# Supplementary material for: Iron overload suppresses LKB1 and induces IL36G anti-tumor immunity in PDAC metastasis
Source: Sci Adv. 2026 Jul 17;12(29):eadz8681. doi: 10.1126/sciadv.adz8681 (PMC13378540; doi:10.1126/sciadv.adz8681)
Supplement: Supplementary file 2 — Data S1 [file sciadv.adz8681_data_s1.zip]

Archive with 1 entries (1 files):
- adz8681_data_s1.xlsx
