# Supplementary material for: Iron overload suppresses LKB1 and induces IL36G anti-tumor immunity in PDAC metastasis
Source: Sci Adv. 2026 Jul 17;12(29):eadz8681. doi: 10.1126/sciadv.adz8681 (PMC13378540; doi:10.1126/sciadv.adz8681)
Supplement: Supplementary file 2 — Data S1 [file sciadv.adz8681_data_s1.zip › adz8681_data_s1.xlsx]

## Sheet: Readme
Supplementary Table: Genetic Screen and RNAseq Primary Results
Liver Met	Reports Gene-level analysis of sgRNA depletion in liver metastases
B6	Reports Gene-level analysis of sgRNA depletion in subcutaneous tumors in C57BL/6 mice
Liver Met - B6	Reports Gene-level analysis of sgRNA depletion in liver metastases compared to subcutaneous tumors in C57BL/6 mice
Luc_FAC_FTH1_FAC	Reports RNAseq data for FTH1 control and KO cells treated with FAC
Luc_FTH1	Reports RNAseq data for FTH1 control and KO cells

## Sheet: Liver Met
Gene.Symbol	STARS.Score	p.value	FDR	q.value	LM
Rps6	-8.72265	0	0	0	-1.14173
Ran	-8.16292	0	0	0	-1.07926
Rpsa	-8.08163	0	0	0	-1.0791
Atp6v0c	-7.99452	0	0	0	-1.07697
Alg2	-7.87592	0	0	0	-1.14629
Rpl23	-7.72403	0	0	0	-1.06944
Snrpg	-7.64506	0	0	0	-1.10849
Kras	-7.61444	0	0	0	-1.09555
Aldoa	-7.56952	0	0	0	-1.07785
Psmb2	-7.55691	0	0	0	-1.18008
Eif4a3	-7.42083	0	0	0	-1.04179
Rpl7	-7.13952	0	0	0	-1.07829
Psmc4	-7.12229	0	0	0	-1.03975
Rps26	-6.9588	0	0	0	-1.0665
Abce1	-6.94327	0	0	0	-1.05
Atp5a1	-6.92787	0	0	0	-1.0031
Rrm1	-6.86762	0	0	0	-1.00307
Rps11	-6.81416	0	0	0	-1.04558
Dpagt1	-6.64555	0	0	0	-1.04423
Atp6v1b2	-6.54432	0	0	0	-1.09848
Rpl17	-6.50383	3.51666e-07	4.6939e-05	4.6939e-05	-1.02096
Tubb5	-6.39146	7.03332e-07	8.96109e-05	8.57148e-05	-0.946392
Nudt21	-6.32882	7.03332e-07	8.57148e-05	8.57148e-05	-0.955014
Srsf3	-6.20993	1.40666e-06	0.000164287	0.000157715	-1.06681
Rpl4	-6.18977	1.40666e-06	0.000157715	0.000157715	-1.05564
Dtymk	-6.11459	1.75833e-06	0.000189562	0.000176021	-0.987402
Dut	-6.1082	1.75833e-06	0.000182541	0.000176021	-0.984624
Cdk7	-6.10184	1.75833e-06	0.000176021	0.000176021	-0.976096
Rpl10	-6.00892	2.11e-06	0.000203942	0.000190784	-1.10869
Rrm2	-5.99111	2.11e-06	0.000197144	0.000190784	-1.0567
Oxa1l	-5.96744	2.11e-06	0.000190784	0.000190784	-0.917047
U2af1	-5.85958	2.81333e-06	0.00024643	0.000238962	-1.08605
Rplp2	-5.85092	2.81333e-06	0.000238962	0.000238962	-1.01031
Bcs1l	-5.79413	3.51666e-06	0.000289918	0.000281634	-0.863794
Prpf8	-5.79148	3.51666e-06	0.000281634	0.000281634	-1.023
Rpl14	-5.7469	3.86833e-06	0.000301192	0.000301192	-1.04417
Rpl13	-5.68982	4.21999e-06	0.000319693	0.000319693	-1.1071
Rpl35	-5.60288	5.62666e-06	0.00041504	0.00041504	-0.995372
Slc25a26	-5.5675	5.97832e-06	0.000429673	0.000418931	-0.822007
Atp6v1g1	-5.55123	5.97832e-06	0.000418931	0.000418931	-0.832428
Myc	-5.48541	8.79165e-06	0.000601049	0.000601049	-0.885578
Psmd6	-5.38417	1.055e-05	0.000704086	0.000704086	-1.04411
Dohh	-5.30171	1.33633e-05	0.000871101	0.000871101	-0.873696
Wdr5	-5.28179	1.40666e-05	0.000896109	0.000896109	-1.00874
Aasdhppt	-5.1247	2.2155e-05	0.00138001	0.00138001	-0.964465
Gmps	-5.10134	2.321e-05	0.00141429	0.00141429	-0.758862
Pole	-4.989	2.98916e-05	0.00178268	0.00173004	-1.02597
Dhdds	-4.97984	3.02433e-05	0.00176608	0.00173004	-1.01149
Hmgcs1	-4.95957	3.02433e-05	0.00173004	0.00173004	-1.01353
Eif3g	-4.92486	3.44633e-05	0.00193201	0.00189562	-1.02076
Guk1	-4.91688	3.48149e-05	0.00191346	0.00189562	-0.816295
Aqr	-4.91047	3.51666e-05	0.00189562	0.00189562	-0.989577
Fdxr	-4.86002	3.90349e-05	0.00206443	0.00204446	-0.737486
Rpl35a	-4.85812	3.93866e-05	0.00204446	0.00204446	-1.04328
Aifm1	-4.81705	4.43099e-05	0.00225819	0.00221787	-0.852546
Ndor1	-4.81698	4.43099e-05	0.00221787	0.00221787	-1.03591
Pyroxd1	-4.77216	4.85299e-05	0.00238648	0.00238648	-0.947101
Eef2	-4.76038	4.95849e-05	0.00239632	0.00239632	-0.988204
Atp2b1	-4.68859	6.08382e-05	0.00289033	0.00289033	-0.967952
Nat10	-4.6289	6.89265e-05	0.00322002	0.00321571	-1.02338
Atp5f1	-4.61817	6.99815e-05	0.00321571	0.00321571	-0.838816
Uqcrc1	-4.60605	7.20915e-05	0.00325924	0.00323879	-0.733953
Pmvk	-4.60069	7.27949e-05	0.00323879	0.00323879	-0.90331
Hsd17b10	-4.54278	8.43998e-05	0.00369645	0.00366991	-0.755801
Naa20	-4.53881	8.51032e-05	0.00366991	0.00366991	-0.944978
Kdsr	-4.49253	9.63565e-05	0.00409223	0.00409223	-0.99795
Atp1a1	-4.47425	9.84665e-05	0.00411943	0.00411943	-0.846801
Sf3b5	-4.42517	0.00010972	0.00452271	0.00452271	-0.906901
Polr2i	-4.37067	0.000125193	0.00508574	0.00499705	-0.849414
Pgam1	-4.36688	0.0001266	0.00506942	0.00499705	-0.706557
Adsl	-4.3629	0.000128358	0.00506743	0.00499705	-0.951261
Uqcr10	-4.36221	0.000128358	0.00499705	0.00499705	-0.702894
Atp5j2	-4.34096	0.000135743	0.00521216	0.00518169	-0.916092
Slc39a7	-4.33786	0.000136798	0.00518169	0.00518169	-0.987233
Ak2	-4.31957	0.000139963	0.00523089	0.00519743	-0.752336
Atp5b	-4.31502	0.000142073	0.00523988	0.00519743	-0.808067
Gfer	-4.30723	0.000142776	0.00519743	0.00519743	-1.00845
Gapdh-ps15	-4.2397	0.000164931	0.00592696	0.00592696	-0.795299
Mtor	-4.22864	0.0001688	0.00598918	0.00598918	-0.80393
Cdipt	-4.2168	0.000174778	0.00612378	0.00612378	-0.889222
Nfs1	-4.18601	0.000188493	0.00652279	0.00652279	-0.911268
Mvk	-4.13097	0.000212055	0.00724865	0.00724865	-0.760178
Rptor	-4.10663	0.000228231	0.00770762	0.00770762	-0.715002
Atp6v0b	-4.09759	0.000231748	0.00773321	0.00773321	-0.809771
Dolk	-4.03306	0.000273596	0.00902224	0.00902224	-0.962309
Gapdh	-4.00874	0.000286608	0.00934142	0.00934142	-0.936065
Atp6v0d1	-3.96825	0.000310873	0.0100158	0.0100158	-0.746256
Nrf1	-3.9389	0.000333028	0.0106077	0.0105439	-0.932816
Ppat	-3.9333	0.000334786	0.0105439	0.0105439	-0.786133
Rpl13a	-3.9276	0.000342874	0.0106786	0.0106786	-0.93809
Amy2a2	-3.91697	0.000348149	0.0107238	0.0107238	-0.61147
Dld	-3.88211	0.000374876	0.0114215	0.0114215	-0.828887
Gmppb	-3.75143	0.000506751	0.0152734	0.0152734	-0.892935
Sptlc2	-3.73973	0.000519411	0.0154884	0.0154884	-0.827813
Atp6v1e1	-3.71475	0.000553171	0.0163214	0.0163214	-0.894412
Ndufa1	-3.70156	0.000567941	0.0165827	0.0165827	-0.787481
Ndufb9	-3.67622	0.000599239	0.0173162	0.0173162	-0.586416
Hccs	-3.67072	0.000608382	0.017401	0.0173191	-0.638694
Tpi1	-3.66369	0.000615767	0.0174343	0.0173191	-0.72362
Cdc40	-3.66146	0.000617877	0.0173191	0.0173191	-0.562639
Sco2	-3.64815	0.000636867	0.0176746	0.0176746	-0.527492
Uqcrq	-3.60914	0.000697354	0.0191636	0.0191498	-0.672686
U2af2	-3.60195	0.000703684	0.0191498	0.0191498	-0.878683
Pgm3	-3.59034	0.000720915	0.0194301	0.0194301	-0.562116
Rpl27	-3.58294	0.000740257	0.0197613	0.0197613	-0.825959
Ppa1	-3.48879	0.000915387	0.0242059	0.0241087	-0.887852
Dad1	-3.48402	0.00092031	0.0241087	0.0241087	-0.853174
Mthfd1	-3.45371	0.00133	0.0345185	0.0345185	-0.590247
Ctps	-3.42694	0.00138521	0.0356216	0.0356216	-0.629533
Dlst	-3.38495	0.00149493	0.0380936	0.0380936	-0.747708
Atp6v1f	-3.36991	0.00152834	0.038594	0.038594	-0.788491
Amy2a3	-3.35491	0.00157195	0.0393408	0.0392631	-0.641344
Cox6a2	-3.34969	0.00158285	0.0392631	0.0392631	-0.533013
Atic	-3.30956	0.00170558	0.0419363	0.0419363	-0.82425
Ggps1	-3.29311	0.00175903	0.0428745	0.0428745	-0.877053
Uqcrc2	-3.2809	0.00180792	0.0436861	0.0436861	-0.811501
Naa50	-3.24893	0.0019113	0.0457896	0.0457896	-0.747569
Pfas	-3.18928	0.00214481	0.0509484	0.0509484	-0.617712
Pgk1	-3.17097	0.00222745	0.0524668	0.0524668	-0.49243
Scn10a	-3.12744	0.00275249	0.0642936	0.0642936	-0.428046
Alg11	-3.12252	0.00278273	0.0644628	0.0644628	-0.628621
Slc35b1	-3.10863	0.00285412	0.0655746	0.0655746	-0.797612
Cycs	-3.09564	0.00292516	0.0666603	0.0666603	-0.730167
Tmlhe	-3.08749	0.00296736	0.0670766	0.0670766	-0.697989
Ndufs2	-3.06995	0.00307286	0.0689058	0.0689058	-0.449205
Keap1	-3.05892	0.00312877	0.0696028	0.069241	-0.653908
Eno1	-3.05724	0.00313721	0.069241	0.069241	-0.44019
Cox15	-3.04791	0.00319524	0.0699707	0.0699707	-0.609514
Mat2a	-3.03431	0.00327436	0.0711476	0.0711476	-0.808241
Paics	-3.02988	0.00330039	0.0711614	0.0711614	-0.759699
Atp5d	-3.01671	0.00337564	0.0722284	0.0722284	-0.766206
Sdhb	-3.00839	0.00343472	0.0729358	0.0729358	-0.611174
Slc25a3	-3.00252	0.00347165	0.0731656	0.0731656	-0.600036
Ndufc2	-2.99294	0.00351666	0.0735612	0.0735612	-0.504656
Stard7	-2.94275	0.00421612	0.0875392	0.0875392	-0.553934
Rfk	-2.93228	0.00429033	0.0884249	0.0878586	-0.68293
Alg14	-2.93196	0.00429419	0.0878586	0.0878586	-0.46408
Atp6v1d	-2.92212	0.00437437	0.0888505	0.0888505	-0.774305
Met	-2.90301	0.00450871	0.0909203	0.0909203	-0.537939
Ndufs7	-2.89698	0.00456463	0.0913903	0.0913903	-0.551401
Cmpk1	-2.88149	0.00468911	0.0932169	0.0925605	-0.566135
Impdh2	-2.88131	0.00468911	0.0925605	0.0925605	-0.702584
Pipox	-2.86121	0.00519657	0.10186	0.101019	-0.477397
Dpm2	-2.86072	0.00519657	0.101153	0.101019	-0.398224
Ucp2	-2.85876	0.00522576	0.101019	0.101019	-0.41459
Cox11	-2.80414	0.00572512	0.109915	0.109915	-0.571058
Ndufaf1	-2.77676	0.00599766	0.114364	0.114364	-0.408915
Supt5	-2.75841	0.00653184	0.123708	0.123708	-0.767789
Cox19	-2.74344	0.00671295	0.126285	0.124658	-0.629552
Mecr	-2.74336	0.00671541	0.125489	0.124658	-0.491881
Ndufa13	-2.7429	0.00671541	0.124658	0.124658	-0.571791
Pde3b	-2.72003	0.00696686	0.128474	0.128474	-0.628452
Ndufv1	-2.69756	0.00723131	0.132479	0.132342	-0.447585
Ndufa8	-2.69488	0.00727105	0.132342	0.132342	-0.481438
Crls1	-2.6896	0.00733189	0.132589	0.132589	-0.680209
Foxred1	-2.63991	0.00830248	0.149179	0.149179	-0.403924
Pmp2	-2.60223	0.00917813	0.163862	0.163862	-0.641883
Cox16	-2.58746	0.00939792	0.166724	0.166316	-0.562269
Atp6v1a	-2.5831	0.00945243	0.166636	0.166316	-0.718796
Atp5c1	-2.58093	0.00949358	0.166316	0.166316	-0.730909
Pikfyve	-2.57283	0.00963706	0.167781	0.167244	-0.495416
Pign	-2.57143	0.00966589	0.167244	0.167244	-0.592585
Asna1	-2.54837	0.0103566	0.178095	0.178095	-0.521145
Ndufa9	-2.49624	0.0115909	0.198106	0.198106	-0.559555
Acaca	-2.48065	0.0119004	0.202162	0.202162	-0.674681
Ddost	-2.47221	0.0120632	0.203694	0.203694	-0.565642
Hmbs	-2.46308	0.0125893	0.211304	0.209732	-0.46439
Slc22a5	-2.46037	0.0126378	0.210856	0.209732	-0.609724
Cdk4	-2.45759	0.0127032	0.210693	0.209732	-0.70676
Idh3a	-2.45621	0.0127201	0.209732	0.209732	-0.619116
Ogdh	-2.44898	0.0128981	0.211423	0.211423	-0.683164
Isca1	-2.4208	0.0138556	0.225799	0.225799	-0.623935
Adh4	-2.39187	0.014528	0.235388	0.235388	-0.6042
Ndufs3	-2.38809	0.0146307	0.235689	0.235689	-0.477848
Mvd	-2.3786	0.0151565	0.242763	0.242763	-0.706951
Lias	-2.3466	0.0162857	0.259368	0.259368	-0.64322
Pik3ca	-2.31427	0.0174961	0.277071	0.277071	-0.693531
Ndufb5	-2.28451	0.0186819	0.294188	0.294188	-0.428603
Lipt1	-2.27396	0.0189864	0.297313	0.295858	-0.443373
Polr2d	-2.27361	0.0189991	0.295858	0.295858	-0.538904
Tgds	-2.26144	0.0197095	0.305225	0.305225	-0.590904
Ppox	-2.25028	0.0200562	0.308888	0.308888	-0.418045
Fth1	-2.23513	0.0208869	0.319923	0.319923	-0.57281
Abcb7	-2.21854	0.0214843	0.327286	0.327286	-0.575334
Pgs1	-2.18977	0.0228252	0.345833	0.345833	-0.461563
Cox7b	-2.18416	0.0233344	0.351648	0.351648	-0.545645
Ndufs1	-2.15967	0.0245902	0.368591	0.368591	-0.520354
Ndufab1	-2.1459	0.0251561	0.375066	0.373671	-0.587684
Atp5g1	-2.14525	0.0251958	0.373671	0.373671	-0.375624
Elovl7	-2.13583	0.0258749	0.381723	0.379889	-0.289329
Cflar	-2.13568	0.0258861	0.379889	0.379889	-0.640626
Uqcrfs1	-2.1082	0.0274141	0.400218	0.400218	-0.286272
Mogs	-2.0974	0.0281797	0.409263	0.409263	-0.381996
Gucy2f	-2.09107	0.0284702	0.41135	0.41135	-0.444552
Slc25a18	-2.08659	0.0289579	0.416252	0.416252	-0.482766
Cox5a	-2.07943	0.0293054	0.419097	0.419097	-0.462336
Ndufa2	-2.07234	0.0296388	0.421713	0.421097	-0.495388
Sfpq	-2.07002	0.0297457	0.421097	0.421097	-0.603956
Cers2	-2.06851	0.030129	0.42438	0.42438	-0.513595
Ndufb10	-2.03029	0.0325935	0.456797	0.455682	-0.510184
Rdh8	-2.02884	0.0326765	0.455682	0.455682	-0.474977
Kdm5a	-2.02021	0.0334413	0.46404	0.46404	-0.460401
Kdm4c	-2.01451	0.0337867	0.466522	0.466522	-0.358888
Cacna2d3	-2.00608	0.0342537	0.470652	0.470652	-0.29296
Sat1	-1.99985	0.0348582	0.476622	0.474354	-0.465342
Cyc1	-1.99529	0.0351314	0.478026	0.474354	-0.502984
Gfpt1	-1.99469	0.0351406	0.475841	0.474354	-0.609166
Slco1c1	-1.99409	0.0352	0.474354	0.474354	-0.354555
Abcf1	-1.98605	0.0359666	0.482366	0.482366	-0.440962
Slc38a2	-1.9528	0.0384476	0.513185	0.513185	-0.340246
Uevld	-1.94619	0.0391854	0.520554	0.517535	-0.561715
Pde6g	-1.94495	0.0392298	0.518684	0.517535	-0.388065
Dgkg	-1.9435	0.0393275	0.517535	0.517535	-0.264423
Msmo1	-1.93309	0.0402774	0.527558	0.523609	-0.378639
Slc44a3	-1.93239	0.0403396	0.525916	0.523609	-0.560017
Acadvl	-1.93194	0.0403495	0.523609	0.523609	-0.541998
Gria3	-1.92533	0.0407964	0.526969	0.524552	-0.454993
Dhfr	-1.92533	0.0407964	0.524552	0.524552	-0.476978
Slc5a6	-1.89546	0.0436762	0.559016	0.559016	-0.437317
Uqcrb	-1.88683	0.0445315	0.567371	0.567371	-0.469883
Ucp1	-1.87709	0.0455344	0.577525	0.577525	-0.43446
Ndufa11	-1.86057	0.0470174	0.593648	0.592053	-0.265339
Pigo	-1.85745	0.047233	0.593695	0.592053	-0.429521
Slc35a1	-1.85662	0.0475857	0.595458	0.592053	-0.45991
Psmd1	-1.8531	0.0478456	0.596049	0.592053	-0.276117
Ugt1a1	-1.8529	0.0478586	0.593573	0.592053	-0.429902
Alg1	-1.85169	0.0479472	0.592053	0.592053	-0.418296
Coq6	-1.84755	0.0482883	0.59365	0.59365	-0.457221
Cyp3a41b	-1.84382	0.0488777	0.598272	0.596373	-0.473888
Slc11a1	-1.8416	0.0490279	0.597501	0.596373	-0.291953
Hs3st3a1	-1.84023	0.0491481	0.596373	0.596373	-0.423926
Rab18	-1.83723	0.0493781	0.596581	0.596581	-0.391545
Yap1	-1.83408	0.0499	0.600299	0.600299	-0.420991
Prpf38a	-1.82745	0.0504331	0.60412	0.60412	-0.236928
Ldha	-1.82317	0.0510405	0.608793	0.60869	-0.421688
Rnls	-1.82116	0.051249	0.60869	0.60869	-0.492812
Ndufv2	-1.81566	0.0519646	0.614586	0.609617	-0.509487
Gucy1b3	-1.81501	0.0519931	0.612339	0.609617	-0.355989
Ndufa10	-1.81317	0.052177	0.611934	0.609617	-0.445833
Fdx1l	-1.81197	0.052272	0.610493	0.609617	-0.503183
Dpep3	-1.81038	0.0524144	0.609617	0.609617	-0.427518
Auh	-1.80427	0.0532285	0.616527	0.615702	-0.261475
Tfam	-1.80207	0.0533769	0.615702	0.615702	-0.528337
Ppcs	-1.7944	0.0543124	0.623924	0.623924	-0.25984
Ryr1	-1.78644	0.055271	0.632345	0.624448	-0.469655
St3gal4	-1.7864	0.055271	0.629775	0.624448	-0.405881
Gstz1	-1.78606	0.0553248	0.627836	0.624448	-0.546649
Txnrd1	-1.78485	0.0554363	0.626564	0.624448	-0.352195
Atp5h	-1.78445	0.0554718	0.624448	0.624448	-0.327616
Slc46a2	-1.77693	0.0564009	0.632367	0.631587	-0.267015
Mocs3	-1.77535	0.0565567	0.631587	0.631587	-0.27813
Slc28a2	-1.76598	0.0577059	0.641864	0.639643	-0.432387
Cox4i1	-1.76538	0.0577344	0.639643	0.639643	-0.450761
Rab10	-1.75912	0.0585918	0.646586	0.646586	-0.492489
Ryr3	-1.75286	0.0594678	0.653679	0.64865	-0.304752
Ndufc1	-1.75208	0.0595342	0.651853	0.64865	-0.207963
Alg10b	-1.75156	0.0595835	0.649854	0.64865	-0.201172
Grin2b	-1.75043	0.0597045	0.64865	0.64865	-0.445545
Gria2	-1.74741	0.0599696	0.649015	0.649015	-0.440957
Cox17	-1.74447	0.0605094	0.652338	0.652338	-0.330563
Cyb5r4	-1.73992	0.0609617	0.654696	0.654696	-0.377894
Slc19a3	-1.73272	0.0619249	0.662502	0.662502	-0.271152
Pik3c3	-1.72964	0.0625104	0.666223	0.664397	-0.341228
Sdha	-1.72561	0.0628976	0.66781	0.664397	-0.455927
Pip4k2b	-1.72487	0.0629866	0.666231	0.664397	-0.499755
Chil1	-1.72115	0.0636442	0.670656	0.664397	-0.535559
Nagk	-1.71894	0.0638594	0.670404	0.664397	-0.320368
Ndufa6	-1.71815	0.0639614	0.668969	0.664397	-0.467811
Vdac1	-1.71778	0.0639804	0.66668	0.664397	-0.388245
Nme6	-1.71763	0.0639983	0.664397	0.664397	-0.414981
Slc17a5	-1.71407	0.0646134	0.668307	0.668307	-0.230324
Pak4	-1.70545	0.065809	0.678172	0.674747	-0.379723
Atp13a1	-1.7052	0.065809	0.675688	0.674747	-0.2824
Oxsm	-1.70362	0.0659581	0.674747	0.674747	-0.388624
Kctd4	-1.69512	0.067158	0.684523	0.684523	-0.283829
Ctbp1	-1.69211	0.0677587	0.688143	0.687245	-0.281552
Trpm7	-1.68985	0.0679999	0.6881	0.687245	-0.218443
Mthfd2	-1.6881	0.0681606	0.687245	0.687245	-0.197726
Tecr	-1.68285	0.069006	0.693276	0.693276	-0.324174
Prdx1	-1.67657	0.069958	0.700329	0.699233	-0.385553
Echdc3	-1.67547	0.0700979	0.699233	0.699233	-0.383416
Pctp	-1.67067	0.070867	0.704398	0.704398	-0.229704
Hsd3b2	-1.66824	0.0711505	0.704717	0.704717	-0.386295
Idi1	-1.66532	0.0717546	0.708198	0.708198	-0.407725
Prpf3	-1.65808	0.0728409	0.716397	0.711956	-0.470654
Ampd1	-1.65685	0.0729876	0.715329	0.711956	-0.382448
Pkd1	-1.65488	0.0732211	0.715117	0.711956	-0.377775
Cav1	-1.65316	0.0733902	0.714281	0.711956	-0.226435
Hsd17b13	-1.65267	0.0737314	0.715118	0.711956	-0.305523
Slc39a12	-1.65117	0.0738952	0.714236	0.711956	-0.217826
Slc30a2	-1.6478	0.0743004	0.715683	0.711956	-0.332223
Pisd	-1.64768	0.0743327	0.713543	0.711956	-0.34347
Slc33a1	-1.64666	0.0744213	0.711956	0.711956	-0.389734
Alms1	-1.64378	0.0750522	0.715549	0.715459	-0.482194
Slc9a7	-1.64167	0.075298	0.715459	0.715459	-0.250649
Uqcr11	-1.63583	0.0762757	0.7223	0.720243	-0.265718
Slc14a1	-1.63541	0.0763154	0.720243	0.720243	-0.384714
Pnpla6	-1.63195	0.0770163	0.724418	0.722477	-0.197371
Fabp9	-1.63119	0.0770676	0.722477	0.722477	-0.279564
Il4i1	-1.62832	0.0774196	0.723357	0.723357	-0.263766
Cyp4f15	-1.62349	0.0782893	0.729053	0.729053	-0.139379
Pemt	-1.61387	0.0799931	0.742453	0.742453	-0.254354
Ugp2	-1.61028	0.0804833	0.744537	0.744537	-0.496445
Hmox1	-1.60932	0.0808596	0.745558	0.745558	-0.28818
Blvra	-1.60598	0.0812901	0.747069	0.747069	-0.200219
Slc16a7	-1.60039	0.082273	0.753631	0.747957	-0.438168
Bcat1	-1.59907	0.0824541	0.75283	0.747957	-0.260704
Mthfd1l	-1.59904	0.0824541	0.750386	0.747957	-0.322847
Atp8b1	-1.59883	0.0824541	0.747957	0.747957	-0.19854
Slc22a8	-1.59812	0.0828462	0.74909	0.74909	-0.365432
Ndufv3	-1.5929	0.0835253	0.752802	0.752802	-0.22124
Cyp4f14	-1.59242	0.083892	0.753684	0.753684	-0.203295
Kcnma1	-1.58718	0.0848176	0.759565	0.759565	-0.442695
Fh1	-1.5689	0.0880385	0.785898	0.78545	-0.382986
Epx	-1.56763	0.0882685	0.78545	0.78545	-0.383217
Gabrg1	-1.56074	0.0894009	0.793009	0.793009	-0.34555
Coasy	-1.55626	0.090298	0.798439	0.798439	-0.41959
Acadl	-1.55493	0.0907225	0.79967	0.79967	-0.386705
Mcee	-1.54822	0.0919494	0.807944	0.807437	-0.149339
Gm3244	-1.54684	0.0921798	0.807437	0.807437	-0.201796
Serpina1c	-1.54164	0.0931377	0.813286	0.813286	-0.38959
Pgm2	-1.53978	0.0936856	0.81553	0.81553	-0.347386
Stard8	-1.53114	0.0952115	0.826247	0.826247	-0.434706
Grik2	-1.52528	0.0965995	0.835705	0.829877	-0.145936
Cyp4x1	-1.52488	0.0966607	0.833661	0.829877	-0.367978
Ndufs8	-1.5247	0.0966607	0.831104	0.829877	-0.343984
Slc30a7	-1.52374	0.096814	0.829877	0.829877	-0.469522
Snrnp27	-1.51937	0.0977111	0.835013	0.835013	-0.231892
Alg6	-1.51133	0.0994424	0.847225	0.844265	-0.46471
P4ha3	-1.51076	0.0995243	0.845353	0.844265	-0.216957
Ipmk	-1.50969	0.0996973	0.844265	0.844265	-0.418285
Kcnj5	-1.50691	0.1004	0.847654	0.846171	-0.370453
Ndufs4	-1.50602	0.100526	0.846171	0.846171	-0.276916
Cyp7a1	-1.50377	0.100892	0.846704	0.846704	-0.221134
Acad9	-1.50219	0.101403	0.848455	0.848455	-0.142607
Ddhd2	-1.49814	0.102038	0.851225	0.851225	-0.338521
Ugt2b37	-1.49397	0.102901	0.855877	0.855474	-0.425605
Clcn3	-1.49308	0.10329	0.856576	0.855474	-0.39573
Lipf	-1.49166	0.103535	0.856076	0.855474	-0.221303
Fdx1	-1.48991	0.103813	0.855848	0.855474	-0.445112
Acer2	-1.48569	0.104725	0.860831	0.855474	-0.358284
Hsd17b12	-1.48474	0.105127	0.861614	0.855474	-0.397597
Cnga4	-1.48398	0.105256	0.860157	0.855474	-0.29479
Abhd11	-1.48246	0.105512	0.85974	0.855474	-0.392602
Dck	-1.48229	0.105512	0.857248	0.855474	-0.279093
Msrb2	-1.48187	0.105599	0.855474	0.855474	-0.406756
Nme1	-1.4766	0.106692	0.859358	0.857088	-0.387233
Slc2a1	-1.47631	0.106716	0.857088	0.857088	-0.340751
Mgat1	-1.474	0.107357	0.859773	0.859486	-0.27603
Dhrs7b	-1.47254	0.107627	0.859486	0.859486	-0.275614
Slc45a2	-1.47188	0.107986	0.859903	0.859821	-0.337651
Akt2	-1.47011	0.108283	0.859821	0.859821	-0.20861
Plcb1	-1.46698	0.109032	0.863326	0.863326	-0.374573
Akr1b8	-1.46196	0.110189	0.87003	0.87003	-0.313835
Ndufb2	-1.45669	0.111288	0.876239	0.873944	-0.368365
Hprt	-1.45647	0.111309	0.873944	0.873944	-0.222413
Phf8	-1.4545	0.11193	0.876366	0.874196	-0.371283
Ndufa3	-1.45429	0.111964	0.874196	0.874196	-0.408682
Kdm5b	-1.44556	0.113974	0.887416	0.884891	-0.206023
Slc45a4	-1.44526	0.114022	0.885329	0.884891	-0.319032
Abca8b	-1.44384	0.114281	0.884891	0.884891	-0.338637
Car11	-1.44099	0.115095	0.888734	0.888734	-0.286096
Odc1	-1.43848	0.115735	0.891221	0.88958	-0.320027
Plcb2	-1.43623	0.116136	0.891858	0.88958	-0.313436
Mical3	-1.43617	0.116156	0.88958	0.88958	-0.357598
Ganc	-1.43366	0.1168	0.892071	0.892071	-0.345434
Enox2	-1.43091	0.117524	0.895162	0.895162	-0.423868
St6gal2	-1.42645	0.118611	0.898556	0.898556	-0.318724
Gsta4	-1.4144	0.121597	0.918699	0.918699	-0.384936
Urod	-1.41086	0.12252	0.923182	0.921421	-0.258088
Amd2	-1.41044	0.122615	0.921421	0.921421	-0.24813
Gart	-1.40299	0.12445	0.932707	0.932707	-0.267512
Atp5o	-1.40108	0.125037	0.93461	0.93461	-0.250192
Fabp6	-1.39832	0.125826	0.938009	0.937799	-0.082875
Aqp4	-1.3966	0.126133	0.937799	0.937799	-0.26737
Aadac	-1.39071	0.12777	0.947459	0.946863	-0.252004
Phykpl	-1.38951	0.128028	0.946863	0.946863	-0.424069
Slc25a14	-1.38716	0.128687	0.949238	0.948001	-0.306086
Lct	-1.38609	0.128858	0.948001	0.948001	-0.305865
Atp6v1c1	-1.38313	0.129654	0.951364	0.951364	-0.190539
Slc25a45	-1.37831	0.131123	0.959625	0.957306	-0.230809
Gsto1	-1.3781	0.131147	0.957306	0.957306	-0.212274
Fpgs	-1.36912	0.133485	0.971838	0.969115	-0.211718
Aqp3	-1.36834	0.13383	0.97183	0.969115	-0.375256
Pla2g2d	-1.36703	0.134123	0.971438	0.969115	-0.302599
Lta4h	-1.36164	0.135692	0.977751	0.977751	-0.17574
Cyp4a32	-1.35601	0.137323	0.986963	0.985347	-0.31254
Cnga2	-1.35543	0.137449	0.985347	0.985347	-0.268568
Ndufb11	-1.35141	0.138524	0.990518	0.988303	-0.305564
Has2	-1.34986	0.139081	0.99197	0.988303	-0.322231
Pik3c2a	-1.34934	0.139188	0.990211	0.988303	-0.365111
Angptl3	-1.34883	0.139272	0.988303	0.988303	-0.0791314
Hs2st1	-1.34241	0.141175	0.999276	0.992127	-0.288672
Slc16a1	-1.3419	0.141265	0.997392	0.992127	-0.294448
Cox10	-1.34082	0.141514	0.996645	0.992127	-0.364427
Tnfrsf1a	-1.34041	0.141847	0.996484	0.992127	-0.196025
Rdh14	-1.33836	0.142295	0.997132	0.992127	-0.103591
Cacng3	-1.33632	0.142947	0.99672	0.992127	-0.282422
Phf2	-1.3355	0.143097	0.995286	0.992127	-0.254597
Acsf2	-1.334	0.143671	0.996809	0.992127	-0.363322
Cth	-1.33279	0.143941	0.996215	0.992127	-0.0825945
Sult2a4	-1.33121	0.144499	0.997612	0.992127	-0.186895
Pip5k1a	-1.32735	0.145584	1	0.992127	-0.338553
Uck2	-1.32633	0.145773	1	0.992127	-0.0835681
Fdps	-1.32616	0.145871	0.999698	0.992127	-0.364451
Plcxd2	-1.32288	0.146994	1	0.992127	-0.17388
Etfb	-1.32267	0.147096	1	0.992127	-0.171263
Acy1	-1.32207	0.147191	1	0.992127	-0.112516
Akr1c21	-1.32189	0.147243	0.999327	0.992127	-0.380537
Slc6a17	-1.32013	0.147622	0.999479	0.992127	-0.355843
Mgst1	-1.31984	0.147894	0.998905	0.992127	-0.098439
Ppip5k2	-1.31979	0.147921	0.996686	0.992127	-0.276331
Slc6a5	-1.31738	0.148468	0.997979	0.992127	-0.292986
Gpx6	-1.31664	0.148846	0.998124	0.992127	-0.399963
Pigk	-1.31559	0.149075	0.997271	0.992127	-0.310701
Fitm1	-1.31499	0.149207	0.995779	0.992127	-0.158089
Aldob	-1.31471	0.149315	0.994135	0.992127	-0.408282
Fech	-1.31429	0.149368	0.992127	0.992127	-0.361953
Fmo3	-1.31216	0.150114	0.994724	0.993814	-0.287588
Ndufb4	-1.30753	0.151596	1	0.993814	-0.144207
Uggt2	-1.30675	0.151771	1	0.993814	-0.244635
Chrna7	-1.30673	0.151771	0.998627	0.993814	-0.287559
Dpyd	-1.30633	0.15183	0.996676	0.993814	-0.305713
Impdh1	-1.30512	0.152349	0.997747	0.993814	-0.349449
Chrnb3	-1.30466	0.152442	0.996027	0.993814	-0.377593
Ppa2	-1.30252	0.153142	0.998273	0.993814	-0.411424
Cnep1r1	-1.30191	0.153299	0.996974	0.993814	-0.267846
Chst9	-1.30178	0.153299	0.994667	0.993814	-0.280676
Fgfr1	-1.29911	0.154147	0.997863	0.993814	-0.0953323
Isca2	-1.29846	0.154318	0.996667	0.993814	-0.359537
Slc7a5	-1.29762	0.154553	0.99589	0.993814	-0.381206
Nudt2	-1.29571	0.155206	0.997802	0.993814	-0.123331
Hadha	-1.29542	0.155259	0.995861	0.993814	-0.286824
Pank3	-1.29511	0.155366	0.994272	0.993814	-0.225423
Ace2	-1.29468	0.155649	0.993814	0.993814	-0.28369
Car7	-1.29252	0.156202	0.995075	0.995075	-0.139327
Acoxl	-1.29152	0.156656	0.995709	0.995709	-0.324766
Pnp	-1.28974	0.157121	0.996402	0.996402	0.256869
Tk2	-1.2828	0.159458	1	0.999788	-0.325951
Abca1	-1.2808	0.160174	1	0.999788	-0.243256
Pi4kb	-1.278	0.161146	1	0.999788	-0.300004
Cmas	-1.27738	0.161263	1	0.999788	-0.373739
Atp1b3	-1.27728	0.161288	1	0.999788	-0.333117
Gpi1	-1.27724	0.161322	1	0.999788	-0.362507
Prdx4	-1.27222	0.162974	1	0.999788	-0.25977
Gucy1a2	-1.26984	0.163787	1	0.999788	-0.358983
Slc35e2	-1.26703	0.164686	1	0.999788	-0.276852
Abcc4	-1.26662	0.164787	1	0.999788	-0.0397057
Ugt2b5	-1.26641	0.164817	1	0.999788	-0.224389
Fut9	-1.2663	0.164848	1	0.999788	-0.338353
Pnpla7	-1.26434	0.165599	1	0.999788	-0.304092
Srm	-1.26229	0.166323	1	0.999788	-0.166314
Hpd	-1.26041	0.167016	1	0.999788	-0.306255
Tph2	-1.26018	0.16705	1	0.999788	-0.364467
Atp11c	-1.25665	0.168175	1	0.999788	-0.296028
Clcc1	-1.25579	0.168597	1	0.999788	-0.281422
Abcb9	-1.25271	0.169635	1	0.999788	-0.194505
Tpcn1	-1.25221	0.169697	1	0.999788	-0.267437
Glce	-1.25197	0.169802	1	0.999788	-0.301574
Slc34a1	-1.25155	0.169918	1	0.999788	-0.135995
Car6	-1.24849	0.171129	1	0.999788	-0.374795
Colgalt2	-1.24824	0.171188	1	0.999788	-0.181025
Slc2a13	-1.24781	0.171318	1	0.999788	0.0306158
Gpam	-1.24708	0.171487	1	0.999788	-0.237725
Pik3r4	-1.24628	0.17187	1	0.999788	-0.204268
Slco3a1	-1.24339	0.172821	1	0.999788	-0.148731
Ndufb8	-1.24316	0.17293	1	0.999788	-0.281216
Engase	-1.243	0.17293	1	0.999788	-0.218818
Dhrs7	-1.24126	0.173628	1	0.999788	-0.205109
Abcb10	-1.2375	0.174809	1	0.999788	-0.333603
Pcyt2	-1.23675	0.175248	1	0.999788	-0.339062
Slc36a4	-1.23508	0.175705	1	0.999788	-0.0957748
Slc22a6	-1.23485	0.175807	1	0.999788	-0.328905
Car1	-1.23451	0.176091	1	0.999788	-0.331264
Atp2a2	-1.23371	0.176348	1	0.999788	-0.391048
Satl1	-1.23258	0.176608	1	0.999788	-0.149495
Cdk12	-1.23234	0.176882	1	0.999788	-0.323105
Cyp3a41a	-1.23104	0.177217	1	0.999788	-0.175182
Scarb1	-1.22686	0.17878	1	0.999788	-0.326097
Atp2b2	-1.2221	0.180512	1	0.999788	-0.315272
Sult2a5	-1.22106	0.180781	1	0.999788	-0.208989
Mmachc	-1.22087	0.181095	1	0.999788	-0.212706
Moxd1	-1.21953	0.181435	1	0.999788	-0.162834
Hpgds	-1.21643	0.182638	1	0.999788	-0.196095
Acot8	-1.21514	0.183076	1	0.999788	-0.183548
Pip5kl1	-1.21362	0.183649	1	0.999788	-0.231408
Sc5d	-1.21354	0.183649	1	0.999788	-0.259944
Bsnd	-1.2113	0.184457	1	0.999788	-0.368786
Slc10a5	-1.21064	0.184722	1	0.999788	-0.346092
Cyp26b1	-1.20924	0.18527	1	0.999788	-0.199734
Pcyox1	-1.20751	0.185955	1	0.999788	-0.333937
Idh2	-1.20658	0.186204	1	0.999788	-0.235147
Ldhc	-1.20602	0.186385	1	0.999788	-0.155864
Slc6a19	-1.20564	0.186448	1	0.999788	-0.0433035
Hpgd	-1.20454	0.186967	1	0.999788	-0.24837
Loxl1	-1.20393	0.187145	1	0.999788	-0.183468
Asrgl1	-1.20109	0.188422	1	0.999788	-0.0606337
Smox	-1.19882	0.189241	1	0.999788	-0.1241
St8sia1	-1.19842	0.189342	1	0.999788	-0.280198
Ndufb6	-1.19758	0.189573	1	0.999788	-0.344116
Far2	-1.19673	0.190014	1	0.999788	-0.251972
Atp8b2	-1.19665	0.19009	1	0.999788	-0.342365
Adh5	-1.19497	0.190565	1	0.999788	-0.314392
Bpnt1	-1.19354	0.191151	1	0.999788	-0.295823
Slc39a9	-1.19242	0.191671	1	0.999788	-0.265667
Degs1	-1.19147	0.191959	1	0.999788	-0.135415
Ndufb3	-1.19041	0.1925	1	0.999788	-0.293345
Slc12a7	-1.18397	0.195034	1	0.999788	-0.323803
Cpox	-1.18346	0.195141	1	0.999788	-0.335486
Tph1	-1.18303	0.195238	1	0.999788	-0.293597
Aldh6a1	-1.18093	0.196108	1	0.999788	-0.244897
Atp6v1h	-1.17836	0.197255	1	0.999788	-0.133117
St3gal6	-1.17661	0.197755	1	0.999788	-0.0896764
Cacna2d4	-1.17594	0.19817	1	0.999788	-0.253822
Cyp2c38	-1.17556	0.198249	1	0.999788	-0.32277
Pfkfb2	-1.17453	0.198577	1	0.999788	-0.306687
Acot7	-1.1737	0.199065	1	0.999788	-0.0913556
Plcb4	-1.1721	0.199743	1	0.999788	-0.28825
Abcd4	-1.17167	0.199837	1	0.999788	-0.26722
Me2	-1.16887	0.200886	1	0.999788	-0.10747
Rpl17-ps8	-1.1685	0.200945	1	0.999788	-0.202479
Galk2	-1.16738	0.201546	1	0.999788	-0.269608
Sdhc	-1.16272	0.203326	1	0.999788	-0.323677
Entpd1	-1.16036	0.204469	1	0.999788	-0.239229
Pde1b	-1.16016	0.204501	1	0.999788	-0.239202
Grin1	-1.15953	0.204682	1	0.999788	-0.282267
Cds2	-1.15914	0.20482	1	0.999788	-0.178849
Manea	-1.15805	0.205332	1	0.999788	-0.33692
Fdft1	-1.1572	0.205597	1	0.999788	-0.27114
Dgkz	-1.15537	0.206382	1	0.999788	-0.0365534
Gm10639	-1.15276	0.207623	1	0.999788	-0.15374
Ache	-1.15144	0.208022	1	0.999788	-0.251066
Abcd3	-1.15112	0.208333	1	0.999788	-0.129814
Shmt2	-1.14692	0.210041	1	0.999788	-0.244129
B3gnt6	-1.14653	0.210189	1	0.999788	-0.297119
Mtap	-1.14619	0.210259	1	0.999788	-0.169771
Uxs1	-1.14509	0.210795	1	0.999788	-0.181646
Adh6b	-1.14442	0.211053	1	0.999788	-0.320935
Ahcy	-1.14234	0.211906	1	0.999788	-0.335909
Kctd2	-1.14216	0.211933	1	0.999788	-0.140934
Scly	-1.14005	0.212996	1	0.999788	-0.167014
Cyb5d2	-1.13723	0.214151	1	0.999788	-0.155924
Fn3k	-1.13632	0.214669	1	0.999788	-0.0653851
Ggh	-1.13491	0.215087	1	0.999788	-0.330953
Mcoln2	-1.13299	0.215874	1	0.999788	-0.207872
Slc5a7	-1.13263	0.216217	1	0.999788	-0.247037
Coq4	-1.12917	0.21773	1	0.999788	-0.348095
Eno3	-1.12587	0.218983	1	0.999788	-0.243035
Gabra5	-1.12506	0.219442	1	0.999788	-0.248215
Pik3cd	-1.12488	0.21952	1	0.999788	-0.230006
Gnpda2	-1.12417	0.21974	1	0.999788	0.10266
Dhrs9	-1.12067	0.221304	1	0.999788	-0.121076
Lipi	-1.11917	0.221951	1	0.999788	-0.304477
Adal	-1.11836	0.22244	1	0.999788	-0.22362
Tcn2	-1.11724	0.22277	1	0.999788	-0.271124
Cacng6	-1.11693	0.223093	1	0.999788	-0.298745
Slc25a51	-1.11676	0.223128	1	0.999788	-0.0943726
Arsg	-1.11634	0.223281	1	0.999788	-0.259432
Acsl4	-1.11631	0.223281	1	0.999788	-0.301116
Arsk	-1.11614	0.223351	1	0.999788	-0.246902
Cpt1c	-1.11604	0.223398	1	0.999788	-0.245945
Dio3	-1.11573	0.22346	1	0.999788	-0.234649
Heph	-1.11569	0.22346	1	0.999788	-0.301518
St3gal1	-1.11493	0.223944	1	0.999788	-0.334696
Kdm5c	-1.11478	0.223944	1	0.999788	-0.134553
Slc27a6	-1.1146	0.224065	1	0.999788	-0.134521
Vat1l	-1.11251	0.224917	1	0.999788	-0.23718
Mut	-1.11171	0.225321	1	0.999788	-0.246712
Coq7	-1.10867	0.226614	1	0.999788	-0.128679
Srd5a3	-1.10737	0.227244	1	0.999788	-0.287916
Cyp2c66	-1.1069	0.227358	1	0.999788	-0.222545
Pla2g16	-1.1065	0.227697	1	0.999788	-0.289979
Ugt3a1	-1.10634	0.227783	1	0.999788	-0.189786
Cyp11b1	-1.1063	0.227815	1	0.999788	-0.293558
Pde2a	-1.1061	0.227847	1	0.999788	-0.311683
Kctd20	-1.10511	0.228393	1	0.999788	-0.225474
Pdk3	-1.10492	0.22845	1	0.999788	-0.241738
Enoph1	-1.10431	0.228669	1	0.999788	-0.206327
Dus1l	-1.10419	0.228702	1	0.999788	-0.154597
Gss	-1.10401	0.228734	1	0.999788	-0.266363
Gria1	-1.10205	0.229682	1	0.999788	-0.21192
Slc45a3	-1.10187	0.229873	1	0.999788	-0.0986822
Tbxas1	-1.10062	0.230334	1	0.999788	-0.289965
Elovl1	-1.09955	0.230917	1	0.999788	-0.284177
Adad2	-1.09759	0.231773	1	0.999788	-0.0596438
Bst1	-1.09697	0.232141	1	0.999788	-0.248221
Gabrb2	-1.09599	0.232446	1	0.999788	-0.322769
Slc6a9	-1.09559	0.232607	1	0.999788	-0.236983
Glrx5	-1.09492	0.233078	1	0.999788	-0.122297
Ada	-1.0935	0.233741	1	0.999788	-0.182663
Slc23a2	-1.09315	0.23381	1	0.999788	0.0737635
Naa35	-1.09303	0.233933	1	0.999788	-0.263867
Aloxe3	-1.09296	0.233933	1	0.999788	-0.23004
Ndufb7	-1.09285	0.233966	1	0.999788	-0.339075
Scn3b	-1.09244	0.234122	1	0.999788	-0.247841
Gstm2	-1.09225	0.234158	1	0.999788	-0.170447
Slc25a12	-1.09205	0.234434	1	0.999788	-0.227702
Slco6b1	-1.09195	0.234471	1	0.999788	-0.225717
Naaa	-1.09172	0.234548	1	0.999788	-0.0984332
Pah	-1.09111	0.234793	1	0.999788	-0.165591
Slc6a7	-1.08907	0.235668	1	0.999788	-0.029473
Ugcg	-1.08833	0.236131	1	0.999788	-0.324212
Pigp	-1.08618	0.237026	1	0.999788	-0.261689
Decr1	-1.08534	0.237535	1	0.999788	-0.213975
Atp1b1	-1.0852	0.237571	1	0.999788	-0.247336
Trpm1	-1.08501	0.237695	1	0.999788	-0.263216
Sptlc1	-1.08248	0.238917	1	0.999788	-0.277922
Acvr1c	-1.08189	0.239158	1	0.999788	-0.162451
Pcyox1l	-1.08151	0.239237	1	0.999788	-0.214194
Rdh5	-1.08054	0.239832	1	0.999788	-0.289507
Glt1d1	-1.08022	0.239938	1	0.999788	-0.0739242
Nadsyn1	-1.07841	0.240703	1	0.999788	-0.244093
Slc27a5	-1.07838	0.240778	1	0.999788	-0.327355
Clca1	-1.07547	0.242176	1	0.999788	-0.12303
Gstt1	-1.07529	0.242247	1	0.999788	-0.173296
Man2a1	-1.07518	0.242247	1	0.999788	-0.133143
Prps1	-1.07212	0.24374	1	0.999788	-0.0858009
P2rx2	-1.06918	0.2452	1	0.999788	-0.208472
Colgalt1	-1.06912	0.245251	1	0.999788	-0.218716
Dhodh	-1.06803	0.245834	1	0.999788	-0.297039
Car3	-1.06792	0.245834	1	0.999788	-0.151601
Cyp3a11	-1.06564	0.247096	1	0.999788	-0.125955
Acsm1	-1.06403	0.247886	1	0.999788	-0.220743
Abca12	-1.06354	0.248047	1	0.999788	-0.134128
Cyp17a1	-1.06249	0.248594	1	0.999788	-0.289135
Sms	-1.06215	0.248731	1	0.999788	-0.200826
Scn8a	-1.06127	0.24909	1	0.999788	-0.111275
Ndst3	-1.05966	0.250114	1	0.999788	-0.224136
Slc8a3	-1.05883	0.250434	1	0.999788	-0.149993
Chpf2	-1.05726	0.25113	1	0.999788	-0.0724091
Hadhb	-1.05717	0.25116	1	0.999788	-0.310602
Tcirg1	-1.05692	0.251291	1	0.999788	-0.118101
Lyzl4	-1.0557	0.251931	1	0.999788	-0.237757
Etfdh	-1.05549	0.252005	1	0.999788	-0.191342
Hdc	-1.05417	0.252662	1	0.999788	-0.0846019
Mthfr	-1.05324	0.253167	1	0.999788	-0.178554
Slc9c1	-1.05119	0.254156	1	0.999788	-0.224106
Aspa	-1.05073	0.254487	1	0.999788	-0.229469
B3gntl1	-1.05045	0.254617	1	0.999788	-0.27681
Lpcat3	-1.0474	0.256084	1	0.999788	-0.234094
Gatm	-1.0472	0.256153	1	0.999788	-0.135389
Slc37a4	-1.04685	0.256281	1	0.999788	-0.212167
Tet1	-1.04684	0.256316	1	0.999788	-0.161455
Slco1b2	-1.04409	0.25774	1	0.999788	-0.258807
Ephx2	-1.04299	0.258337	1	0.999788	-0.164614
P4htm	-1.04054	0.259619	1	0.999788	0.0249467
Ilvbl	-1.04039	0.259669	1	0.999788	-0.234245
Hsd17b2	-1.04024	0.259739	1	0.999788	-0.248972
Maob	-1.03965	0.259996	1	0.999788	0.100608
Alkbh2	-1.03891	0.260418	1	0.999788	-0.246199
Agps	-1.03805	0.260916	1	0.999788	-0.228228
Cyp2s1	-1.0378	0.261024	1	0.999788	-0.206897
Slc6a13	-1.03669	0.26159	1	0.999788	-0.264004
Acbd6	-1.03588	0.26191	1	0.999788	-0.216176
Amy2a4	-1.03507	0.262426	1	0.999788	-0.322229
Cpt1b	-1.03265	0.263735	1	0.999788	-0.233156
B3galt4	-1.03209	0.263936	1	0.999788	-0.267777
Nudt15	-1.03102	0.264561	1	0.999788	-0.185974
Cacna1c	-1.03045	0.264741	1	0.999788	-0.243147
Cyp1b1	-1.02967	0.265225	1	0.999788	-0.221539
Mcoln1	-1.02825	0.265931	1	0.999788	-0.0721688
Dio1	-1.02753	0.266247	1	0.999788	-0.268366
Rpe	-1.02655	0.266794	1	0.999788	-0.19428
P2rx3	-1.02552	0.267387	1	0.999788	-0.269121
Gabrr3	-1.02467	0.267731	1	0.999788	-0.0641964
Lyplal1	-1.02226	0.269028	1	0.999788	0.112419
Cryzl1	-1.02211	0.269065	1	0.999788	-0.160831
Clcnka	-1.02189	0.269135	1	0.999788	-0.25856
Ctps2	-1.02177	0.269357	1	0.999788	-0.0234583
Etnk1	-1.02117	0.269584	1	0.999788	-0.24169
Acsm2	-1.02087	0.269694	1	0.999788	-0.257798
Slc28a1	-1.02041	0.270036	1	0.999788	-0.121185
Msra	-1.02008	0.270212	1	0.999788	-0.234499
Slc13a3	-1.01956	0.270421	1	0.999788	-0.179239
Mfsd3	-1.0185	0.271067	1	0.999788	-0.257643
Scd1	-1.01836	0.271067	1	0.999788	-0.25302
Gadl1	-1.01702	0.271768	1	0.999788	-0.214378
Abhd13	-1.01684	0.271854	1	0.999788	-0.190894
Gxylt1	-1.01561	0.272518	1	0.999788	-0.0938496
Ces3b	-1.01253	0.274277	1	0.999788	-0.208085
Uap1	-1.01242	0.274277	1	0.999788	-0.173215
Aqp7	-1.01235	0.274367	1	0.999788	-0.243156
Slc25a24	-1.01199	0.274485	1	0.999788	-0.225163
Clca4a	-1.01065	0.275213	1	0.999788	-0.284081
Pla2g4c	-1.01056	0.275251	1	0.999788	-0.209341
Ugt1a10	-1.01004	0.275645	1	0.999788	-0.0735257
Fabp1	-1.0081	0.276577	1	0.999788	-0.166765
Dera	-1.00805	0.27661	1	0.999788	-0.302433
Tk1	-1.00702	0.277193	1	0.999788	-0.266598
Sgsh	-1.00497	0.278171	1	0.999788	-0.0743239
Ugt2b35	-1.0048	0.278386	1	0.999788	-0.215383
Edem1	-1.00362	0.279043	1	0.999788	-0.220741
G6pdx	-1.00238	0.279737	1	0.999788	-0.188119
Cpe	-1.00203	0.279858	1	0.999788	-0.231696
Ehhadh	-1.0015	0.280062	1	0.999788	-0.234014
Pgd	-1.00109	0.280457	1	0.999788	-0.0657092
Cyp1a2	-0.999573	0.28127	1	0.999788	-0.0877528
Kcnj2	-0.998395	0.28191	1	0.999788	-0.0869054
Atp5j	-0.99789	0.282125	1	0.999788	-0.123434
Ggt6	-0.997722	0.28225	1	0.999788	-0.241193
Slc26a5	-0.997442	0.282332	1	0.999788	-0.188819
Slc22a3	-0.996563	0.282901	1	0.999788	-0.302406
Gls	-0.996377	0.282978	1	0.999788	-0.261763
Mboat7	-0.994457	0.284149	1	0.999788	-0.293235
Atp6v0d2	-0.993684	0.284448	1	0.999788	0.0580751
Plod2	-0.992706	0.285027	1	0.999788	-0.280531
Agmo	-0.992117	0.285455	1	0.999788	-0.144163
Kcnq3	-0.991845	0.285576	1	0.999788	-0.168476
Cdk13	-0.991174	0.286018	1	0.999788	-0.213559
Mcoln3	-0.990978	0.286069	1	0.999788	-0.132167
Lep	-0.990727	0.286152	1	0.999788	-0.22226
Gnpat	-0.989216	0.287014	1	0.999788	-0.192568
Abcc2	-0.987474	0.288139	1	0.999788	-0.290093
Apoa2	-0.984737	0.289603	1	0.999788	-0.243122
Glrx3	-0.9847	0.289603	1	0.999788	-0.298666
Trpv2	-0.984485	0.289686	1	0.999788	-0.0482754
Gdpd1	-0.984381	0.289736	1	0.999788	-0.172724
Ndufs6	-0.983617	0.290248	1	0.999788	0.0493905
Coq10b	-0.983489	0.290322	1	0.999788	-0.270562
Glrx2	-0.982983	0.290537	1	0.999788	-0.0986294
Tmem104	-0.981816	0.291166	1	0.999788	-0.0173049
Kctd6	-0.981649	0.291267	1	0.999788	-0.0838745
Pigb	-0.98065	0.291849	1	0.999788	-0.271207
Abhd10	-0.979548	0.29249	1	0.999788	-0.230443
Hlcs	-0.97782	0.293538	1	0.999788	-0.0638523
Ahcyl1	-0.977801	0.293631	1	0.999788	-0.238776
Cacna1f	-0.976849	0.293963	1	0.999788	-0.0883936
Ptgis	-0.976324	0.29432	1	0.999788	-0.196012
Fut10	-0.976115	0.294453	1	0.999788	-0.282853
P4ha1	-0.975743	0.294582	1	0.999788	-0.239547
Mfsd9	-0.974996	0.295082	1	0.999788	0.0267454
Cubn	-0.973668	0.295802	1	0.999788	-0.146135
Tpmt	-0.973336	0.295966	1	0.999788	-0.0937464
Glod5	-0.972703	0.296446	1	0.999788	-0.293065
B3galt6	-0.97201	0.296917	1	0.999788	-0.104445
Minpp1	-0.971601	0.29709	1	0.999788	0.094063
Nudt13	-0.97079	0.297595	1	0.999788	-0.271103
Mdh1b	-0.970685	0.297636	1	0.999788	-0.161765
Gabrr1	-0.970449	0.297773	1	0.999788	-0.210319
Crkl	-0.969554	0.298279	1	0.999788	-0.213304
Slc6a14	-0.969429	0.298352	1	0.999788	-0.191498
Chia1	-0.969312	0.298397	1	0.999788	-0.217229
Fmo5	-0.968409	0.299002	1	0.999788	-0.182207
Thnsl1	-0.968347	0.299002	1	0.999788	-0.239879
Slc9a4	-0.966384	0.299979	1	0.999788	-0.0427976
Eno2	-0.965698	0.300497	1	0.999788	-0.212814
Kdm2b	-0.960301	0.303699	1	0.999788	-0.282996
Kctd15	-0.959131	0.304387	1	0.999788	-0.112405
Kctd16	-0.958119	0.305028	1	0.999788	-0.265467
Hyal3	-0.957843	0.305111	1	0.999788	-0.126964
Oat	-0.957126	0.305589	1	0.999788	-0.106586
Star	-0.956008	0.306279	1	0.999788	-0.152008
Iyd	-0.955775	0.30637	1	0.999788	-0.173926
Plod3	-0.954859	0.306949	1	0.999788	0.00788975
Ip6k1	-0.954695	0.307084	1	0.999788	-0.0850418
Gch1	-0.953875	0.307586	1	0.999788	-0.18178
Pigw	-0.953383	0.307806	1	0.999788	-0.113598
Cyp2c55	-0.953219	0.307861	1	0.999788	-0.0511347
B3galnt1	-0.952431	0.308354	1	0.999788	-0.173299
Xdh	-0.951963	0.30856	1	0.999788	-0.230323
Coq5	-0.951908	0.30856	1	0.999788	-0.139385
Kcnmb1	-0.950799	0.309239	1	0.999788	0.0350693
Amy2a5	-0.95027	0.309668	1	0.999788	-0.241028
Plcl1	-0.949616	0.309975	1	0.999788	-0.0490396
Nxnl2	-0.947769	0.3111	1	0.999788	-0.108587
Dolpp1	-0.946643	0.31178	1	0.999788	-0.237898
Hsd11b2	-0.946305	0.312119	1	0.999788	-0.183194
B3gnt5	-0.945531	0.312468	1	0.999788	-0.153485
Clca2	-0.943996	0.313511	1	0.999788	-0.211074
Stra6	-0.943899	0.313553	1	0.999788	0.121436
Slc25a22	-0.942844	0.314194	1	0.999788	-0.222809
Cyp2c29	-0.941855	0.314827	1	0.999788	0.0199466
Jmjd6	-0.941529	0.314946	1	0.999788	-0.205289
B3galt2	-0.940621	0.315487	1	0.999788	-0.175928
Pde6h	-0.939823	0.316082	1	0.999788	-0.102248
Nfkb1	-0.939248	0.316294	1	0.999788	-0.25759
Abhd8	-0.939176	0.316294	1	0.999788	0.0131031
Sult1c1	-0.938907	0.316417	1	0.999788	-0.245666
Cndp1	-0.935605	0.318565	1	0.999788	-0.23636
Cs	-0.935478	0.318703	1	0.999788	-0.235818
Smpd4	-0.93544	0.318703	1	0.999788	-0.0972573
Foxo1	-0.933341	0.319975	1	0.999788	-0.279207
Galc	-0.9332	0.320007	1	0.999788	-0.17557
Gsta2	-0.933038	0.320107	1	0.999788	-0.272752
Haao	-0.930187	0.321917	1	0.999788	-0.258943
Amd1	-0.929796	0.32213	1	0.999788	-0.17037
Orai1	-0.928638	0.322795	1	0.999788	-0.171995
Chst1	-0.927991	0.323258	1	0.999788	-0.191877
Pik3c2g	-0.927696	0.323388	1	0.999788	-0.194322
Ak1	-0.927374	0.323714	1	0.999788	-0.165687
Nt5c	-0.927213	0.323759	1	0.999788	-0.228977
Itpr2	-0.926699	0.32403	1	0.999788	-0.140364
Phgdh	-0.925731	0.32461	1	0.999788	-0.017907
Cyb5b	-0.925569	0.324699	1	0.999788	-0.173192
Tap1	-0.92528	0.325014	1	0.999788	-0.250879
Trpm8	-0.925247	0.325014	1	0.999788	-0.149851
Pdxk	-0.924316	0.325558	1	0.999788	-0.181503
Slc16a9	-0.924279	0.325609	1	0.999788	-0.00177574
Arg1	-0.924118	0.325665	1	0.999788	-0.00809543
Kmo	-0.923491	0.326009	1	0.999788	-0.153102
Clcn6	-0.922872	0.326451	1	0.999788	-0.189091
B4galt1	-0.922687	0.326525	1	0.999788	-0.00344961
Kcna2	-0.921057	0.327582	1	0.999788	-0.153817
Alg12	-0.919512	0.328395	1	0.999788	-0.231085
Slc47a1	-0.919448	0.328437	1	0.999788	-0.0576153
Adipor1	-0.918555	0.329026	1	0.999788	-0.161183
Mgat4a	-0.918396	0.329069	1	0.999788	-0.202018
Abca4	-0.91744	0.32971	1	0.999788	-0.165968
Sult2a1	-0.917317	0.329763	1	0.999788	-0.211018
Pik3r3	-0.916396	0.330368	1	0.999788	-0.0767341
Nags	-0.916314	0.330368	1	0.999788	-0.136003
Atp9a	-0.915433	0.331011	1	0.999788	-0.0797083
Kctd10	-0.915348	0.331011	1	0.999788	-0.237644
Hvcn1	-0.915113	0.331296	1	0.999788	-0.0684773
Glb1l2	-0.91458	0.331545	1	0.999788	-0.275566
Lipe	-0.914471	0.33158	1	0.999788	-0.0696452
Cyp2u1	-0.913787	0.332071	1	0.999788	-0.179342
Cdk6	-0.91347	0.332214	1	0.999788	-0.173131
Ugdh	-0.913386	0.332251	1	0.999788	-0.25043
Cox6b1	-0.911748	0.333386	1	0.999788	-0.12281
Gabra6	-0.910467	0.33417	1	0.999788	-0.157101
Slc4a7	-0.910151	0.33451	1	0.999788	-0.177142
Kdm4b	-0.908389	0.335655	1	0.999788	-0.0636235
Slc32a1	-0.906255	0.336976	1	0.999788	-0.174348
Pde6c	-0.904182	0.338256	1	0.999788	-0.230337
Ndufa5	-0.902618	0.339392	1	0.999788	-0.264633
Kcnj13	-0.902407	0.339434	1	0.999788	-0.105084
Kcnd2	-0.901838	0.339739	1	0.999788	-0.204275
Gabrg2	-0.901526	0.340027	1	0.999788	-0.239242
Plb1	-0.901058	0.340281	1	0.999788	-0.250975
Insig2	-0.900737	0.340516	1	0.999788	-0.0396566
Grik3	-0.900591	0.340641	1	0.999788	-0.203411
Stard9	-0.899346	0.341413	1	0.999788	-0.168321
Acsl3	-0.896765	0.343113	1	0.999788	-0.18978
Kcnj10	-0.896078	0.343464	1	0.999788	-0.146385
Nox3	-0.895813	0.343753	1	0.999788	-0.119236
Gltp	-0.89502	0.344299	1	0.999788	-0.032034
Slc36a3	-0.894387	0.344648	1	0.999788	-0.211417
Upp2	-0.894296	0.344648	1	0.999788	0.00828292
Ugt2b38	-0.893956	0.344938	1	0.999788	-0.205365
Suclg1	-0.893752	0.345074	1	0.999788	0.0212949
Qprt	-0.893119	0.345525	1	0.999788	-0.183673
Cel	-0.89296	0.345584	1	0.999788	-0.179338
Lipk	-0.892802	0.345674	1	0.999788	-0.232544
Mgat3	-0.892327	0.346102	1	0.999788	-0.20368
Mcat	-0.891919	0.346274	1	0.999788	-0.217484
Slc12a4	-0.891457	0.346533	1	0.999788	-0.181411
Abcb1a	-0.891303	0.346731	1	0.999788	-0.209381
Trpc3	-0.891061	0.346861	1	0.999788	-0.00605715
Gcsh	-0.890996	0.346897	1	0.999788	-0.227017
Asic1	-0.890823	0.346937	1	0.999788	-0.206385
Slc6a20a	-0.890587	0.347088	1	0.999788	0.00702812
Gal3st1	-0.889796	0.347655	1	0.999788	-0.245351
Trpc7	-0.889153	0.348173	1	0.999788	-0.161307
Got2	-0.888848	0.348305	1	0.999788	-0.0511028
Atp8a1	-0.884564	0.350727	1	0.999788	-0.167104
Kdm8	-0.883996	0.351042	1	0.999788	-0.119946
Idh3b	-0.883955	0.351096	1	0.999788	-0.17035
Mfsd10	-0.88297	0.351556	1	0.999788	-0.224244
St8sia6	-0.882648	0.351652	1	0.999788	-0.137435
Vldlr	-0.881977	0.35203	1	0.999788	-0.226987
Pigl	-0.881825	0.352069	1	0.999788	-0.168487
Alg9	-0.881217	0.352407	1	0.999788	-0.19291
Etnppl	-0.879701	0.353086	1	0.999788	-0.181375
Uckl1	-0.878339	0.353793	1	0.999788	-0.250075
Sdhd	-0.878098	0.353879	1	0.999788	-0.0938634
Slc39a3	-0.878037	0.353919	1	0.999788	-0.224154
Glb1l	-0.877281	0.354309	1	0.999788	-0.253007
Mtr	-0.875321	0.355298	1	0.999788	-0.177162
Npc2	-0.874431	0.355734	1	0.999788	-0.11853
Rrm2b	-0.873066	0.356518	1	0.999788	-0.218677
Ddah1	-0.872165	0.356953	1	0.999788	-0.143842
Suox	-0.871387	0.357384	1	0.999788	0.0151653
Fads6	-0.869919	0.358182	1	0.999788	-0.160019
Mgat5	-0.868575	0.35878	1	0.999788	-0.159639
Alad	-0.865894	0.360124	1	0.999788	-0.199327
Slc5a11	-0.864409	0.360891	1	0.999788	-0.189341
Slc12a6	-0.862187	0.362098	1	0.999788	-0.174256
Rpia	-0.861694	0.362242	1	0.999788	-0.189748
Gal3st2b	-0.858756	0.363888	1	0.999788	-0.0852411
Slc30a5	-0.858498	0.36392	1	0.999788	-0.178945
Slc18b1	-0.855835	0.365303	1	0.999788	-0.201618
Pccb	-0.854118	0.366223	1	0.999788	-0.148193
Cidec	-0.852932	0.366944	1	0.999788	-0.201412
Atp9b	-0.850814	0.367972	1	0.999788	-0.230808
Phospho2	-0.850457	0.36826	1	0.999788	0.023555
Cyp4f13	-0.85043	0.36826	1	0.999788	-0.145135
Cyp51	-0.849938	0.368441	1	0.999788	-0.0880216
Slc11a2	-0.848705	0.3692	1	0.999788	-0.0753136
Slc39a10	-0.845084	0.371093	1	0.999788	-0.227976
Coq3	-0.844217	0.371518	1	0.999788	-0.18918
Gucy1a3	-0.843	0.372259	1	0.999788	-0.136374
Slc6a15	-0.842746	0.372357	1	0.999788	0.0104954
Slc19a1	-0.841193	0.373212	1	0.999788	-0.154071
Cyp7b1	-0.840331	0.373661	1	0.999788	-0.157087
Slc18a3	-0.839985	0.373898	1	0.999788	-0.170569
Gstk1	-0.839208	0.37436	1	0.999788	-0.165913
Plod1	-0.838205	0.37483	1	0.999788	-0.0522692
Cyp3a44	-0.837896	0.374923	1	0.999788	-0.180508
Egfr	-0.835897	0.37609	1	0.999788	-0.238774
Slco5a1	-0.835211	0.376477	1	0.999788	-0.122825
Keg1	-0.834939	0.376611	1	0.999788	-0.232086
Dbi	-0.83422	0.37704	1	0.999788	-0.0322285
Gria4	-0.833725	0.377302	1	0.999788	-0.0497758
Hmgcr	-0.833269	0.377503	1	0.999788	-0.143828
Slc17a7	-0.832245	0.378168	1	0.999788	-0.0373487
Gla	-0.831974	0.378262	1	0.999788	-0.182262
Grin3a	-0.831754	0.378359	1	0.999788	0.00705132
Ugt2a2	-0.830867	0.378821	1	0.999788	-0.207706
Gm4943	-0.83064	0.379065	1	0.999788	-0.129068
Idh1	-0.828802	0.380007	1	0.999788	-0.151248
Kcnc3	-0.824466	0.382489	1	0.999788	-0.200577
Tyrp1	-0.823738	0.382895	1	0.999788	-0.210145
Stard4	-0.823028	0.383249	1	0.999788	0.0756716
Ogfod2	-0.823009	0.383294	1	0.999788	-0.233655
Clybl	-0.821639	0.384092	1	0.999788	-0.210096
Aox1	-0.8212	0.384278	1	0.999788	-0.0763501
Hsd17b11	-0.820645	0.384608	1	0.999788	-0.0935099
Paox	-0.820479	0.38465	1	0.999788	-0.174069
Ndufa4l2	-0.820382	0.38471	1	0.999788	-0.128008
Kcnt2	-0.820118	0.384958	1	0.999788	-0.130858
Slc16a11	-0.819938	0.385003	1	0.999788	-0.157832
Mthfsl	-0.819223	0.385458	1	0.999788	-0.11326
Egln3	-0.818989	0.385551	1	0.999788	-0.189453
Fcer1a	-0.818859	0.385551	1	0.999788	-0.205344
Ephx1	-0.818751	0.385643	1	0.999788	-0.124774
Aldh1l2	-0.818571	0.385826	1	0.999788	-0.162437
Ugt1a6a	-0.817962	0.386011	1	0.999788	-0.105313
Grid2	-0.817808	0.386238	1	0.999788	0.0311076
Pigh	-0.816868	0.386703	1	0.999788	-0.127665
Kcnab2	-0.814687	0.388012	1	0.999788	-0.18601
Kcne4	-0.81368	0.388573	1	0.999788	-0.152056
Kctd21	-0.813167	0.388908	1	0.999788	-0.147505
Slc10a4	-0.810141	0.390931	1	0.999788	-0.0831553
Amt	-0.809613	0.391414	1	0.999788	-0.233346
Nmnat1	-0.809446	0.391534	1	0.999788	-0.107828
Acot4	-0.808901	0.3919	1	0.999788	-0.139832
Atp6ap1	-0.808382	0.392253	1	0.999788	-0.182588
Kctd11	-0.807942	0.39251	1	0.999788	-0.162151
Acer1	-0.807617	0.392817	1	0.999788	-0.172172
Cox18	-0.806805	0.393298	1	0.999788	-0.220174
Gk2	-0.80628	0.393679	1	0.999788	-0.15333
Enpp7	-0.80471	0.394771	1	0.999788	-0.233151
Ptgr1	-0.803493	0.395492	1	0.999788	-0.139036
Abcd1	-0.803164	0.395815	1	0.999788	-0.159775
Enox1	-0.802105	0.396487	1	0.999788	-0.223416
Slc22a30	-0.79761	0.399689	1	0.999788	-0.1307
Chst3	-0.796667	0.400316	1	0.999788	-0.143471
Pgap1	-0.796598	0.400387	1	0.999788	-0.18341
Slc28a3	-0.795914	0.400887	1	0.999788	-0.067542
Apom	-0.795456	0.401222	1	0.999788	-0.15931
Eno1b	-0.795187	0.40135	1	0.999788	-0.173473
Mboat2	-0.795052	0.401601	1	0.999788	-0.15824
Ptgfrn	-0.794649	0.401805	1	0.999788	-0.127402
Sv2c	-0.79455	0.401861	1	0.999788	-0.204009
Aoc1	-0.793039	0.402945	1	0.999788	-0.119324
Aldh3b1	-0.792504	0.403336	1	0.999788	-0.225994
Grin2a	-0.792048	0.40371	1	0.999788	-0.0257066
Mcl1	-0.790899	0.404614	1	0.999788	-0.124779
Kcna10	-0.790749	0.40467	1	0.999788	-0.0828596
Cyp3a16	-0.789808	0.405306	1	0.999788	-0.142197
Sgms2	-0.789471	0.405684	1	0.999788	-0.136938
C1qtnf3	-0.787959	0.406702	1	0.999788	-0.171339
Lsr	-0.786883	0.407615	1	0.999788	-0.0934777
Akr1c6	-0.786109	0.40812	1	0.999788	-0.135763
Pnp2	-0.78603	0.408169	1	0.999788	-0.0618509
Slc35d1	-0.782642	0.410646	1	0.999788	-0.0337806
Aqp11	-0.782406	0.410756	1	0.999788	-0.12806
Nme5	-0.782292	0.410827	1	0.999788	-0.0700834
Neu4	-0.781801	0.411215	1	0.999788	-0.121646
Rpl17-ps10	-0.781299	0.411661	1	0.999788	-0.202053
Apoo	-0.778987	0.413472	1	0.999788	-0.148604
Sgms1	-0.778007	0.414192	1	0.999788	-0.170319
B4galt7	-0.777215	0.414765	1	0.999788	-0.130103
Slc29a2	-0.7765	0.415249	1	0.999788	-0.194884
Pip5k1c	-0.776369	0.415452	1	0.999788	-0.187216
Kcnj3	-0.776239	0.415512	1	0.999788	-0.117571
Mboat4	-0.775978	0.41571	1	0.999788	-0.113235
Vdac3	-0.775564	0.41603	1	0.999788	-0.106251
Uqcrh-ps1	-0.774413	0.416947	1	0.999788	-0.140036
Slc20a2	-0.774283	0.417016	1	0.999788	-0.118378
Ndufa12	-0.774022	0.417132	1	0.999788	-0.140544
Slc10a1	-0.773762	0.417377	1	0.999788	-0.133467
Nnmt	-0.773502	0.417563	1	0.999788	-0.213126
Smpdl3b	-0.773242	0.417684	1	0.999788	-0.220257
Slc25a19	-0.772791	0.418063	1	0.999788	-0.0594345
Slc13a1	-0.772467	0.41839	1	0.999788	-0.208021
Aass	-0.769884	0.420287	1	0.999788	-0.0729626
Ndst4	-0.768062	0.421769	1	0.999788	-0.115496
Atp6ap2	-0.76784	0.421976	1	0.999788	-0.121325
Pigc	-0.76716	0.422449	1	0.999788	-0.165233
Mgam	-0.767157	0.422449	1	0.999788	-0.134498
Lgsn	-0.766518	0.422933	1	0.999788	-0.174801
Angptl4	-0.763949	0.424948	1	0.999788	-0.1831
Gstcd	-0.762669	0.425912	1	0.999788	-0.184767
Chst11	-0.761913	0.426498	1	0.999788	-0.0632975
Cyp2d22	-0.761755	0.42677	1	0.999788	-0.194627
Slc35e1	-0.760498	0.427739	1	0.999788	-0.13274
Gabra2	-0.760306	0.427861	1	0.999788	-0.0166855
Inpp4a	-0.758208	0.429425	1	0.999788	-0.137038
Hs6st3	-0.757955	0.429755	1	0.999788	-0.118015
Slc29a3	-0.757577	0.43	1	0.999788	-0.055275
Gapdhs	-0.756801	0.430631	1	0.999788	-0.00942637
Rbks	-0.753625	0.433156	1	0.999788	-0.0881134
Pik3r2	-0.752955	0.433726	1	0.999788	-0.00268424
Pde5a	-0.752191	0.434318	1	0.999788	-0.0548111
Kcnk5	-0.752017	0.434577	1	0.999788	-0.13057
Gclm	-0.75067	0.435531	1	0.999788	0.0679264
Pigq	-0.747881	0.437922	1	0.999788	-0.148123
Atp6v0e	-0.747507	0.438133	1	0.999788	-0.205231
Cbs	-0.747132	0.438449	1	0.999788	-0.100966
Atp6v0a1	-0.74702	0.438515	1	0.999788	-0.132078
Cacna1h	-0.746411	0.439017	1	0.999788	-0.0623316
Ank	-0.744589	0.440489	1	0.999788	-0.115402
Ptgr2	-0.744437	0.440566	1	0.999788	-0.188541
G6pc2	-0.742905	0.441965	1	0.999788	-0.158239
Kcnu1	-0.74207	0.442551	1	0.999788	0.0698537
Slc35f2	-0.742038	0.442749	1	0.999788	-0.123318
Sds	-0.741791	0.442882	1	0.999788	-0.142198
Acox3	-0.740802	0.443768	1	0.999788	-0.20155
Ganab	-0.740679	0.443834	1	0.999788	-0.192606
Zc3h12a	-0.739692	0.444711	1	0.999788	-0.108137
Best2	-0.73883	0.445367	1	0.999788	-0.102828
Pde3a	-0.738215	0.445863	1	0.999788	-0.150418
Cat	-0.737829	0.446192	1	0.999788	-0.151566
Cant1	-0.736639	0.4472	1	0.999788	-0.177927
Slc6a1	-0.734048	0.449477	1	0.999788	-0.15271
Echs1	-0.733926	0.44961	1	0.999788	-0.0989015
Pip5k1b	-0.733316	0.450143	1	0.999788	-0.18273
Tap2	-0.732828	0.450515	1	0.999788	-0.182425
Pla2g4e	-0.732463	0.450717	1	0.999788	-0.112279
Atp2a1	-0.731003	0.452109	1	0.999788	-0.105783
Ndufa7	-0.730887	0.452109	1	0.999788	-0.194739
Chst5	-0.728386	0.454348	1	0.999788	-0.0436681
Sms-ps	-0.725079	0.457239	1	0.999788	-0.163489
Slc35b4	-0.724541	0.457686	1	0.999788	-0.0917685
Fuk	-0.724209	0.457896	1	0.999788	-0.190876
Aqp1	-0.723877	0.458199	1	0.999788	-0.095398
Fmo4	-0.723757	0.458274	1	0.999788	-0.160926
Apoc2	-0.722797	0.459184	1	0.999788	-0.157406
Pld5	-0.722772	0.459184	1	0.999788	-0.0541167
Inpp5k	-0.721241	0.460521	1	0.999788	-0.113001
Qsox2	-0.720883	0.460725	1	0.999788	-0.157408
Cerk	-0.71963	0.461992	1	0.999788	-0.123566
Hras	-0.716326	0.464959	1	0.999788	-0.0507127
Man2a2	-0.715315	0.465821	1	0.999788	-0.00951407
Gcnt4	-0.715058	0.465941	1	0.999788	-0.184401
Mttp	-0.713981	0.466917	1	0.999788	-0.108393
Pank1	-0.71356	0.467306	1	0.999788	-0.125931
Pik3cg	-0.712109	0.468666	1	0.999788	-0.0923133
Slc19a2	-0.711744	0.468996	1	0.999788	-0.0763219
Mmadhc	-0.710464	0.470133	1	0.999788	-0.115596
Npc1	-0.709521	0.471047	1	0.999788	-0.182656
Grid1	-0.709325	0.471118	1	0.999788	0.0235739
Vamp7	-0.708011	0.472416	1	0.999788	-0.019013
Elovl4	-0.708	0.472472	1	0.999788	-0.150573
Pxdn	-0.705524	0.474718	1	0.999788	-0.183737
Sult2b1	-0.703234	0.476813	1	0.999788	-0.13868
Nipa1	-0.703002	0.477059	1	0.999788	-0.124785
Manba	-0.702192	0.477756	1	0.999788	-0.124707
Slc10a6	-0.701729	0.478238	1	0.999788	-0.148214
Napepld	-0.700486	0.479523	1	0.999788	-0.137556
Alkbh1	-0.699998	0.479993	1	0.999788	-0.114669
Hk2	-0.699538	0.48038	1	0.999788	-0.122966
Hcn1	-0.698273	0.481518	1	0.999788	-0.0926792
Smpd2	-0.696137	0.483477	1	0.999788	-0.000735706
Pfkl	-0.69518	0.484395	1	0.999788	-0.0871888
Dhrs7c	-0.693651	0.48586	1	0.999788	-0.112153
Hacl1	-0.693253	0.486242	1	0.999788	-0.0968138
Pla2g15	-0.693012	0.4865	1	0.999788	-0.0613347
Hyal2	-0.692988	0.4865	1	0.999788	-0.118311
Chat	-0.692458	0.48704	1	0.999788	-0.124892
Ip6k3	-0.692445	0.48713	1	0.999788	-0.147693
Them4	-0.692331	0.48713	1	0.999788	-0.0903358
Nme2	-0.692104	0.487354	1	0.999788	-0.122891
Pik3r1	-0.690969	0.488499	1	0.999788	-0.105229
St6galnac2	-0.690402	0.489009	1	0.999788	-0.130523
Pde8a	-0.689615	0.489741	1	0.999788	-0.0799672
Lpin2	-0.689384	0.490009	1	0.999788	-0.126044
Cmbl	-0.689158	0.490258	1	0.999788	-0.0946902
Slc25a25	-0.688641	0.490713	1	0.999788	-0.143801
Inpp5e	-0.68848	0.490845	1	0.999788	-0.0756249
Cacna2d1	-0.686162	0.493103	1	0.999788	-0.115742
B4galt4	-0.684544	0.494598	1	0.999788	-0.108529
Pdha2	-0.684346	0.494844	1	0.999788	-0.118962
Nox4	-0.683184	0.495995	1	0.999788	-0.066256
Npr2	-0.681153	0.49808	1	0.999788	-0.0789368
Pip4k2c	-0.678783	0.500506	1	0.999788	0.0150136
Cacnb2	-0.678572	0.500636	1	0.999788	-0.0815062
Inmt	-0.677308	0.501875	1	0.999788	-0.0890011
Lalba	-0.677019	0.50215	1	0.999788	-0.065948
Chrna6	-0.675983	0.503262	1	0.999788	-0.155138
Cyb5r1	-0.675278	0.50389	1	0.999788	-0.139978
Gba2	-0.675101	0.504139	1	0.999788	-0.110095
Vat1	-0.674991	0.504286	1	0.999788	-0.0940865
Plch2	-0.674881	0.504286	1	0.999788	-0.164459
B3galnt2	-0.673781	0.505562	1	0.999788	-0.140305
Cacng4	-0.672658	0.506621	1	0.999788	-0.0497414
Ptges3	-0.670075	0.509289	1	0.999788	-0.0503153
Cyp2a5	-0.668043	0.511295	1	0.999788	-0.103892
Ggt7	-0.667672	0.511679	1	0.999788	-0.0635181
Inppl1	-0.667556	0.511821	1	0.999788	-0.118238
Has1	-0.667549	0.511821	1	0.999788	-0.132268
Aco1	-0.666688	0.512713	1	0.999788	-0.0882396
Nras	-0.664983	0.514496	1	0.999788	-0.0619011
Tyms	-0.664848	0.514764	1	0.999788	-0.123419
Gstp2	-0.664309	0.515308	1	0.999788	-0.0921678
Renbp	-0.664144	0.515392	1	0.999788	0.0062429
Slc18a2	-0.663986	0.515527	1	0.999788	-0.148177
Sult1e1	-0.66377	0.515789	1	0.999788	-0.0732162
Slc44a2	-0.663308	0.516329	1	0.999788	-0.0595748
Cnp	-0.663124	0.516465	1	0.999788	-0.0808537
Gtdc1	-0.663019	0.516672	1	0.999788	-0.111055
Maoa	-0.662801	0.516871	1	0.999788	-0.151095
B4galt6	-0.659164	0.520829	1	0.999788	0.0535363
Elovl5	-0.659049	0.520829	1	0.999788	-0.0766673
Mlxipl	-0.659029	0.520829	1	0.999788	-0.141117
Arg2	-0.658343	0.521582	1	0.999788	-0.04653
Rdh10	-0.65759	0.522365	1	0.999788	-0.159494
Plce1	-0.655536	0.524591	1	0.999788	-0.0840922
Gm5621	-0.655112	0.525096	1	0.999788	-0.0834068
Cad	-0.655086	0.525096	1	0.999788	0.0245645
Chrna1	-0.654494	0.525868	1	0.999788	-0.0575403
Atp8b4	-0.654376	0.525868	1	0.999788	-0.0662925
Car4	-0.654159	0.526099	1	0.999788	-0.0721673
Glo1	-0.653472	0.526899	1	0.999788	-0.0479256
Gal3st2	-0.653075	0.527281	1	0.999788	-0.0558038
Adssl1	-0.651942	0.52857	1	0.999788	-0.123051
Cyp2b10	-0.651602	0.528852	1	0.999788	-0.148748
Gabrb1	-0.651521	0.529112	1	0.999788	-0.0698075
Slc16a12	-0.65084	0.529757	1	0.999788	-0.0842997
Slc27a3	-0.650539	0.530066	1	0.999788	-0.0655153
Abca13	-0.648792	0.531947	1	0.999788	-0.144251
Spns1	-0.648374	0.532473	1	0.999788	-0.0738873
Cyb5r2	-0.648165	0.532722	1	0.999788	-0.131241
Naglu	-0.646996	0.533994	1	0.999788	-0.148638
Gbgt1	-0.64688	0.534137	1	0.999788	-0.095378
Treh	-0.64587	0.53516	1	0.999788	-0.0561171
Piga	-0.645609	0.535468	1	0.999788	-0.12477
Fut1	-0.644519	0.536791	1	0.999788	-0.130635
Slco2b1	-0.644344	0.536948	1	0.999788	-0.0628229
Atp13a2	-0.644229	0.537094	1	0.999788	-0.118815
Cept1	-0.643586	0.537796	1	0.999788	-0.153439
Mpo	-0.643541	0.537796	1	0.999788	-0.0860691
Crp	-0.643479	0.53794	1	0.999788	0.001467
Pdk2	-0.641937	0.539609	1	0.999788	-0.0492954
B4galt3	-0.641519	0.540152	1	0.999788	-0.0961196
Pon2	-0.640797	0.540955	1	0.999788	-0.0620125
Ebpl	-0.639666	0.542264	1	0.999788	-0.0850692
Oxct1	-0.637922	0.544242	1	0.999788	-0.145654
Mfsd7c	-0.637079	0.54519	1	0.999788	-0.129636
Slc10a3	-0.636389	0.545983	1	0.999788	-0.128312
B3gnt4	-0.636295	0.546072	1	0.999788	-0.0927089
Slc7a7	-0.635573	0.546989	1	0.999788	-0.0932575
Lpcat2	-0.635165	0.547448	1	0.999788	-0.081985
Sardh	-0.633842	0.548897	1	0.999788	-0.0606662
Pde1a	-0.633641	0.549253	1	0.999788	-0.142046
Hsd3b6	-0.63362	0.549253	1	0.999788	-0.134604
Mgst2	-0.633438	0.549397	1	0.999788	-0.127218
Cox6a1	-0.632728	0.550178	1	0.999788	-0.0974249
Sult2a6	-0.632526	0.550589	1	0.999788	-0.0899422
Acbd3	-0.632323	0.550743	1	0.999788	-0.0844724
Slc12a5	-0.632222	0.550948	1	0.999788	-0.140145
Atp5l	-0.630707	0.552577	1	0.999788	-0.145049
Plcd3	-0.629096	0.554571	1	0.999788	-0.114018
Msr1	-0.628997	0.554665	1	0.999788	-0.130684
Pik3cb	-0.628124	0.555632	1	0.999788	-0.0933336
Slc9a3	-0.626989	0.557088	1	0.999788	-0.0531342
Cacng5	-0.626494	0.557648	1	0.999788	-0.0741807
Slc47a2	-0.626389	0.557752	1	0.999788	-0.137167
Nt5c3b	-0.625845	0.558443	1	0.999788	-0.105406
Tbk1	-0.625521	0.558782	1	0.999788	-0.132565
Uty	-0.624992	0.559376	1	0.999788	-0.0546943
Gba	-0.623798	0.56094	1	0.999788	-0.13267
Kcnj14	-0.6235	0.561187	1	0.999788	-0.0549804
Hmgcl	-0.621418	0.563763	1	0.999788	-0.0837583
Nalcn	-0.620277	0.565206	1	0.999788	-0.052456
B3gnt8	-0.618953	0.566801	1	0.999788	-0.095335
Alg8	-0.617847	0.568103	1	0.999788	-0.102634
Sult6b1	-0.617541	0.568482	1	0.999788	-0.0400139
Uros	-0.617284	0.568798	1	0.999788	-0.0971815
Sord	-0.61699	0.56916	1	0.999788	-0.0654688
Lyzl6	-0.616845	0.569304	1	0.999788	-0.0385462
Sat2	-0.616693	0.569555	1	0.999788	-0.0934182
Gpx3	-0.616598	0.569608	1	0.999788	-0.141937
Slc26a11	-0.61523	0.571277	1	0.999788	-0.0414716
Naa30	-0.61523	0.571277	1	0.999788	-0.0672358
Slc9a1	-0.615133	0.571419	1	0.999788	-0.0871826
Acbd4	-0.614548	0.572167	1	0.999788	-0.0529872
Folr1	-0.614158	0.572614	1	0.999788	-0.0905158
Il6	-0.613769	0.573096	1	0.999788	-0.0987106
Lss	-0.61241	0.574811	1	0.999788	-0.106727
Bhmt	-0.611441	0.576035	1	0.999788	-0.124681
Kcng3	-0.6114	0.576088	1	0.999788	-0.130697
Nit2	-0.611353	0.576185	1	0.999788	0.0553355
Plin5	-0.610282	0.577543	1	0.999788	-0.0690463
Plin3	-0.609607	0.578357	1	0.999788	-0.0870067
Nceh1	-0.609414	0.578608	1	0.999788	-0.051944
Sod2	-0.608841	0.579325	1	0.999788	-0.0637859
Fig4	-0.607621	0.580795	1	0.999788	-0.102557
Hibch	-0.606247	0.582658	1	0.999788	-0.0507288
Glyctk	-0.606205	0.582658	1	0.999788	-0.0845466
Dhrs1	-0.604495	0.58482	1	0.999788	-0.0510283
Lpgat1	-0.60017	0.5905	1	0.999788	-0.088199
Acot3	-0.599793	0.591007	1	0.999788	-0.0564871
Naaladl2	-0.599724	0.591059	1	0.999788	-0.0498504
Atp10b	-0.599527	0.591413	1	0.999788	-0.0701399
Slc45a1	-0.598054	0.593295	1	0.999788	-0.0435785
Grin2c	-0.596104	0.595866	1	0.999788	-0.129367
Slc18a1	-0.595481	0.596668	1	0.999788	-0.0962407
Slc22a19	-0.595294	0.596914	1	0.999788	-0.118714
Cacnb4	-0.595015	0.59724	1	0.999788	-0.0405227
Txnrd3	-0.59465	0.597788	1	0.999788	-0.0994042
Psph	-0.593713	0.59899	1	0.999788	-0.0326605
Nt5c3	-0.593434	0.599384	1	0.999788	-0.0807061
Cacna1b	-0.593155	0.599792	1	0.999788	-0.109808
Trpc5	-0.592229	0.600997	1	0.999788	-0.105582
Nt5dc1	-0.591027	0.602724	1	0.999788	-0.0801224
Daglb	-0.591004	0.602724	1	0.999788	-0.0879578
Enpp6	-0.590751	0.603015	1	0.999788	-0.123716
Cacng7	-0.590658	0.603104	1	0.999788	-0.0610808
Fpgt	-0.586658	0.608541	1	0.999788	-0.0930161
Hcn3	-0.586347	0.608942	1	0.999788	-0.0529566
Rhcg	-0.585709	0.609898	1	0.999788	-0.0382084
Atp8a2	-0.585345	0.61029	1	0.999788	-0.0785842
Ptges2	-0.58442	0.611587	1	0.999788	-0.12162
Taldo1	-0.584072	0.612046	1	0.999788	-0.112889
Slc25a37	-0.583863	0.61229	1	0.999788	-0.0986485
Pde4c	-0.582471	0.614189	1	0.999788	-0.0458834
Ddo	-0.581359	0.61576	1	0.999788	-0.0375393
Eci1	-0.581278	0.615915	1	0.999788	-0.0810074
Svop	-0.580369	0.617142	1	0.999788	-0.10395
Gpt2	-0.579471	0.618416	1	0.999788	-0.0716997
Scnn1g	-0.578843	0.619336	1	0.999788	-0.0821762
Slc26a3	-0.578753	0.61949	1	0.999788	-0.0406142
Atp6v1c2	-0.578395	0.619896	1	0.999788	-0.045722
Sgpl1	-0.576185	0.623166	1	0.999788	0.0236716
Hcn2	-0.576165	0.623166	1	0.999788	-0.041218
Slc15a4	-0.576115	0.623166	1	0.999788	-0.0914477
Nadk	-0.574301	0.62576	1	0.999788	-0.0790058
Slc16a5	-0.573874	0.626313	1	0.999788	-0.0490213
Slc7a10	-0.572975	0.627678	1	0.999788	-0.0757433
Faah	-0.571495	0.629804	1	0.999788	-0.0834872
Coq9	-0.571056	0.630524	1	0.999788	-0.0781514
Htr3b	-0.570249	0.631599	1	0.999788	-0.111242
Ogfod1	-0.569132	0.633272	1	0.999788	-0.0704005
Chit1	-0.56789	0.635031	1	0.999788	-0.0970264
Comtd1	-0.566673	0.636868	1	0.999788	-0.0892037
Acsf3	-0.564991	0.639204	1	0.999788	-0.0675034
Echdc1	-0.564393	0.640176	1	0.999788	-0.110065
Sirt4	-0.563372	0.641687	1	0.999788	-0.050039
Vkorc1l1	-0.562694	0.642644	1	0.999788	-0.0878138
Hao1	-0.562356	0.643287	1	0.999788	-0.105458
Slc4a4	-0.561093	0.64502	1	0.999788	-0.0898153
Pank2	-0.559336	0.647654	1	0.999788	-0.0795165
Pnliprp1	-0.557676	0.650094	1	0.999788	-0.0827493
Cav3	-0.557243	0.650892	1	0.999788	-0.0513494
Atp6v1g3	-0.556145	0.652503	1	0.999788	-0.0457582
Catsper2	-0.555134	0.65404	1	0.999788	-0.0920484
Grxcr2	-0.554797	0.654574	1	0.999788	-0.0336857
Upp1	-0.554293	0.655389	1	0.999788	-0.0470103
Cyb5rl	-0.554231	0.655389	1	0.999788	-0.105765
Slc4a9	-0.553874	0.655953	1	0.999788	-0.0575275
Acot10	-0.553036	0.65729	1	0.999788	-0.0736204
Alox5	-0.553014	0.65729	1	0.999788	-0.102824
Gbe1	-0.549332	0.663021	1	0.999788	-0.0887452
Cps1	-0.549247	0.663069	1	0.999788	-0.0795913
Galnt6	-0.549126	0.663317	1	0.999788	-0.040224
Slc6a16	-0.548713	0.663981	1	0.999788	-0.06476
Bckdha	-0.548654	0.663981	1	0.999788	-0.062432
Mlycd	-0.548465	0.664395	1	0.999788	-0.0361799
Acadsb	-0.548052	0.665031	1	0.999788	-0.0389513
Slc25a20	-0.546982	0.666686	1	0.999788	-0.0533044
Cyb5a	-0.546079	0.668044	1	0.999788	-0.058821
Sdr16c5	-0.54594	0.668283	1	0.999788	-0.0590796
Slc4a1	-0.545751	0.668602	1	0.999788	-0.0374683
Slc40a1	-0.545129	0.669523	1	0.999788	-0.0615454
Slc22a14	-0.543383	0.67224	1	0.999788	-0.0884678
Kctd14	-0.543302	0.672488	1	0.999788	-0.0584509
Kctd7	-0.543144	0.672656	1	0.999788	-0.0465778
Kcnj8	-0.54307	0.672787	1	0.999788	-0.099263
Sox9	-0.542379	0.673912	1	0.999788	-0.0880216
Aasdh	-0.541996	0.674557	1	0.999788	-0.058001
Far1	-0.541384	0.675512	1	0.999788	-0.0620805
Ak4	-0.541355	0.675512	1	0.999788	-0.0690026
Catsperb	-0.540305	0.677165	1	0.999788	-0.0601262
Slc6a11	-0.53958	0.678352	1	0.999788	-0.0823629
Slc6a4	-0.539486	0.67858	1	0.999788	-0.0880388
Impad1	-0.537606	0.681612	1	0.999788	-0.0595148
Slc12a3	-0.535741	0.684605	1	0.999788	-0.0803356
Man2b1	-0.535086	0.685635	1	0.999788	-0.0792621
Atp6v1e2	-0.53508	0.685635	1	0.999788	-0.068092
Atp1b4	-0.53455	0.686461	1	0.999788	-0.0501253
Aoc2	-0.530418	0.693242	1	0.999788	-0.0828612
Scn7a	-0.528882	0.695918	1	0.999788	0.00100823
Lrat	-0.526492	0.699805	1	0.999788	-0.0827692
Gdpd3	-0.525489	0.701568	1	0.999788	-0.0433888
Agpat1	-0.524967	0.702416	1	0.999788	-0.0480269
St3gal3	-0.524951	0.702416	1	0.999788	-0.0864909
Cers5	-0.523953	0.704125	1	0.999788	-0.0479
Slc1a4	-0.523494	0.704886	1	0.999788	-0.0365483
Aldh1b1	-0.523165	0.705521	1	0.999788	-0.0648595
Slc5a12	-0.521178	0.708968	1	0.999788	-0.0439627
Cyp4a10	-0.51924	0.71221	1	0.999788	-0.0558564
Slc35e3	-0.518514	0.713425	1	0.999788	-0.0580507
Nudt3	-0.517742	0.714886	1	0.999788	-0.0618792
Kcnab1	-0.516878	0.71631	1	0.999788	-0.0727481
Csgalnact2	-0.516537	0.71695	1	0.999788	-0.0452548
Slc39a2	-0.515689	0.718397	1	0.999788	-0.0529328
Slc4a11	-0.514898	0.7198	1	0.999788	-0.0399809
Lipg	-0.514526	0.720477	1	0.999788	-0.0742693
Nudt8	-0.513489	0.722288	1	0.999788	-0.0421135
Cyp24a1	-0.51295	0.723253	1	0.999788	-0.074047
Acsl5	-0.511352	0.726032	1	0.999788	-0.0601224
Abcc9	-0.509669	0.728992	1	0.999788	-0.066244
Csad	-0.509549	0.729222	1	0.999788	-0.0394447
Pigg	-0.508618	0.730828	1	0.999788	-0.0543003
Pla2g4a	-0.508305	0.731459	1	0.999788	-0.0593147
Rdh1	-0.505108	0.737176	1	0.999788	-0.0342507
Cds1	-0.503536	0.740124	1	0.999788	-0.0430359
Serpina1b	-0.502894	0.741288	1	0.999788	-0.0680452
Stat5a	-0.502658	0.741727	1	0.999788	-0.0647204
Mthfs	-0.500838	0.745031	1	0.999788	-0.0367932
Edn2	-0.498868	0.74865	1	0.999788	-0.0414842
Chpt1	-0.496718	0.752665	1	0.999788	-0.0454224
Gne	-0.496148	0.753759	1	0.999788	-0.0485805
Kcne2	-0.494282	0.757268	1	0.999788	-0.0466002
Gm3776	-0.489171	0.766912	1	0.999788	-0.0494896
Scp2	-0.488443	0.768382	1	0.999788	-0.0531909
Lbr	-0.485532	0.774006	1	0.999788	-0.0445575
Impdh2-ps	-0.484502	0.776078	1	0.999788	-0.0376467
Cox7a2l	-0.482981	0.779112	1	0.999788	-0.0360949
Mif	-0.480954	0.783127	1	0.999788	-0.0367423
Itpka	-0.477979	0.789076	1	0.999788	-0.0341703
Slc39a13	-0.47084	0.803716	1	0.999788	-0.0430244
Slc9a5	-0.468989	0.807707	1	0.999788	-0.0350825
Fn3krp	-0.466027	0.814101	1	0.999788	-0.0353511
Rdh16	0.46741	0.811027	0.975043	0.973242	-0.0367876
Slc2a5	0.471477	0.802366	0.973759	0.973242	-0.032859
Pde12	0.473484	0.798293	0.972322	0.972322	-0.0314027
Atpif1	0.473577	0.798087	0.97251	0.972322	-0.0258045
Txnip	0.47668	0.791737	0.971809	0.970504	-0.0220342
Kcnk6	0.479939	0.785171	0.972168	0.970504	-0.0285315
Naa40	0.48331	0.77844	0.970527	0.970467	-0.0160227
Ass1	0.48377	0.777522	0.970281	0.970281	-0.0231394
Grik5	0.484298	0.77643	0.971169	0.969912	-0.0337116
Kcne3	0.486022	0.773095	0.970603	0.969912	-0.0216939
Alox8	0.491884	0.761761	0.967652	0.967652	-0.012108
Slc7a11	0.491927	0.761709	0.968043	0.967652	-0.0312094
Aldh4a1	0.492498	0.760689	0.968117	0.967652	-0.0308383
Akr1a1	0.494158	0.757471	0.966304	0.966269	-0.0345085
Lmf1	0.494384	0.75704	0.966213	0.966213	-0.0294581
C1galt1	0.494836	0.756231	0.967473	0.966213	-0.0274208
Glud1	0.497336	0.751473	0.965974	0.965974	-0.0360926
Gcnt3	0.499097	0.748224	0.965948	0.965426	-0.00919351
Pigm	0.49971	0.747084	0.967259	0.965426	-0.0114203
Pdhb	0.502113	0.742707	0.965305	0.965134	-0.0136304
Atp13a5	0.503893	0.739449	0.96386	0.96354	-0.00788106
Slc31a2	0.503987	0.739217	0.964025	0.96354	-0.0330615
Prg3	0.504179	0.738836	0.963995	0.96354	-0.00250889
Otc	0.504967	0.737445	0.964517	0.96354	-0.00434075
Cryz	0.506191	0.735285	0.965913	0.96354	-0.0123367
Lyg1	0.507244	0.733343	0.965246	0.96354	-0.0277794
Acads	0.509305	0.729619	0.966486	0.96354	0.000876873
Glyat	0.510766	0.727007	0.964923	0.96354	-0.0243058
Kcnq4	0.511599	0.725525	0.965335	0.96354	-0.0121154
Slc29a4	0.512751	0.723523	0.964101	0.96354	-0.0275121
Trpm3	0.513727	0.72186	0.963315	0.963315	0.00625813
D2hgdh	0.514574	0.720429	0.963793	0.962951	-0.00367266
Mthfd2l	0.514898	0.7198	0.964389	0.962951	0.0019943
Chrnb4	0.515755	0.718397	0.964428	0.962951	0.000348982
Kcnd3	0.516612	0.716781	0.964181	0.962951	-0.00272283
Cyp2j6	0.516687	0.716713	0.964572	0.962951	-0.0230979
Inpp5a	0.517224	0.715689	0.964157	0.962951	-0.0100853
Slc23a3	0.518611	0.713262	0.964748	0.962951	0.00284887
Nudt6	0.518788	0.713025	0.964913	0.962951	-0.0132303
Ppcdc	0.519014	0.712587	0.965289	0.962951	-0.0193847
Them5	0.519165	0.712361	0.965469	0.962951	-0.0186254
Prpsap2	0.519467	0.711823	0.965226	0.962951	-0.0273383
Inpp4b	0.519668	0.711426	0.96566	0.962951	-0.0467018
Slc24a5	0.520828	0.709516	0.96404	0.962951	-0.0157969
Stard6	0.520906	0.709407	0.964865	0.962951	-0.016111
Fads2	0.522349	0.706873	0.962391	0.962308	-0.00447147
Ddt	0.522752	0.706169	0.962405	0.962308	-0.00379064
Adh1	0.52403	0.704055	0.960983	0.960983	-0.0205164
Msrb3	0.52426	0.703654	0.960923	0.960923	0.003076
Ndst2	0.525875	0.700925	0.959142	0.959043	0.0120478
Aacs	0.526308	0.700122	0.95853	0.95853	-0.0622058
Sult1b1	0.526647	0.699567	0.958258	0.958258	0.0041783
Hsd17b6	0.527188	0.698729	0.957596	0.957596	-0.00798353
Chka	0.527363	0.698326	0.957531	0.957531	-0.0433125
Pla2g12a	0.527963	0.697368	0.958169	0.957531	0.0146945
Pla2g1b	0.528416	0.696719	0.958255	0.957531	-0.0342679
Mme	0.5287	0.696078	0.957863	0.957531	0.0128975
Alas1	0.529343	0.695108	0.957507	0.957507	0.00994017
Cyp3a13	0.532261	0.690239	0.957658	0.956068	0.000538718
Slc2a6	0.533672	0.687945	0.95694	0.956068	-0.0170162
Soat2	0.533838	0.687662	0.958031	0.956068	-0.0173424
Nqo1	0.534392	0.686687	0.958656	0.956068	-0.0120545
Crot	0.535228	0.685481	0.958961	0.956068	-0.000614904
Gm4952	0.535376	0.685153	0.959001	0.956068	0.00350751
Nudt17	0.535597	0.684871	0.959104	0.956068	-0.0262552
Prps2	0.537681	0.681443	0.959292	0.956068	0.0224874
Slc22a13	0.538356	0.68033	0.958728	0.956068	0.00667619
Trpm5	0.538777	0.679577	0.95867	0.956068	0.0200164
Abhd12b	0.541003	0.676156	0.958362	0.956068	0.0201709
Kcnj4	0.542489	0.673765	0.955477	0.955477	-0.0219067
Mtrr	0.543058	0.672899	0.956767	0.955477	-0.031643
Slc43a1	0.543953	0.671437	0.956204	0.955477	0.00870066
Fbp1	0.545341	0.66923	0.95711	0.955477	0.0090088
Pkd2	0.546079	0.668044	0.956938	0.955477	0.0092035
Slc2a9	0.546161	0.667934	0.957289	0.955477	0.0228498
Gpx8	0.546243	0.66788	0.957721	0.955477	-0.0154513
Pparg	0.547135	0.666447	0.957707	0.955477	-0.0309602
Slc38a1	0.549706	0.662397	0.95648	0.955477	0.00385484
Slc25a15	0.549725	0.662397	0.956993	0.955477	0.00528281
Got1l1	0.550286	0.661533	0.957286	0.955477	-0.0131812
Braf	0.550442	0.661266	0.957414	0.955477	0.00227322
Etfa	0.550922	0.660545	0.957914	0.955477	0.0119377
Slc26a9	0.553014	0.65729	0.957318	0.955477	0.0236396
Slc7a13	0.554497	0.654973	0.956531	0.955477	-0.00887972
Pde1c	0.555373	0.653718	0.957293	0.955477	0.00708066
Ephx3	0.555976	0.65272	0.957393	0.955477	0.0122603
B3gat2	0.556314	0.652254	0.957232	0.955477	-0.00970018
Galm	0.556439	0.652097	0.957523	0.955477	0.0344343
Slc16a2	0.556603	0.651862	0.9577	0.955477	-0.00564992
Fut4	0.557159	0.650892	0.957319	0.955477	-0.00828672
Dhtkd1	0.557667	0.650244	0.956889	0.955477	-0.0199275
Ckm	0.557836	0.649933	0.957478	0.955477	0.00407612
Enpp4	0.558345	0.649103	0.956779	0.955477	0.00922052
Pigv	0.558685	0.648706	0.957241	0.955477	-0.00374883
Cyba	0.559753	0.647106	0.956978	0.955477	-0.0336986
Ido2	0.560254	0.646281	0.957862	0.955477	0.0364833
Hmgcs2	0.560815	0.645415	0.957106	0.955477	-0.00550813
Hkdc1	0.560901	0.6453	0.95799	0.955477	0.0114119
Trpm4	0.5621	0.643578	0.958073	0.955477	0.028388
Vkorc1	0.566621	0.636868	0.952296	0.952296	-0.0394464
Kctd18	0.568003	0.63487	0.951422	0.951205	-0.000189378
Pfkfb4	0.568697	0.633907	0.951036	0.951036	0.0176524
Chrna5	0.569514	0.632715	0.951901	0.950993	0.00291191
Abhd3	0.570249	0.631599	0.950752	0.950752	0.00678213
Sstr4	0.570775	0.630942	0.951892	0.950752	0.00797479
Baat	0.571056	0.630524	0.951794	0.950752	0.0293485
Pecr	0.571478	0.629804	0.951774	0.950752	0.0224903
Kcna3	0.571671	0.629546	0.951919	0.950752	0.0201794
Slc37a3	0.572887	0.627876	0.952604	0.950752	-0.000161315
Abhd1	0.574238	0.625915	0.952848	0.950752	0.0251347
P4ha2	0.574478	0.625524	0.953331	0.950752	0.00919195
Kcnq1	0.575631	0.623888	0.952455	0.950752	0.00275119
Pdk4	0.575898	0.623576	0.952518	0.950752	0.0278111
Aco2	0.57661	0.622524	0.952533	0.950752	-0.0107848
B4galnt1	0.577234	0.621552	0.95267	0.950752	0.0386885
Npr1	0.577323	0.621552	0.953212	0.950752	-0.0170062
Gm2a	0.577502	0.621141	0.953125	0.950752	0.000570978
Pdss2	0.578459	0.619896	0.953386	0.950752	0.00227936
Slc17a6	0.57956	0.618363	0.952661	0.950752	0.0474373
Slc12a9	0.580279	0.617308	0.952125	0.950752	-0.00891396
Galnt3	0.582272	0.614536	0.949481	0.949481	-0.0750176
Pnmt	0.582623	0.614038	0.949256	0.949256	0.024284
Slc15a1	0.582713	0.613992	0.949731	0.949256	-0.0148215
Synj1	0.58307	0.613391	0.949346	0.949256	-0.0934776
Ulk1	0.584071	0.612046	0.948901	0.948523	-0.0609514
Ch25h	0.584876	0.610925	0.948801	0.948523	-0.0333403
Mccc1	0.585072	0.610685	0.948976	0.948523	0.0476663
Abcc12	0.585254	0.610436	0.949684	0.948523	-0.0052645
Sirt6	0.585891	0.609506	0.949884	0.948523	0.0241466
Chkb	0.58769	0.607164	0.949531	0.948523	0.017768
Lpcat1	0.588255	0.606346	0.949906	0.948523	0.00887181
Apoh	0.588268	0.606346	0.950459	0.948523	0.0309195
Ftcd	0.589105	0.605192	0.949756	0.948523	-0.0210102
B4galnt3	0.590052	0.603895	0.949381	0.948523	-0.0224979
Hif3a	0.590843	0.602868	0.948319	0.948319	-0.0326511
Ctbs	0.590908	0.602724	0.948648	0.948319	0.0274802
Acadm	0.591397	0.602065	0.949274	0.948319	-0.0063307
Sulf2	0.591419	0.602065	0.94983	0.948319	-0.103278
Kcnj6	0.59297	0.600033	0.948849	0.948319	-0.0134126
Dgka	0.593713	0.59899	0.948313	0.948313	-0.0876678
Cpt2	0.595607	0.596513	0.94606	0.94606	-0.0794242
Slc7a1	0.596695	0.59506	0.946543	0.945893	0.0140408
Kctd9	0.596789	0.594958	0.946939	0.945893	0.0142274
Tet2	0.596976	0.594657	0.94758	0.945893	0.0375767
Lypla2	0.597272	0.594351	0.947654	0.945893	0.00269266
Pi4k2b	0.59737	0.594144	0.947885	0.945893	0.0469106
Cacna1a	0.597518	0.59399	0.948201	0.945893	-0.0820801
Uggt1	0.597663	0.593726	0.948905	0.945893	-0.0219785
Cyp4b1	0.59904	0.591974	0.949486	0.945893	0.0330368
Cdo1	0.599724	0.591059	0.949714	0.945893	0.0518407
Slc35e4	0.600642	0.589944	0.949622	0.945893	0.0277438
Sqle	0.601171	0.589136	0.950594	0.945893	-0.0438904
Slc12a1	0.602629	0.587368	0.94945	0.945893	0.0360229
Kcnh8	0.603394	0.586394	0.950156	0.945893	-0.000866152
Kcnc4	0.603494	0.586148	0.950329	0.945893	0.0332831
Kcns1	0.604595	0.584768	0.949807	0.945893	0.035709
Hpdl	0.605388	0.583701	0.949793	0.945893	-0.00409052
St8sia3	0.606056	0.582916	0.949088	0.945893	-0.00982734
Extl2	0.60826	0.580082	0.949642	0.945893	-0.0150961
Acox1	0.608332	0.579981	0.950055	0.945893	-0.0158975
Nudt14	0.608452	0.579829	0.950383	0.945893	-0.0289341
Serpina1e	0.608933	0.57927	0.951204	0.945893	0.034904
Hnf4a	0.609555	0.578453	0.951021	0.945893	0.0477571
Slc22a15	0.609657	0.578357	0.951444	0.945893	-0.0414236
Clic5	0.609703	0.578205	0.951777	0.945893	0.0470977
Clca4b	0.609992	0.577909	0.952453	0.945893	-0.0261114
Fut11	0.610886	0.576745	0.953453	0.945893	0.0159509
Abcf3	0.611635	0.575774	0.953018	0.945893	0.0571763
Foxred2	0.611828	0.575517	0.953178	0.945893	-0.0121001
Msrb1	0.612017	0.575261	0.95334	0.945893	0.0576514
Galnt15	0.612119	0.575208	0.95384	0.945893	0.0291713
Slc7a14	0.612507	0.574712	0.954193	0.945893	0.013364
Abcg1	0.612942	0.574068	0.9543	0.945893	0.021786
Nr1h2	0.614917	0.571671	0.95149	0.945893	0.028861
Pfkm	0.615328	0.571277	0.951422	0.945893	0.0126396
Cacnb1	0.615523	0.570881	0.95194	0.945893	0.0327927
Sod3	0.615621	0.570881	0.952529	0.945893	0.00656216
Slc30a1	0.615691	0.570737	0.952879	0.945893	-0.0550642
Cyp4f40	0.615856	0.570491	0.954243	0.945893	0.0653825
Gpx5	0.6165	0.569702	0.953516	0.945893	0.0207461
Cda	0.61748	0.568644	0.954712	0.945893	0.015716
Ak3	0.61869	0.567053	0.953229	0.945893	0.0569124
Pfkfb3	0.619149	0.566512	0.952915	0.945893	0.0304656
Sfxn4	0.619641	0.565975	0.952607	0.945893	0.0520379
Cyp4a12a	0.619642	0.565975	0.952607	0.945893	0.0467637
Pank4	0.619853	0.565615	0.953192	0.945893	0.0277159
Abca2	0.620233	0.565206	0.953099	0.945893	-0.00332279
Hexdc	0.620628	0.564723	0.952882	0.945893	0.0118053
Qsox1	0.622706	0.562261	0.951112	0.945893	0.0159071
Galnt10	0.623102	0.561754	0.950852	0.945893	-0.0048473
Cyp26a1	0.624494	0.560145	0.950517	0.945893	0.0488913
Dhrs4	0.624594	0.559985	0.951445	0.945893	0.0539375
Dhcr7	0.625191	0.559185	0.950685	0.945893	-0.0209771
Sv2a	0.626689	0.557503	0.949624	0.945893	-0.0189478
Slc30a3	0.627011	0.556991	0.949353	0.945893	-0.0232654
Nat8f1	0.62758	0.556397	0.94894	0.945893	0.0573001
Ptdss2	0.627791	0.556141	0.949105	0.945893	-0.0183855
Umps	0.628707	0.555073	0.947883	0.945893	0.0113513
Cdadc1	0.628997	0.554665	0.948991	0.945893	0.035615
Gm21948	0.629681	0.553853	0.948205	0.945893	0.0399374
Gfpt2	0.630707	0.552577	0.947224	0.945893	-0.0106702
Ephx4	0.63202	0.551139	0.947172	0.945893	-0.00933219
Slc22a1	0.632931	0.550025	0.946465	0.945893	0.0409356
Xylt1	0.634555	0.548187	0.944509	0.944509	0.0676596
Mgst3	0.634758	0.547941	0.94469	0.944509	-0.00849737
Gstm7	0.634843	0.547798	0.945047	0.944509	-0.0407956
Ext2	0.635847	0.546625	0.94363	0.94363	0.072694
Agl	0.635859	0.546625	0.944235	0.94363	-0.0597356
Trpv6	0.636491	0.545932	0.943643	0.94363	-0.0146431
Abcb8	0.636862	0.545446	0.944015	0.94363	0.01415
Gcnt2	0.636899	0.545446	0.944622	0.94363	0.0167043
Serpina1a	0.640149	0.54161	0.940396	0.940396	-0.0952839
Hsd3b7	0.641827	0.539749	0.938983	0.938983	0.0246992
Ces5a	0.644459	0.536891	0.935219	0.935219	-0.0416772
Slc8a1	0.644803	0.536381	0.934935	0.934935	-0.0224504
Nudt9	0.645038	0.53612	0.935086	0.934935	0.0617175
Grik4	0.646302	0.534674	0.933168	0.933168	0.0339083
Coq2	0.646332	0.534674	0.933773	0.933168	-0.0686243
Pfkp	0.646599	0.534287	0.933701	0.933168	0.00106398
Mogat2	0.647747	0.533137	0.934118	0.933168	0.0381464
Lpin3	0.647956	0.532874	0.934265	0.933168	0.0703894
Kctd1	0.648583	0.532241	0.933763	0.933168	0.00073538
Glrx	0.649481	0.531222	0.93502	0.933168	-0.14389
Adipor2	0.649745	0.530928	0.935114	0.933168	-0.00163208
Nudt4	0.650009	0.530681	0.93529	0.933168	0.034923
Hsd17b3	0.650274	0.530397	0.935402	0.933168	-0.0784111
Gabrb3	0.650575	0.530066	0.936045	0.933168	0.0604288
Aldh7a1	0.651602	0.528852	0.935741	0.933168	-0.0634934
Rpl13-ps6	0.651732	0.528713	0.936111	0.933168	0.0136538
Magt1	0.651837	0.528713	0.936727	0.933168	-0.00573463
Mfsd8	0.653075	0.527281	0.936655	0.933168	-0.00241931
Gcat	0.653102	0.527281	0.937273	0.933168	0.0105668
Hs3st3b1	0.653429	0.526899	0.937212	0.933168	0.0315411
Pdxp	0.654159	0.526099	0.937026	0.933168	0.0167667
Acad8	0.655563	0.524591	0.936199	0.933168	0.0402827
Asph	0.655896	0.524188	0.9361	0.933168	-0.00266946
Slc7a8	0.656598	0.523489	0.936092	0.933168	0.00803328
Hnmt	0.657662	0.522365	0.934703	0.933168	0.0681047
Pnpla8	0.658429	0.521492	0.935005	0.933168	-0.019628
Amacr	0.658835	0.521051	0.934836	0.933168	0.0613207
Slc5a1	0.659029	0.520829	0.935061	0.933168	0.00985012
Chst15	0.659476	0.52043	0.936218	0.933168	0.0824894
Galnt7	0.660225	0.51955	0.936511	0.933168	0.0512952
Ugt2a1	0.660332	0.519499	0.937047	0.933168	0.0423075
Gdf1	0.661619	0.518114	0.935175	0.933168	0.0687337
Aldoc	0.663447	0.516188	0.935461	0.933168	0.0298867
Dlat	0.664633	0.514918	0.934417	0.933168	0.0774318
Atp13a4	0.665093	0.514496	0.934281	0.933168	0.0287734
Cyp11b2	0.665389	0.514107	0.935467	0.933168	0.0271212
Man1a	0.668166	0.51121	0.934615	0.933168	0.00253479
Tnxb	0.668534	0.510822	0.935175	0.933168	0.0671233
Cyp26c1	0.669187	0.510265	0.934792	0.933168	0.07976
Gnpnat1	0.669403	0.509925	0.934804	0.933168	-0.0040632
Naalad2	0.670496	0.508882	0.934801	0.933168	0.0134295
Hk1	0.672141	0.507094	0.934066	0.933168	-0.0361862
Agpat5	0.672391	0.506945	0.93507	0.933168	0.0221882
Hif1an	0.672684	0.506621	0.935113	0.933168	0.0330882
Ugt3a2	0.673142	0.506078	0.936035	0.933168	0.0471823
Slc5a2	0.673267	0.506078	0.936678	0.933168	0.0201487
Kctd13	0.673452	0.505837	0.936877	0.933168	0.0576133
Nt5m	0.673643	0.505701	0.937916	0.933168	0.00073304
Gusb	0.674104	0.505165	0.937568	0.933168	-0.0315993
Dpysl4	0.674551	0.504695	0.93734	0.933168	0.035108
Prdx3	0.674975	0.504286	0.937226	0.933168	-0.0764863
Nmrk1	0.675657	0.5035	0.937708	0.933168	0.0471776
Slc35f1	0.676162	0.503025	0.93812	0.933168	0.0833255
Dus3l	0.676424	0.502879	0.938499	0.933168	0.0750624
Pnlip	0.677175	0.502011	0.938178	0.933168	0.0702893
Adcy1	0.678572	0.500636	0.937562	0.933168	0.0327304
Lipm	0.680486	0.498706	0.935899	0.933168	0.0867733
Acaa2	0.681127	0.498159	0.93683	0.933168	0.0554641
Acsbg2	0.68164	0.4977	0.936622	0.933168	0.0070354
Dgat2	0.682645	0.496552	0.935115	0.933168	-0.0350527
Pigf	0.682754	0.496419	0.935518	0.933168	0.0480317
Dpysl3	0.683089	0.495995	0.935375	0.933168	0.0625663
Sumf1	0.68505	0.49414	0.933837	0.933168	-0.0336051
Hs3st5	0.685253	0.493989	0.934208	0.933168	0.0610151
Pigt	0.686115	0.493155	0.934599	0.933168	0.0410376
Abcc1	0.686227	0.493103	0.935159	0.933168	0.0834089
Kcnj15	0.686813	0.492499	0.934673	0.933168	0.0779221
Slc26a1	0.687916	0.491392	0.933888	0.933168	0.0341237
Cyp27a1	0.689002	0.490339	0.933863	0.933168	0.0593521
Atp11b	0.689158	0.490258	0.934369	0.933168	0.0388537
Slc2a7	0.68995	0.489491	0.93357	0.933168	0.0781346
Bbox1	0.690176	0.489268	0.934467	0.933168	0.0519162
Gyg	0.691082	0.488361	0.933397	0.933168	0.0557312
Slc7a9	0.691797	0.487643	0.932687	0.932687	0.0861401
Slc35d2	0.692786	0.486735	0.932273	0.93171	0.0479369
Nt5dc3	0.694495	0.485122	0.931171	0.931171	0.0299518
H2-Ke6	0.695515	0.484132	0.929935	0.929935	0.0103649
Me1	0.696049	0.483652	0.93034	0.929935	0.0993232
Plcg2	0.696766	0.482877	0.929513	0.929513	-0.0293642
Hal	0.696896	0.482877	0.930178	0.929513	0.0325353
Kcnk15	0.69712	0.482506	0.930128	0.929513	-0.0266494
Kcnf1	0.697125	0.482506	0.930795	0.929513	0.064532
Plcg1	0.697397	0.482382	0.931222	0.929513	0.0159268
Glod4	0.697656	0.482028	0.931207	0.929513	0.0576609
Slc26a4	0.697713	0.482028	0.931875	0.929513	0.0670746
Gck	0.697925	0.481896	0.932289	0.929513	0.0339523
Ppara	0.699192	0.480657	0.9319	0.929513	0.036678
Slc35a3	0.699675	0.480125	0.931539	0.929513	0.0560083
Atp12a	0.700229	0.479665	0.93199	0.929513	0.0884805
Ldhb	0.70046	0.479523	0.932386	0.929513	0.0430607
Nat9	0.700575	0.479258	0.932545	0.929513	0.0768748
Abcc6	0.701531	0.478493	0.931729	0.929513	0.0190358
Slc30a10	0.701729	0.478238	0.931907	0.929513	0.0559864
Dmgdh	0.702172	0.477836	0.931797	0.929513	-0.0486701
Srd5a2	0.702192	0.477756	0.932316	0.929513	0.0637644
St3gal2	0.702886	0.477148	0.931805	0.929513	0.0679368
Kl	0.703064	0.477007	0.932206	0.929513	0.0846671
Pck2	0.703137	0.476813	0.932503	0.929513	-0.0224473
Mpc1	0.703746	0.476302	0.932859	0.929513	0.00148571
Mfng	0.704742	0.475374	0.932398	0.929513	0.0738492
Osbpl11	0.704752	0.475374	0.933078	0.929513	0.0592499
Atp1a3	0.706377	0.473876	0.932175	0.929513	-0.0348301
Slc39a4	0.706604	0.47374	0.932589	0.929513	0.0321612
Sphk1	0.706721	0.473568	0.932933	0.929513	0.0423885
Adcy2	0.707071	0.473347	0.933863	0.929513	0.0232255
Catsper1	0.708005	0.472472	0.932821	0.929513	0.0778466
Pde6d	0.708011	0.472416	0.933394	0.929513	-0.0659285
Nmnat2	0.708276	0.472084	0.933423	0.929513	0.0605301
Mboat1	0.709382	0.471118	0.93357	0.929513	0.0289188
Gk5	0.709643	0.470994	0.93401	0.929513	0.0154882
Eci2	0.709985	0.470608	0.933933	0.929513	-0.0768934
Acbd5	0.711638	0.469122	0.933047	0.929513	0.0482294
Mtf1	0.712302	0.46854	0.933269	0.929513	-0.0109442
Kdm5d	0.713001	0.467919	0.93272	0.929513	0.0216455
Impa1	0.713287	0.467652	0.932879	0.929513	0.0756207
Slc25a13	0.713305	0.467652	0.93357	0.929513	-0.0795244
Dgat2l6	0.713639	0.467306	0.933573	0.929513	0.0151433
Acer3	0.716598	0.464574	0.930877	0.929513	0.0690893
Fahd1	0.716795	0.464454	0.93133	0.929513	0.0540589
Hs3st1	0.717073	0.464311	0.931737	0.929513	0.0473386
P2rx1	0.718499	0.462985	0.930461	0.929513	0.0310779
Slc8a2	0.718618	0.462854	0.930893	0.929513	0.0935024
Slc9a2	0.718975	0.462513	0.931598	0.929513	0.047814
Sccpdh	0.719721	0.461852	0.931662	0.929513	-0.176165
Psat1	0.719809	0.461735	0.932124	0.929513	0.0557521
Kcnmb4	0.720405	0.461214	0.931769	0.929513	0.0604588
Itpr1	0.721122	0.460597	0.931921	0.929513	0.0906582
Slc37a2	0.721198	0.460597	0.932622	0.929513	0.0938763
Adcy7	0.721361	0.460467	0.933061	0.929513	0.0309704
Xylb	0.722056	0.459755	0.932319	0.929513	0.0739439
Cyb561	0.722079	0.459755	0.933022	0.929513	0.100329
Abhd14a	0.722318	0.459631	0.933474	0.929513	0.0723613
Gphn	0.722797	0.459184	0.933975	0.929513	0.0574987
Flad1	0.722811	0.459184	0.934681	0.929513	0.0169131
Aga	0.723156	0.4588	0.935313	0.929513	-0.0267667
Apeh	0.723502	0.458583	0.935579	0.929513	0.00807076
Hgd	0.723877	0.458199	0.936214	0.929513	0.03138
Fuca1	0.724194	0.457896	0.936306	0.929513	-0.164217
Aldh1l1	0.724357	0.457815	0.936852	0.929513	0.0908045
Cacna1e	0.724478	0.457686	0.937298	0.929513	0.0505836
Slc35c1	0.725237	0.456979	0.938708	0.929513	-0.0390251
Kcnv1	0.726283	0.456076	0.937566	0.929513	0.097141
Prdx6	0.727244	0.455341	0.938204	0.929513	0.0999374
Shmt1	0.729572	0.453318	0.937623	0.929513	0.0511264
Itpa	0.730032	0.452937	0.937556	0.929513	0.0412804
Lyz1	0.730859	0.452182	0.937434	0.929513	-0.0721974
Gde1	0.731214	0.451981	0.938462	0.929513	-0.0929497
Atp1b2	0.731327	0.451726	0.938657	0.929513	-0.0273472
Dagla	0.731368	0.451726	0.939381	0.929513	0.056665
Slc16a6	0.733354	0.450084	0.938867	0.929513	-0.0648526
Inpp5b	0.73356	0.449796	0.938992	0.929513	0.0388891
Mocs2	0.733679	0.449739	0.939601	0.929513	0.0736929
Atp2a3	0.733926	0.44961	0.940063	0.929513	0.0694928
Gad1	0.73407	0.449349	0.940247	0.929513	-0.0670719
Fgfr3	0.735304	0.448295	0.939502	0.929513	0.109212
Dgkk	0.735393	0.448295	0.940233	0.929513	0.0398999
Chpf	0.73649	0.447322	0.939656	0.929513	-0.0508119
Abcc10	0.736954	0.44694	0.941056	0.929513	-0.0393249
Galntl6	0.738043	0.445934	0.939672	0.929513	-0.0671945
Gpd2	0.738771	0.445367	0.939211	0.929513	-0.00936418
Egln2	0.739322	0.444951	0.93907	0.929513	0.0564028
P2rx7	0.739692	0.444711	0.940036	0.929513	0.113645
Pcx	0.739815	0.444507	0.940343	0.929513	0.100839
Slc25a21	0.73992	0.444375	0.940804	0.929513	0.0489023
G6pc	0.740185	0.44423	0.941236	0.929513	0.10425
Smpd3	0.740519	0.443886	0.941249	0.929513	0.0290017
Pld4	0.740599	0.443834	0.941879	0.929513	-0.16079
Pigu	0.740966	0.443513	0.94194	0.929513	-0.00829795
Fhit	0.743178	0.441784	0.939751	0.929513	-0.0782498
Chrng	0.743277	0.441574	0.940047	0.929513	0.0622837
Tnf	0.743773	0.441311	0.940231	0.929513	0.0974821
Cnga3	0.743832	0.441087	0.940496	0.929513	0.0565651
Galnt4	0.743918	0.441034	0.941129	0.929513	0.0398566
Hs6st2	0.745139	0.440051	0.941269	0.929513	0.0404339
Idh3g	0.745637	0.439593	0.941785	0.929513	0.0916459
Acad11	0.746152	0.439139	0.941563	0.929513	0.00701779
Gsta3	0.747257	0.438394	0.941463	0.929513	0.0369793
Abcc3	0.747935	0.437723	0.941524	0.929513	0.0110355
Fto	0.748006	0.437666	0.942154	0.929513	0.0828749
Alg5	0.748131	0.437587	0.942737	0.929513	0.0432664
Mmel1	0.749156	0.436709	0.942354	0.929513	-0.021446
Clic4	0.750635	0.435604	0.940723	0.929513	0.0557283
Th	0.751012	0.435271	0.941514	0.929513	0.0982233
Tymp	0.751429	0.435013	0.941712	0.929513	0.0509343
Slc3a2	0.752017	0.434577	0.941525	0.929513	0.0526846
Mogat1	0.752234	0.434318	0.941722	0.929513	0.0892761
Slc41a3	0.752394	0.434187	0.942956	0.929513	0.0684298
Txndc12	0.75252	0.43411	0.94355	0.929513	0.116744
Mgat2	0.753149	0.433596	0.943194	0.929513	0.0964713
Aldh3a1	0.753527	0.43322	0.943138	0.929513	0.114494
Kcnh3	0.754487	0.432396	0.942105	0.929513	-0.0416692
Ckmt2	0.755798	0.431422	0.940745	0.929513	0.0486341
Abcf2	0.757358	0.430256	0.939725	0.929513	0.111986
Car14	0.758335	0.429425	0.93867	0.929513	0.0531217
Chst13	0.760179	0.427931	0.937687	0.929513	0.120393
Acyp2	0.761483	0.426894	0.93694	0.929513	-0.0160321
Impa2	0.76306	0.42558	0.93711	0.929513	-0.0687611
Nat2	0.763851	0.424948	0.93802	0.929513	-0.0176525
Slc35f5	0.764461	0.424492	0.938553	0.929513	0.0778294
Slc30a9	0.76544	0.423789	0.937768	0.929513	0.0119797
Gpx4	0.765874	0.423383	0.93764	0.929513	0.0980536
Cyb5d1	0.766638	0.422814	0.937152	0.929513	0.0567293
Cyp2a4	0.767637	0.422051	0.937002	0.929513	0.0920548
Kdm4a	0.768599	0.421366	0.936253	0.929513	0.127864
Man2b2	0.769046	0.420988	0.936186	0.929513	-0.182559
Uroc1	0.771881	0.418755	0.93199	0.929513	-0.0141214
Gabrd	0.77344	0.417563	0.932418	0.929513	0.00284655
Naa60	0.774022	0.417132	0.93223	0.929513	0.0934577
Chst2	0.774673	0.416689	0.932787	0.929513	0.0475684
Slc22a7	0.775064	0.416424	0.932971	0.929513	0.0961978
Kcnk16	0.775717	0.41596	0.934263	0.929513	0.124624
Tktl1	0.775717	0.41596	0.934263	0.929513	0.0596761
Grin2d	0.778044	0.414192	0.932625	0.929513	0.00839198
Slc27a1	0.778201	0.414058	0.933104	0.929513	0.0542667
Bpgm	0.778987	0.413472	0.932564	0.929513	0.107226
Kcnn3	0.778992	0.413338	0.933041	0.929513	0.0197301
Slc25a41	0.779512	0.413019	0.933104	0.929513	0.0629545
Car5a	0.779708	0.412742	0.933261	0.929513	-0.135891
Tktl2	0.78267	0.410646	0.93165	0.929513	0.126321
Mlxip	0.786109	0.40812	0.927482	0.927482	0.0498789
Car8	0.786117	0.40812	0.928265	0.927482	0.076107
Dhcr24	0.787738	0.406831	0.9269	0.926116	-0.042497
Kcnk12	0.7885	0.406258	0.926379	0.926116	0.0939188
Gabrg3	0.788633	0.406258	0.927951	0.926116	0.0600862
Igf1r	0.788899	0.406073	0.928315	0.926116	0.127614
B4galnt2	0.789135	0.405803	0.928485	0.926116	0.0983044
Cyp20a1	0.789698	0.405356	0.928251	0.926116	0.114967
Nme3	0.789977	0.405235	0.929556	0.926116	0.051296
Plcd1	0.791166	0.40429	0.928179	0.926116	0.0701674
Scn11a	0.796256	0.400653	0.924558	0.924558	0.0825349
Lipc	0.797742	0.399622	0.924554	0.924554	-0.0111093
Slc22a28	0.798184	0.399252	0.924493	0.924493	-0.125926
Kcnk7	0.800992	0.397315	0.921594	0.921594	0.0964927
Osbpl8	0.801068	0.397268	0.922277	0.921594	0.0496966
Kcna5	0.801298	0.397194	0.922902	0.921594	0.0375501
Scnn1a	0.801534	0.396877	0.922961	0.921594	0.102198
Aanat	0.803981	0.395259	0.919994	0.919994	0.0847505
Abca9	0.804894	0.394516	0.919059	0.919059	0.0458476
Asic3	0.805481	0.394211	0.919143	0.919059	0.131546
Hsd3b3	0.805754	0.393959	0.919351	0.919059	0.0552229
Slc1a6	0.80628	0.393679	0.919495	0.919059	0.121429
Alox12b	0.808074	0.392442	0.918198	0.918198	0.0556675
Slc25a23	0.808909	0.3919	0.918527	0.917729	-0.00728839
Cnga1	0.809085	0.391784	0.919054	0.917729	0.0672316
Pcyt1a	0.809905	0.391071	0.918181	0.917729	-0.0928651
Npl	0.814035	0.388384	0.915064	0.915064	0.0632906
Inpp5j	0.814213	0.388384	0.915866	0.915064	0.0888049
Uap1l1	0.815241	0.387668	0.914978	0.914978	0.0584749
Ppard	0.816072	0.387191	0.914653	0.914653	0.124368
Slc25a10	0.816626	0.38681	0.914556	0.914556	0.0982273
Aoc3	0.816868	0.386703	0.915106	0.914556	-0.00636086
Pld1	0.817783	0.386238	0.915616	0.914556	-0.0584618
Grhpr	0.817962	0.386011	0.915883	0.914556	-0.00989625
Gnptg	0.818571	0.385826	0.916251	0.914556	0.128052
Galntl5	0.821918	0.38381	0.912268	0.912268	0.0795013
Slc7a2	0.82255	0.383436	0.912991	0.912268	-0.0903876
Abo	0.823177	0.383118	0.913041	0.912268	0.0998987
Cybb	0.823458	0.382986	0.913535	0.912268	0.0672083
Hs3st4	0.823553	0.382986	0.914345	0.912268	0.00907209
Fitm2	0.823735	0.382895	0.91494	0.912268	0.043351
Aldh2	0.82472	0.382301	0.91433	0.912268	0.057666
Clcn5	0.825371	0.382014	0.914456	0.912268	0.0427098
Ace	0.825562	0.381839	0.915665	0.912268	0.0607683
Enpp2	0.825703	0.381748	0.916262	0.912268	0.0830236
Slc46a3	0.826265	0.3814	0.916246	0.912268	0.0960247
Kcnk1	0.826969	0.380983	0.916059	0.912268	0.0762984
Amdhd1	0.827673	0.380705	0.91621	0.912268	0.125538
Cyp4f18	0.828294	0.38034	0.91615	0.912268	0.0670287
Gfod1	0.828661	0.3801	0.916391	0.912268	0.132503
Gstm5	0.829226	0.379859	0.916631	0.912268	0.0647919
Pcyt1b	0.830131	0.379254	0.915993	0.912268	0.043118
Scn3a	0.831236	0.378691	0.915453	0.912268	0.058599
Prps1l1	0.832159	0.378221	0.915139	0.912268	0.0896365
Pcbd1	0.832714	0.377849	0.91506	0.912268	0.0597082
Slco1a5	0.83433	0.376951	0.913707	0.912268	0.0636526
Npr3	0.834757	0.376664	0.913834	0.912268	0.0622007
Pgm5	0.835211	0.376477	0.914205	0.912268	0.0693567
St6galnac1	0.837549	0.375204	0.911936	0.911936	0.0652615
Dgkh	0.838671	0.374496	0.911037	0.911037	0.127518
Sgpp2	0.838898	0.374447	0.91174	0.911037	0.110812
Slc17a1	0.839327	0.374267	0.912954	0.911037	0.129292
Cers3	0.839797	0.373987	0.913099	0.911037	0.0626578
Kcnh4	0.841113	0.373212	0.912862	0.911037	0.0298518
Kcnn4	0.84149	0.373082	0.913374	0.911037	0.0538103
Nudt18	0.841867	0.372844	0.913621	0.911037	0.122994
Gal3st2c	0.842746	0.372357	0.913258	0.911037	0.0431475
Ptgds	0.843946	0.371794	0.912709	0.911037	0.113073
Abcb5	0.844274	0.371518	0.912863	0.911037	-0.14206
Gmpr	0.845809	0.370634	0.911523	0.911037	0.0894826
Ids	0.847749	0.369685	0.910021	0.910021	0.0640554
Entpd3	0.848131	0.369539	0.910494	0.910021	0.126815
Chst12	0.848268	0.369341	0.910838	0.910021	0.126182
Galnt5	0.849721	0.368632	0.909923	0.909923	0.0853172
St8sia5	0.849938	0.368441	0.910286	0.909923	0.0780504
Chrnb1	0.85043	0.36826	0.910674	0.909923	0.0634743
Gnmt	0.850448	0.36826	0.911511	0.909923	0.144549
Elovl3	0.852021	0.367421	0.91027	0.909923	0.100311
Nanp	0.852544	0.367077	0.910257	0.909923	-0.0475055
Gclc	0.853318	0.366603	0.909919	0.909919	-0.0338705
Slc25a33	0.853511	0.366603	0.910758	0.909919	0.0696808
Chst8	0.854645	0.366035	0.910186	0.909919	-0.174671
Thnsl2	0.855172	0.365643	0.910051	0.909919	-0.183327
Slc24a1	0.8557	0.365355	0.910176	0.909919	-0.106006
Car12	0.856147	0.365178	0.910579	0.909919	0.0910773
Gstm1	0.856294	0.365178	0.911423	0.909919	0.13851
Ahcyl2	0.858056	0.364106	0.909589	0.909589	0.0733456
Chst4	0.858498	0.36392	0.909969	0.909589	0.129089
Sult2a3	0.858792	0.363888	0.910734	0.909589	0.149258
Adss	0.860266	0.363049	0.909479	0.909479	0.14976
Glra2	0.860517	0.362963	0.910112	0.909479	0.0738626
Htr3a	0.860909	0.362734	0.910384	0.909479	0.090617
Cybrd1	0.861152	0.362635	0.910986	0.909479	0.126996
Pdhx	0.8613	0.362534	0.911582	0.909479	0.0856272
Sv2b	0.861891	0.362144	0.911451	0.909479	0.0684104
Abcb6	0.862087	0.362098	0.912188	0.909479	-0.0311767
Kcnj12	0.863071	0.361631	0.911866	0.909479	0.110304
Sdr42e1	0.863181	0.361438	0.912234	0.909479	-0.0225328
Gmds	0.863223	0.361438	0.91309	0.909479	0.114084
Dhrsx	0.864806	0.360607	0.911845	0.909479	0.107515
Dpysl2	0.865448	0.360401	0.912181	0.909479	0.117316
Slc6a18	0.866829	0.359673	0.911194	0.909479	-0.0506472
Awat2	0.869616	0.358272	0.909356	0.909356	0.0880421
Mfsd11	0.86977	0.358218	0.910077	0.909356	0.0976726
Neu2	0.870368	0.357856	0.910015	0.909356	0.124187
Apoa5	0.871116	0.357475	0.909904	0.909356	0.103471
Acot13	0.871941	0.356996	0.909546	0.909356	0.0119
Acss3	0.874633	0.355689	0.907933	0.907933	0.159779
Pde11a	0.874726	0.355638	0.908666	0.907933	0.109742
Alas2	0.875036	0.355497	0.909167	0.907933	0.0304455
Pygm	0.875238	0.355298	0.909522	0.907933	0.0900101
Slc9a6	0.87544	0.355247	0.910257	0.907933	0.0431373
Ech1	0.876376	0.354756	0.910733	0.907933	0.0869216
Slc17a3	0.876527	0.35472	0.911507	0.907933	0.102146
Slc22a20	0.878073	0.353879	0.910216	0.907933	0.137842
Aldh1a2	0.878886	0.353456	0.909997	0.907933	0.126789
L2hgdh	0.880004	0.35295	0.909565	0.907933	0.0815113
Acat2	0.880762	0.352587	0.909499	0.907933	0.0894168
Slc39a5	0.880935	0.352496	0.910135	0.907933	-0.0432819
Nudt16	0.881066	0.352496	0.911008	0.907933	0.118179
Ttyh1	0.881128	0.352443	0.911748	0.907933	0.0552227
Gad2	0.881505	0.352153	0.911873	0.907933	-0.0884356
Ugt2b36	0.881977	0.35203	0.912433	0.907933	0.12899
Pgm1	0.883791	0.351096	0.910888	0.907933	0.154413
Galnt14	0.884613	0.350727	0.910807	0.907933	0.0851453
Scn5a	0.885523	0.350272	0.910504	0.907933	-0.0637693
Phyhd1	0.886468	0.349802	0.910161	0.907933	0.133119
Btd	0.886549	0.349802	0.911041	0.907933	0.0787079
Aqp12	0.88762	0.349229	0.910429	0.907933	0.120213
Hcn4	0.887915	0.348909	0.910478	0.907933	-0.0335302
Agpat4	0.888079	0.348864	0.911242	0.907933	0.107407
Galnt9	0.888374	0.348679	0.911642	0.907933	0.0364103
Slc30a8	0.88869	0.348347	0.911661	0.907933	0.0570797
Man1c1	0.888952	0.34821	0.913076	0.907933	0.164329
Fmo1	0.889589	0.34774	0.912732	0.907933	-0.10416
Pklr	0.890174	0.347469	0.91291	0.907933	-0.134035
Clic1	0.890428	0.347333	0.913445	0.907933	0.0231021
Liph	0.892523	0.345817	0.910348	0.907933	0.0808219
Nos3	0.892909	0.345674	0.91086	0.907933	0.0598356
Slc39a6	0.892998	0.345584	0.911515	0.907933	0.117675
Pmm2	0.893113	0.345525	0.912253	0.907933	-0.0314422
Asns	0.894795	0.344373	0.910105	0.907933	0.0876059
Zadh2	0.895215	0.344017	0.910058	0.907933	0.12537
Phyh	0.895337	0.344017	0.910952	0.907933	0.039922
Aldh1a3	0.896397	0.343349	0.910079	0.907933	0.0813504
Iah1	0.896606	0.34321	0.910605	0.907933	0.0867144
Itpkb	0.896862	0.343073	0.911139	0.907933	0.083027
Slc35f4	0.897717	0.34253	0.910597	0.907933	0.026845
Atp5g2	0.897869	0.342438	0.91125	0.907933	-0.193982
Thtpa	0.899221	0.341453	0.909528	0.907933	0.129901
Asnsd1	0.899502	0.341317	0.910066	0.907933	0.107592
Awat1	0.899857	0.34099	0.910095	0.907933	0.0563481
Nxn	0.900281	0.340768	0.910404	0.907933	-0.0166408
Kctd19	0.900896	0.34032	0.91011	0.907933	0.0889034
Glyr1	0.901526	0.340027	0.910231	0.907933	0.117775
Cyp2c65	0.901768	0.339739	0.910366	0.907933	0.167229
St6galnac3	0.901838	0.339739	0.911273	0.907933	0.150751
Nt5e	0.903473	0.338756	0.90954	0.907933	-0.0323712
Chrnb2	0.904518	0.338128	0.90876	0.907933	0.108318
Abcg2	0.904878	0.33783	0.909777	0.907933	0.136572
Rdh19	0.905197	0.337616	0.910111	0.907933	-0.0340081
Ndufa4	0.905397	0.337577	0.910915	0.907933	0.128623
Clcn7	0.907003	0.336463	0.908822	0.907933	0.15546
Stard5	0.907759	0.335962	0.908378	0.907933	0.0336679
Enpp3	0.908837	0.335267	0.908324	0.907411	0.064974
Mat2b	0.909188	0.335048	0.908646	0.907411	0.0331255
Hoga1	0.912068	0.333249	0.904676	0.904676	-0.0969939
Chrna2	0.912362	0.332906	0.904657	0.904657	0.112027
Aqp2	0.912708	0.33272	0.905065	0.904657	-0.000686075
Galnt11	0.913153	0.332536	0.905481	0.904657	0.119526
Agk	0.91317	0.332536	0.906397	0.904657	-0.0464003
Pdk1	0.91458	0.331545	0.90461	0.90461	0.125557
Apobr	0.915053	0.331331	0.904944	0.90461	0.0284667
Gstm4	0.915113	0.331296	0.905768	0.90461	0.0147606
Car5b	0.915784	0.330839	0.905435	0.90461	0.0149481
Pla2g4f	0.916314	0.330368	0.905066	0.90461	0.0677101
Arsa	0.916396	0.330368	0.905988	0.90461	-0.0205039
Lcat	0.916557	0.330324	0.906793	0.90461	-0.00242417
Pkm	0.917038	0.330049	0.906961	0.90461	0.0220235
Gda	0.917317	0.329763	0.907101	0.90461	-0.0426909
Enpp5	0.918002	0.329451	0.907168	0.90461	0.101988
Plcd4	0.919734	0.328356	0.90508	0.90461	0.165377
Pla2g10	0.920574	0.327749	0.904332	0.904332	0.0294464
Bdh2	0.920615	0.327749	0.905259	0.904332	0.153266
Pik3r6	0.920896	0.327621	0.906766	0.904332	0.090108
Slc1a3	0.92095	0.327621	0.907699	0.904332	0.108327
Slc17a2	0.921057	0.327582	0.908526	0.904332	0.136953
Cidea	0.92143	0.327269	0.908594	0.904332	0.0881928
Adcy3	0.921701	0.327136	0.90916	0.904332	0.1298
Slc44a4	0.922044	0.326977	0.909657	0.904332	-0.0223754
Chrna10	0.922184	0.326895	0.910372	0.904332	0.0343549
Aldh9a1	0.923032	0.326401	0.909935	0.904332	0.143913
Ankrd23	0.923976	0.32575	0.909061	0.904332	-0.0639294
Kcnh5	0.924622	0.325277	0.908685	0.904332	0.0553452
Adcy4	0.925269	0.325014	0.908892	0.904332	-0.00830906
Galt	0.926215	0.324403	0.908126	0.904332	0.0685169
Glb1	0.926246	0.324403	0.909071	0.904332	0.154296
B3gnt3	0.927345	0.323714	0.908084	0.904332	0.00979255
Pgm2l1	0.927945	0.323258	0.907752	0.904332	-0.0105338
Pomt1	0.928393	0.323077	0.908191	0.904332	0.177053
Agxt2	0.929284	0.322495	0.907503	0.904332	0.0576752
Amdhd2	0.930579	0.321633	0.906023	0.904332	0.127311
Sis	0.93115	0.32137	0.906231	0.904332	-0.103067
Gm10362	0.931762	0.320849	0.90571	0.904332	0.176001
Gaa	0.93236	0.320633	0.906048	0.904332	0.0811101
Gstp-ps	0.933115	0.320052	0.905356	0.904332	0.0591862
Gpd1	0.934019	0.319456	0.904622	0.904332	0.174118
Kcnk9	0.934461	0.319329	0.905214	0.904332	-0.138227
Gm3873	0.93613	0.318188	0.904838	0.904102	0.120489
Gsr	0.936462	0.318044	0.905384	0.904102	-0.0569204
Mpc2	0.937424	0.317409	0.904531	0.904102	0.0872429
Slc22a4	0.937435	0.317409	0.905489	0.904102	0.131893
Gykl1	0.937551	0.317369	0.906336	0.904102	0.068405
B3gnt7	0.938038	0.317012	0.906277	0.904102	0.0904174
Kcna4	0.938743	0.316717	0.906396	0.904102	0.159203
Gls2	0.939014	0.316417	0.906502	0.904102	0.0931076
Aifm2	0.93902	0.316417	0.907468	0.904102	0.160988
Comt	0.939477	0.316217	0.907861	0.904102	0.167871
Abhd4	0.939502	0.316166	0.908683	0.904102	-0.00237155
Kcnk2	0.940163	0.315717	0.908362	0.904102	0.0279347
Ggt1	0.940478	0.315584	0.90895	0.904102	0.101076
Gcnt1	0.941292	0.31508	0.90847	0.904102	0.0476052
Acsl6	0.941529	0.314946	0.909057	0.904102	0.095198
Fxn	0.941855	0.314827	0.909688	0.904102	-0.166427
Slc39a14	0.943502	0.313726	0.907481	0.904102	0.164323
Loxl3	0.944583	0.313048	0.906492	0.904102	-0.0679942
Abhd6	0.94482	0.312961	0.907217	0.904102	0.0938398
Ckb	0.944991	0.312858	0.907895	0.904102	0.118549
Nudt12	0.945204	0.31278	0.908646	0.904102	0.058384
Abca6	0.945975	0.312259	0.908113	0.904102	0.104643
[truncated: 919 more rows]

## Sheet: B6
Gene.Sym	STARS.Sco	p.value	FDR	q.value	B6
Psmb2	-7.63352	0	0	0	-1.23913
Snrpg	-8.38452	0	0	0	-1.18429
Rps26	-7.69996	0	0	0	-1.18042
Rpsa	-9.50782	0	0	0	-1.16962
Rps6	-8.0327	0	0	0	-1.15297
Rpl7	-6.40276	1.36e-06	7.27e-05	7.27e-05	-1.1461
Psmc4	-6.318	1.7e-06	8.46e-05	8.17e-05	-1.13957
Gapdh-ps	-7.70168	0	0	0	-1.13439
Rpl35a	-7.78153	0	0	0	-1.12693
Rpl17	-7.76491	0	0	0	-1.12684
Kras	-8.20504	0	0	0	-1.12601
Abce1	-7.68614	0	0	0	-1.11961
Sf3b5	-5.81015	6.45e-06	0.000235	0.000232	-1.11667
Rpl10	-7.27137	3.39e-07	3.01e-05	2.47e-05	-1.1114
Alg2	-9.69129	0	0	0	-1.10624
Hmgcs1	-8.48714	0	0	0	-1.10143
Rpl23	-6.56908	1.02e-06	6.02e-05	5.78e-05	-1.09844
Rrm1	-11.7615	0	0	0	-1.09738
Eif4a3	-6.83825	6.79e-07	4.7e-05	4.19e-05	-1.09623
Ran	-6.01512	3.73e-06	0.000158	0.000154	-1.09554
Atp5a1	-12.6125	0	0	0	-1.08925
Rpl13a	-5.39821	1.46e-05	0.000446	0.000446	-1.0795
Aldoa	-9.4824	0	0	0	-1.07509
Pole	-6.9588	3.39e-07	2.54e-05	2.47e-05	-1.07218
Rplp2	-7.20419	3.39e-07	2.92e-05	2.47e-05	-1.05438
Rps11	-6.91261	3.39e-07	2.47e-05	2.47e-05	-1.04471
Rpl4	-6.9956	3.39e-07	2.68e-05	2.47e-05	-1.0423
Psmd6	-5.80213	6.45e-06	0.000232	0.000232	-1.04205
Atp6v1b2	-9.93595	0	0	0	-1.02688
Dtymk	-9.22521	0	0	0	-1.02215
Srsf3	-5.54892	1.12e-05	0.000357	0.000357	-1.00539
Rpl14	-6.73009	6.79e-07	4.59e-05	4.19e-05	-1.00414
Dut	-8.49554	0	0	0	-1.00252
Wdr5	-5.00562	4.21e-05	0.001138	0.001137	-1.00092
Atp6v0c	-6.37402	1.7e-06	8.61e-05	8.17e-05	-0.99993
Eif3g	-6.42556	1.36e-06	7.56e-05	7.27e-05	-0.9944
Nat10	-6.37886	1.7e-06	8.76e-05	8.17e-05	-0.97159
Dpagt1	-7.61478	0	0	0	-0.96742
Rpl13	-6.68508	6.79e-07	4.38e-05	4.19e-05	-0.96444
Atp6v1g1	-5.7731	7.46e-06	0.000265	0.000265	-0.9509
Oxa1l	-10.5174	0	0	0	-0.94249
Rpl27	-4.61729	0.000109	0.002587	0.002587	-0.93942
Rrm2	-8.77638	0	0	0	-0.93685
Rpl35	-6.68064	6.79e-07	4.28e-05	4.19e-05	-0.93368
Mtor	-6.00608	3.73e-06	0.000154	0.000154	-0.93134
Atp2b1	-5.8404	6.11e-06	0.000225	0.000225	-0.92826
Slc39a7	-6.0552	3.73e-06	0.000166	0.000154	-0.9282
Atp6v0b	-8.39361	0	0	0	-0.9061
Ndor1	-8.47313	0	0	0	-0.90599
Prpf8	-6.6499	6.79e-07	4.19e-05	4.19e-05	-0.89894
Atp5b	-6.69462	6.79e-07	4.48e-05	4.19e-05	-0.89584
Alg11	-5.8886	5.43e-06	0.000206	0.000203	-0.89514
Cdk7	-5.66103	9.16e-06	0.000317	0.000317	-0.88875
Naa20	-8.29237	0	0	0	-0.88353
Nrf1	-5.32498	1.87e-05	0.000552	0.000552	-0.88123
Gmppb	-5.63191	1.02e-05	0.000344	0.000344	-0.86718
Uqcrc1	-8.45484	0	0	0	-0.86346
Slc25a26	-9.20569	0	0	0	-0.86019
Aifm1	-6.51688	1.02e-06	5.9e-05	5.78e-05	-0.85566
U2af2	-3.63582	0.001064	0.017887	0.017887	-0.85061
U2af1	-5.68335	9.16e-06	0.000321	0.000317	-0.85013
Atp6v1a	-6.02692	3.73e-06	0.000163	0.000154	-0.84843
Nudt21	-6.01025	3.73e-06	0.000156	0.000154	-0.84651
Sfpq	-4.11114	0.000344	0.006988	0.006988	-0.83526
Guk1	-5.04857	3.7e-05	0.00101	0.00101	-0.83121
Gapdh	-6.99241	3.39e-07	2.61e-05	2.47e-05	-0.83041
Supt5	-6.25444	1.7e-06	8.31e-05	8.17e-05	-0.82706
Dohh	-7.29469	3.39e-07	3.11e-05	2.47e-05	-0.82681
Tubb5	-6.39146	1.7e-06	8.93e-05	8.17e-05	-0.82608
Atp2a2	-6.14789	2.71e-06	0.000124	0.000124	-0.82484
Nfs1	-5.18651	2.78e-05	0.000798	0.000798	-0.81836
Pyroxd1	-7.03702	3.39e-07	2.75e-05	2.47e-05	-0.81474
Atp5f1	-6.15907	2.71e-06	0.000126	0.000124	-0.81237
Pik3ca	-4.92106	5.29e-05	0.00138	0.00138	-0.80985
Myc	-8.33727	0	0	0	-0.80819
Ggps1	-4.45806	0.00016	0.003562	0.003534	-0.78808
Aasdhppt	-7.68977	0	0	0	-0.78415
Mvd	-6.02159	3.73e-06	0.000161	0.000154	-0.78394
Ndufa1	-5.49583	1.29e-05	0.000403	0.000403	-0.78385
Atp6v0d1	-4.59164	0.000115	0.002635	0.002635	-0.77062
Alg1	-4.43654	0.000167	0.003628	0.003628	-0.76815
Cdk4	-4.89454	5.73e-05	0.001481	0.001481	-0.76699
Fdps	-4.45038	0.000162	0.003544	0.003544	-0.76209
Atp5c1	-4.71425	9.06e-05	0.002258	0.002246	-0.76129
Aqr	-4.20504	0.000283	0.005875	0.005875	-0.76107
Gfer	-5.07664	3.53e-05	0.000983	0.000983	-0.76105
Eef2	-3.54602	0.0013	0.02147	0.02147	-0.75975
Atp5j2	-8.13299	0	0	0	-0.75645
Fdxr	-7.91971	0	0	0	-0.7562
Atp6v1e1	-4.99319	4.44e-05	0.00118	0.00118	-0.75475
Pgs1	-4.05826	0.000393	0.007813	0.007813	-0.75272
Cdipt	-5.93549	5.09e-06	0.000201	0.000198	-0.74773
Cyc1	-5.33765	1.76e-05	0.000528	0.000528	-0.71752
Pmvk	-5.90816	5.09e-06	0.000198	0.000198	-0.71745
Bcs1l	-7.10559	3.39e-07	2.84e-05	2.47e-05	-0.71638
Uqcrq	-4.66791	9.98e-05	0.002422	0.002422	-0.70614
Dad1	-4.6005	0.000112	0.002599	0.002594	-0.70562
Atp6ap2	-6.19492	2.71e-06	0.000129	0.000124	-0.69518
Ppa1	-4.35361	0.000206	0.004366	0.004366	-0.69504
Hmbs	-5.88745	5.43e-06	0.000203	0.000203	-0.68625
Uqcr10	-6.25194	1.7e-06	8.17e-05	8.17e-05	-0.68499
Cox7b	-4.40467	0.000182	0.003921	0.003921	-0.68208
Cyp3a41b	-4.96703	4.78e-05	0.001258	0.001258	-0.67859
Abcf1	-3.88624	0.0006	0.011444	0.011444	-0.67836
Atp6v1f	-5.06644	3.6e-05	0.000992	0.000992	-0.67759
Cflar	-3.17611	0.002993	0.042723	0.042723	-0.67428
Rptor	-3.09677	0.003569	0.048988	0.048988	-0.67105
Atp5d	-6.41027	1.36e-06	7.41e-05	7.27e-05	-0.66619
Slc35b1	-5.15476	2.88e-05	0.000819	0.000819	-0.6659
Acaca	-5.43307	1.43e-05	0.00044	0.00044	-0.66527
Ndufb9	-4.36744	0.000201	0.004298	0.004298	-0.66142
Ndufv2	-5.53326	1.22e-05	0.000386	0.000386	-0.65987
Cpox	-5.22129	2.61e-05	0.000765	0.000765	-0.65045
Atp6v1d	-5.63746	9.84e-06	0.000337	0.000337	-0.65004
Keap1	-6.45217	1.02e-06	5.78e-05	5.78e-05	-0.64287
Alg14	-3.85218	0.000651	0.012011	0.012011	-0.64246
Dolk	-4.22939	0.000266	0.005605	0.005605	-0.64
Cmpk1	-4.53298	0.000133	0.003015	0.003015	-0.6344
Cox16	-3.72657	0.000865	0.014982	0.014982	-0.63358
Uqcrc2	-4.80963	7.09e-05	0.001783	0.001783	-0.63079
Cdk6	-3.31095	0.002208	0.033187	0.033187	-0.63041
Mocs3	-6.84542	6.79e-07	4.82e-05	4.19e-05	-0.62773
Fech	0.620132	0.655807	0.909395	0.908629	-0.6183
Hsd17b10	-6.57146	1.02e-06	6.15e-05	5.78e-05	-0.61711
Naa50	-4.70995	9.09e-05	0.002246	0.002246	-0.61145
Ndufs1	-4.0809	0.000368	0.007417	0.007417	-0.60971
Dld	-4.63265	0.000103	0.002471	0.002471	-0.60631
Ndufa9	-3.79414	0.000742	0.013434	0.013434	-0.60476
Urod	-3.92639	0.000536	0.010354	0.010354	-0.60364
Pgk1	-5.12921	3.05e-05	0.000859	0.000859	-0.60249
Slc25a3	-4.61158	0.00011	0.002589	0.002589	-0.59722
Rab10	-3.12623	0.003346	0.046833	0.04664	-0.59497
Ndufa2	-5.18868	2.78e-05	0.000807	0.000798	-0.58649
Polr2i	0.442073	0.996323	0.997437	0.997437	-0.58592
Ndufc2	-5.56072	1.09e-05	0.000355	0.000355	-0.57823
Cox11	-3.41414	0.001741	0.027181	0.027181	-0.57791
Cycs	-3.14282	0.003223	0.045554	0.045554	-0.57453
Ndufs7	-3.3049	0.002241	0.033504	0.03348	-0.56188
Ext1	-4.21694	0.000277	0.005784	0.005784	-0.56108
Mat2a	-5.00023	4.24e-05	0.001137	0.001137	-0.56027
Isca2	-4.68575	9.47e-05	0.002318	0.002318	-0.5597
Mvk	-4.65345	0.000102	0.002459	0.002459	-0.55611
Paics	-3.87931	0.000607	0.01149	0.01149	-0.55473
Isca1	-3.73523	0.00085	0.014899	0.014899	-0.55327
Fdx1l	-3.18347	0.002945	0.042252	0.042252	-0.55115
Dhdds	-5.89994	5.43e-06	0.000208	0.000203	-0.54597
Gmps	-3.84367	0.000665	0.012195	0.012195	-0.54486
Pgam1	-5.56793	1.09e-05	0.000359	0.000355	-0.54331
Polr2d	-3.29582	0.002289	0.033514	0.033514	-0.53924
Ogdh	-3.69893	0.000919	0.015642	0.015642	-0.53872
Stard7	-3.08364	0.003691	0.050421	0.050421	-0.53667
Control-ta	-4.14099	0.00032	0.006532	0.006532	-0.5309
Fdft1	-6.08256	3.39e-06	0.000153	0.000153	-0.52898
Ndufa3	-5.94406	4.75e-06	0.00019	0.00019	-0.52338
Cept1	-5.57516	1.05e-05	0.000352	0.000352	-0.52207
Mogs	-5.95661	4.41e-06	0.000179	0.000179	-0.52042
Kdsr	-5.38775	1.49e-05	0.000451	0.000451	-0.52035
Sox9	-2.17267	0.027405	0.258662	0.258662	-0.51159
Impdh2	-3.83808	0.000673	0.012265	0.012265	-0.51155
Coq4	-4.59709	0.000112	0.002594	0.002594	-0.50907
Dlst	-4.50537	0.000142	0.003198	0.003198	-0.50884
Uqcrb	-3.14983	0.003182	0.045203	0.045203	-0.50728
Cox15	-3.38873	0.001845	0.028339	0.028339	-0.49963
Ndufaf1	-4.48862	0.000148	0.003302	0.003302	-0.49794
Cnep1r1	-3.05035	0.003963	0.053617	0.053617	-0.49679
Ndufv1	-4.18167	0.000297	0.006119	0.006119	-0.48972
Ndufa6	-3.62975	0.001082	0.018082	0.018082	-0.48885
Eno1	-3.46936	0.001547	0.024969	0.024969	-0.48155
Pik3c3	-3.48509	0.00149	0.024192	0.024192	-0.48131
B3galt6	-5.55473	1.12e-05	0.000361	0.000357	-0.48127
Cox19	-3.00454	0.004382	0.057898	0.057898	-0.47803
Atic	-3.055	0.003917	0.053251	0.053251	-0.47661
Tpi1	-3.66141	0.001004	0.016978	0.016978	-0.47622
Sptlc2	-3.71744	0.000886	0.015253	0.015253	-0.47405
Asna1	-2.53565	0.012403	0.139281	0.138669	-0.4695
Abcb7	-3.12527	0.003352	0.046684	0.04664	-0.46815
Ndufs8	-4.03075	0.000416	0.008207	0.008207	-0.46797
Atp5l	-2.87064	0.005923	0.074788	0.074788	-0.46615
Ndufab1	-2.92137	0.005267	0.068642	0.068588	-0.46586
Ddost	-3.70861	0.000901	0.015429	0.015429	-0.46363
Ndufs2	-3.74077	0.000842	0.014866	0.014866	-0.46301
Hccs	-2.76654	0.007477	0.091564	0.091564	-0.45997
Gucy1a2	0.562397	0.768424	0.932665	0.932665	-0.45954
Atp6ap1	-3.42783	0.001691	0.026537	0.026537	-0.45119
B4galt7	-3.74688	0.000826	0.014762	0.014676	-0.45109
Psmd1	-2.14657	0.029001	0.26925	0.26925	-0.44997
Met	-1.93015	0.046091	0.376277	0.375462	-0.44995
Ndufb6	0.702142	0.544066	0.871934	0.871934	-0.44224
Nme6	-3.36256	0.00196	0.029933	0.029933	-0.44055
Fitm2	-3.46569	0.001558	0.025008	0.025008	-0.43995
Amy2a5	-3.29923	0.002273	0.033632	0.033514	-0.43818
Atp5h	-3.74675	0.000827	0.014676	0.014676	-0.43636
Ndufb11	-2.29003	0.021189	0.213468	0.213468	-0.4353
Slc2a1	-4.06453	0.000386	0.007732	0.007732	-0.43196
Sco2	-4.85894	6.18e-05	0.00158	0.00158	-0.43132
Ugt1a1	-2.78536	0.00716	0.088824	0.088824	-0.42838
Mgat1	-3.85954	0.000639	0.011857	0.011857	-0.42837
Fxn	-3.34776	0.002032	0.030877	0.030877	-0.42757
Atp5j	-3.98335	0.000468	0.009167	0.009167	-0.42657
Pcyt1a	-3.40989	0.001765	0.027257	0.027257	-0.4248
Mbtps2	-2.7429	0.00786	0.095429	0.095429	-0.42458
Coasy	-4.45699	0.00016	0.003534	0.003534	-0.41737
Mfsd1	-2.33087	0.019365	0.200062	0.200062	-0.41111
Idh3a	-2.98935	0.00454	0.05971	0.05971	-0.41063
Cdc40	-2.71691	0.008316	0.100105	0.100105	-0.40874
Cdk13	-2.02933	0.037358	0.327574	0.327574	-0.40842
Atp6v0e	-2.63866	0.00986	0.115274	0.115274	-0.40646
Mthfd1	-2.71944	0.008267	0.099949	0.099949	-0.40457
Slc22a27	-2.38492	0.017184	0.18149	0.18149	-0.40456
Lias	-3.52818	0.001352	0.022209	0.02212	-0.40396
Ndufs3	-3.45297	0.001598	0.025369	0.025369	-0.40212
Ak2	-4.8343	6.65e-05	0.001687	0.001687	-0.3967
Uap1	-3.55416	0.001272	0.021139	0.021139	-0.39665
Slc35b2	-3.72708	0.000865	0.015074	0.014982	-0.39498
Atp5o	-3.87302	0.000617	0.011612	0.011612	-0.3928
Hsd17b12	-2.29248	0.021078	0.213871	0.213468	-0.39245
Oxsm	-3.00686	0.004362	0.057912	0.057898	-0.38669
Atp11c	-2.45542	0.014772	0.160791	0.160225	-0.38665
Slc10a5	0.533245	0.855926	0.955138	0.954969	-0.3853
Sdhb	-3.01699	0.004261	0.056831	0.056831	-0.3846
Prpf3	-2.10958	0.031432	0.286211	0.286211	-0.38026
Ndufa11	0.56415	0.764476	0.931662	0.931662	-0.37864
Pkm	-3.4507	0.001611	0.025426	0.025426	-0.37534
Gm3873	0.490722	0.973635	0.989476	0.989476	-0.37433
Pgm3	-2.37199	0.017686	0.186091	0.186091	-0.37364
Ganab	0.696587	0.550413	0.874799	0.873927	-0.37064
Egfr	-2.42327	0.015856	0.168719	0.168719	-0.36786
Cox18	-2.92047	0.005287	0.068588	0.068588	-0.36739
Flad1	-2.2756	0.021877	0.217318	0.217318	-0.36716
Ugp2	-3.30256	0.002251	0.03348	0.03348	-0.36286
Ndufb7	-3.11633	0.003415	0.047092	0.047092	-0.36224
Cyp4x1	-2.29644	0.020898	0.212803	0.212803	-0.36151
Cers2	-2.36928	0.017788	0.186478	0.186478	-0.35782
Abca13	-1.88446	0.050898	0.40056	0.400228	-0.35625
Gabra5	-2.20444	0.025538	0.244288	0.243533	-0.35597
Phf8	-2.88455	0.005737	0.073415	0.073415	-0.35596
Pcyt2	-2.45161	0.014888	0.160821	0.160821	-0.35421
Abcb9	0.728741	0.515936	0.863968	0.863008	-0.35308
Ppa2	-1.96613	0.042681	0.360881	0.360881	-0.35296
Pank1	0.492831	0.971187	0.988484	0.988484	-0.35287
Atp6v1c1	-2.0197	0.03813	0.332291	0.332291	-0.34684
Coq6	-3.04086	0.004044	0.054455	0.054455	-0.34471
Uevld	0.555305	0.786473	0.937624	0.937566	-0.34438
Ndufb10	-2.65042	0.009616	0.113827	0.113827	-0.34348
Ugt2b37	0.789944	0.443252	0.856529	0.853949	-0.3432
Pfas	-3.01886	0.004239	0.056808	0.056808	-0.34118
Sult2a1	-2.1597	0.028185	0.264268	0.263437	-0.34118
Aacs	0.487863	0.977489	0.990394	0.989932	-0.33967
Cds2	0.488187	0.977028	0.9903	0.989932	-0.33831
Ndufa8	-3.868	0.000625	0.011681	0.011681	-0.33735
Ldha	-3.12339	0.003365	0.04664	0.04664	-0.33564
Pisd	-2.23338	0.02401	0.234406	0.234406	-0.33102
Tpcn2	-2.20649	0.02544	0.244172	0.243533	-0.33016
Enpp2	-2.77872	0.00728	0.089541	0.089541	-0.32906
Cyp2s1	0.756012	0.481903	0.870473	0.860798	-0.32755
Ppat	-3.45604	0.001592	0.025414	0.025369	-0.32723
Nudt13	-1.95247	0.043987	0.369725	0.368712	-0.3259
Pgm2l1	0.53973	0.834439	0.95253	0.95253	-0.32325
Pi4ka	0.724636	0.520045	0.863848	0.863008	-0.32101
Gpi1	0.824208	0.40795	0.836452	0.834558	-0.31926
Ndufa5	-2.64693	0.009694	0.114275	0.114275	-0.31907
Amy2a3	-2.89187	0.005645	0.072573	0.072573	-0.31878
Pde3b	-3.74974	0.000821	0.014764	0.014676	-0.31532
Sult2a5	-2.56765	0.011525	0.131496	0.131496	-0.3128
Idi1	-2.31789	0.019946	0.204571	0.204571	-0.31215
Sdha	-2.11272	0.031209	0.285092	0.285092	-0.31026
Mbtps1	-1.75194	0.06741	0.481182	0.481182	-0.30806
Ext2	-3.96181	0.000495	0.009633	0.009633	-0.30652
Slc33a1	-2.78588	0.007156	0.089167	0.088824	-0.30628
Atp6v1h	-2.78216	0.007212	0.089079	0.089079	-0.30626
Trpm7	-1.88363	0.050997	0.400228	0.400228	-0.30534
Gm10639	-2.02488	0.037727	0.32979	0.32979	-0.30284
Gria1	0.584875	0.720202	0.925138	0.923786	-0.30262
Tet2	0.70123	0.545076	0.872511	0.872511	-0.30209
Prpf38a	-1.42367	0.133572	0.721439	0.721439	-0.30109
Dhfr	-2.64127	0.009814	0.115217	0.115217	-0.30014
Slc25a51	-3.88877	0.0006	0.011508	0.011444	-0.29977
Ndufb4	-2.58639	0.011066	0.127281	0.127234	-0.2997
Acsl4	-1.95085	0.044126	0.368712	0.368712	-0.29631
Vdac1	-2.22473	0.024475	0.238129	0.238129	-0.29483
Gm3244	-1.70763	0.074029	0.508011	0.508011	-0.29404
Pip4k2b	0.547459	0.810108	0.949781	0.949396	-0.29304
Atp13a1	-1.8613	0.053501	0.40641	0.40641	-0.2912
Degs1	-2.55483	0.011879	0.133924	0.133924	-0.28897
Aspa	-1.92968	0.046129	0.375511	0.375462	-0.28686
Pank3	-1.64505	0.084433	0.557845	0.557845	-0.28484
Dgke	-2.28111	0.021628	0.216357	0.216357	-0.28442
Ndufb8	0.815777	0.416283	0.835677	0.835677	-0.28383
Gnpnat1	0.630658	0.63882	0.905473	0.905379	-0.28269
Adsl	-3.18584	0.00293	0.042256	0.042252	-0.28255
Pigk	0.502036	0.962527	0.985645	0.985486	-0.28053
Slc6a1	0.737465	0.504867	0.862642	0.860798	-0.27909
Tmlhe	0.612207	0.669296	0.910704	0.910704	-0.27777
Kdm5a	-3.29873	0.002277	0.033523	0.033514	-0.27726
St3gal6	0.515058	0.916749	0.975203	0.975129	-0.2766
Glrx3	-2.87812	0.005812	0.074041	0.074041	-0.27619
Gcnt7	0.823762	0.408359	0.836016	0.834558	-0.27596
Nme1	-2.84912	0.006208	0.078039	0.078039	-0.27566
Ldhc	-1.84573	0.055236	0.416247	0.416247	-0.27495
Gal3st2b	-2.03262	0.037129	0.326576	0.326576	-0.2745
Uqcrfs1	-2.27803	0.021776	0.217069	0.217069	-0.27441
Msmo1	-2.34564	0.01877	0.194614	0.194614	-0.27402
Ndufb2	0.545644	0.815739	0.950987	0.949396	-0.274
Control-ta	0.620497	0.655195	0.909015	0.908629	-0.27371
Fpgs	-1.87754	0.051671	0.402181	0.402181	-0.27295
Pigt	-2.43494	0.015445	0.166208	0.166208	-0.27264
Pik3r2	-3.13046	0.003313	0.046593	0.046593	-0.27198
Acad9	-2.59154	0.010951	0.12647	0.12647	-0.2717
Alms1	0.588481	0.713152	0.921812	0.921618	-0.27019
Hmgcr	-1.71992	0.07215	0.502401	0.501766	-0.26984
Tfam	-1.93642	0.045468	0.374416	0.374164	-0.26897
Tbk1	-1.38262	0.14536	0.749489	0.749011	-0.26895
Cad	-2.8764	0.005842	0.074093	0.074093	-0.26839
Cdk12	-1.39226	0.142493	0.742791	0.742791	-0.26604
A1cf	0.648143	0.612554	0.8981	0.897336	-0.26513
Dolpp1	-2.13524	0.029732	0.274246	0.274246	-0.26512
Ndufa13	-3.19453	0.002878	0.041709	0.041709	-0.26501
Elovl1	0.55725	0.780887	0.935532	0.935532	-0.26423
Piga	-2.51456	0.012963	0.143862	0.143862	-0.26258
Gfpt1	0.508673	0.939004	0.982917	0.981398	-0.26178
Slc7a5	-3.33066	0.002113	0.031938	0.031938	-0.26153
Control-ta	-1.53409	0.106327	0.63729	0.63729	-0.26123
Arg2	-2.12124	0.030649	0.280884	0.280884	-0.26121
Tktl1	-2.14037	0.029421	0.27226	0.27226	-0.25917
Hs2st1	0.74962	0.48966	0.868136	0.860798	-0.25896
Fh1	0.817689	0.414408	0.835661	0.834902	-0.25726
Prps1	0.494753	0.969172	0.987181	0.987181	-0.25669
Trpc3	0.48341	0.987021	0.996668	0.995505	-0.25647
Adipor2	0.786868	0.446537	0.855492	0.853949	-0.25598
Tyr	0.57802	0.734347	0.926036	0.923864	-0.25596
Ppox	-2.23876	0.023699	0.232169	0.232169	-0.25578
Slc9a8	0.484554	0.983698	0.994061	0.994061	-0.25548
Angptl3	0.725989	0.518703	0.865364	0.863008	-0.25543
Slc19a1	-1.89373	0.049914	0.396106	0.396106	-0.25511
Pik3c2a	0.56573	0.760913	0.930274	0.929957	-0.25506
Cyp2c39	-1.73472	0.069933	0.49178	0.49178	-0.2548
B3gat3	-1.93666	0.045424	0.375146	0.374164	-0.2534
Cngb3	0.650766	0.608886	0.900588	0.897336	-0.25284
Pcyox1	-2.15954	0.028189	0.263437	0.263437	-0.25186
P4ha1	0.745491	0.494731	0.866263	0.860798	-0.25182
Atp5g1	-1.90547	0.048644	0.388196	0.388196	-0.25064
Pigm	-1.81549	0.058904	0.433541	0.432802	-0.25047
St3gal4	0.519576	0.90174	0.967282	0.967128	-0.24983
Gdpd3	0.488566	0.976498	0.990138	0.989932	-0.24756
Sptlc1	0.614166	0.665913	0.91025	0.909357	-0.2472
Slc30a1	0.55214	0.795918	0.943025	0.942239	-0.24652
Tk1	-2.42804	0.015681	0.168116	0.168116	-0.24562
Idh2	0.543489	0.822424	0.950938	0.949752	-0.24555
Pak4	-2.45489	0.014776	0.160225	0.160225	-0.24531
Nme2	-2.51065	0.013087	0.144675	0.14414	-0.24505
Slc36a2	1.1042	0.236649	0.742568	0.742568	-0.24458
Rfk	-3.41252	0.001756	0.027259	0.027257	-0.24446
Has2	-2.25194	0.023032	0.227202	0.227202	-0.24443
Control-ta	0.504776	0.960346	0.985291	0.985291	-0.24423
Hsd3b6	0.849469	0.383894	0.82756	0.827018	-0.24369
Ganc	-2.58486	0.011107	0.127234	0.127234	-0.24238
Fmo3	0.482606	0.991454	0.995904	0.995648	-0.24233
Slc25a19	-2.36573	0.017939	0.187366	0.187366	-0.24161
Msr1	0.745619	0.494614	0.866624	0.860798	-0.24153
Inpp5k	-1.78131	0.063363	0.45805	0.45805	-0.24149
Chrna10	0.582864	0.724327	0.926008	0.923786	-0.23996
Etnk1	-2.35826	0.018232	0.189738	0.189738	-0.23789
Cacng4	-1.57996	0.096719	0.605238	0.605238	-0.2339
Rdh11	0.768509	0.467202	0.862477	0.860798	-0.23389
Hdc	0.523892	0.887415	0.963459	0.963097	-0.23355
Pde4b	0.649048	0.611291	0.89821	0.897336	-0.23339
Ctps	-1.74906	0.067831	0.482977	0.482977	-0.23301
Glra1	0.739517	0.502193	0.864673	0.860798	-0.2328
Ugt1a10	0.555438	0.786124	0.938458	0.937566	-0.23174
Control-ta	-2.1472	0.028966	0.269807	0.26925	-0.23151
Sdhd	0.651374	0.607974	0.899734	0.897336	-0.23126
Cp	-1.669	0.080309	0.540659	0.540659	-0.23056
Akt2	-1.19248	0.202844	0.885225	0.885225	-0.2302
Kcnj4	-2.27222	0.022061	0.218384	0.218384	-0.23002
Prdx5	0.807177	0.424954	0.846128	0.845196	-0.22968
Nox3	0.48277	0.990065	0.995998	0.995505	-0.22927
Pld5	0.526937	0.877257	0.960192	0.959983	-0.2281
Pigs	-1.55089	0.102698	0.628807	0.627122	-0.22624
Aasdh	0.715521	0.529514	0.866712	0.866712	-0.22585
Plcb4	0.536769	0.844107	0.954238	0.953813	-0.22533
Txnrd1	-2.38544	0.01716	0.181912	0.18149	-0.22486
Sat1	0.487783	0.9776	0.990133	0.989932	-0.22482
Apoc2	-1.71927	0.072236	0.501766	0.501766	-0.22316
Hpgd	0.767837	0.468021	0.862804	0.860798	-0.2228
Pign	0.678459	0.572013	0.882497	0.882349	-0.22232
Ddhd2	0.50516	0.959201	0.984868	0.98486	-0.22215
Chrna5	-1.1641	0.212956	0.901651	0.900429	-0.22208
Ppip5k2	-1.99823	0.039887	0.343388	0.343388	-0.22206
Pdk3	0.48286	0.989486	0.996162	0.995505	-0.22205
Ahcy	-2.19172	0.026271	0.248782	0.248782	-0.22166
Tap1	0.572158	0.746744	0.926018	0.923864	-0.22038
Uck2	-1.81159	0.059372	0.434735	0.434735	-0.22017
Acadvl	0.746005	0.494103	0.868561	0.860798	-0.21994
Inpp5a	-2.28212	0.021567	0.216512	0.216357	-0.21986
Cidec	-1.70886	0.073834	0.509132	0.508011	-0.21913
Rsad1	-2.20417	0.025545	0.243533	0.243533	-0.2189
Amy2a2	-2.00018	0.03974	0.343169	0.343169	-0.21855
Pmp2	0.626327	0.645651	0.907969	0.905379	-0.21844
Rdh16	0.725166	0.519504	0.864017	0.863008	-0.21804
Eno1b	-1.75609	0.066861	0.479679	0.479679	-0.21679
Slc28a2	-1.49646	0.115005	0.666796	0.666796	-0.21657
Stard9	0.772835	0.462224	0.862775	0.860798	-0.21561
Uggt1	0.799135	0.433414	0.85161	0.850379	-0.21522
Gabrb2	-1.82989	0.057173	0.424099	0.424099	-0.21521
Slc35a1	-1.88227	0.051142	0.400262	0.400262	-0.21424
Pigv	0.519864	0.900807	0.96744	0.967081	-0.21408
Cdadc1	0.523875	0.887441	0.963097	0.963097	-0.21387
Manea	0.703192	0.542921	0.87218	0.871723	-0.21374
Pigw	0.536827	0.843927	0.954437	0.953813	-0.21359
B3galt2	-2.67886	0.009053	0.108069	0.108069	-0.21355
Gnpat	0.822572	0.409511	0.834558	0.834558	-0.2133
Hs3st4	0.710009	0.535459	0.869029	0.868379	-0.21306
Adh4	0.846833	0.386405	0.827659	0.827018	-0.21274
Hadha	-1.70977	0.07368	0.510546	0.508011	-0.2107
Gsto1	0.911802	0.338612	0.804877	0.804307	-0.21047
Slc12a2	-2.6122	0.010463	0.121332	0.121332	-0.21036
Gcsh	0.506877	0.946471	0.981552	0.981552	-0.2103
Nit2	0.816911	0.415183	0.835343	0.834902	-0.21019
Control-ta	-1.60355	0.092093	0.589268	0.588007	-0.20995
Tecr	0.830349	0.401819	0.83214	0.83214	-0.20903
Cox4i1	-2.31887	0.019891	0.204747	0.204571	-0.20879
Gclm	0.533394	0.855436	0.955385	0.954969	-0.20808
Coq7	-2.91264	0.005381	0.069495	0.069495	-0.20798
Kcnmb3	0.821052	0.411059	0.835809	0.834902	-0.20769
Ndufa10	-1.96854	0.042488	0.360326	0.360326	-0.20603
Pigf	-2.82297	0.006605	0.08266	0.08266	-0.20596
Upp2	0.49201	0.972111	0.98905	0.988775	-0.20525
Ndufb3	0.692357	0.555283	0.876317	0.875685	-0.2048
Il4i1	0.720724	0.52405	0.86515	0.864428	-0.20428
Mtr	-2.42513	0.015804	0.168792	0.168719	-0.20423
Lyzl6	0.658867	0.597585	0.900232	0.897336	-0.204
Gale	0.532162	0.859669	0.956137	0.955477	-0.20399
Msrb2	-1.86743	0.052766	0.404064	0.404064	-0.20385
Acer3	0.585693	0.718591	0.925281	0.923786	-0.20368
Trpv4	0.554296	0.789507	0.93791	0.937566	-0.2032
Gucy1b3	0.644645	0.617613	0.899625	0.899499	-0.20301
Acsm3	0.645252	0.616684	0.900714	0.899499	-0.20291
Acly	0.483132	0.988121	0.99703	0.995505	-0.20265
H2-Ke6	0.556107	0.784121	0.936899	0.936899	-0.20264
Mlxip	-1.87146	0.05232	0.403913	0.403913	-0.20255
Gabra6	-2.00325	0.039495	0.342093	0.342093	-0.2017
Cav3	0.792614	0.440396	0.855317	0.853949	-0.20129
Pik3r4	-2.50489	0.01323	0.145117	0.145117	-0.20042
Ldhb	0.549876	0.802759	0.945291	0.945291	-0.20029
Far1	0.805588	0.426642	0.846352	0.845196	-0.20017
Amd2	-1.55866	0.10107	0.624216	0.622967	-0.19979
Apoo	0.668125	0.585231	0.893142	0.89288	-0.19971
Scap	0.531197	0.862993	0.956271	0.955857	-0.19949
Control-ta	0.711331	0.534011	0.869832	0.868369	-0.19917
Cyp1a2	-1.83548	0.056486	0.421202	0.421202	-0.19916
Adh5	0.6847	0.564349	0.883358	0.882349	-0.19888
Dhrs7b	0.500144	0.964124	0.986153	0.985486	-0.19861
Control-ta	0.535734	0.847597	0.95577	0.953813	-0.19834
Chrna7	0.563587	0.76571	0.932319	0.932282	-0.1983
Car9	0.546517	0.813052	0.950744	0.949396	-0.19768
Scd1	-1.73038	0.070591	0.495183	0.495183	-0.19758
Fdx1	0.530814	0.864338	0.956183	0.955857	-0.19685
Mboat7	-2.53365	0.012447	0.138669	0.138669	-0.19678
Gart	-1.79767	0.061182	0.443413	0.443413	-0.19661
Slc15a1	-1.69971	0.075289	0.514175	0.514175	-0.1964
Plb1	0.838077	0.394432	0.827044	0.827018	-0.19582
Hpd	0.597817	0.695158	0.919348	0.917578	-0.19555
Lpcat3	-2.51046	0.01309	0.14414	0.14414	-0.19539
Cox10	0.768644	0.467081	0.862847	0.860798	-0.19532
Hs3st3a1	0.756669	0.481123	0.869648	0.860798	-0.19498
Ptdss2	0.533357	0.855552	0.955117	0.954969	-0.19498
Chpt1	0.572972	0.745053	0.926058	0.923864	-0.19457
Alg12	-2.00549	0.03931	0.341527	0.341527	-0.19436
Atp13a3	0.487665	0.977769	0.989932	0.989932	-0.19414
Atp2b2	0.787426	0.445998	0.855068	0.853949	-0.19396
Ndst1	-1.95211	0.04401	0.36883	0.368712	-0.19366
Hras	0.448701	0.995639	0.997124	0.997124	-0.19244
Pdxdc1	0.532886	0.857197	0.954969	0.954969	-0.19229
Naa35	0.495599	0.968324	0.987441	0.987084	-0.19193
Cyp3a44	-1.48899	0.116795	0.668981	0.668304	-0.19157
Kcnj10	-1.43668	0.130055	0.711922	0.710864	-0.19145
Pikfyve	0.855401	0.378489	0.822509	0.822509	-0.19127
Scn3b	0.66146	0.594072	0.899987	0.897336	-0.19073
Pigh	-2.31162	0.020212	0.206554	0.206554	-0.19068
Fmo1	0.532078	0.859994	0.956103	0.955477	-0.19064
Cat	0.625019	0.64785	0.906787	0.905379	-0.19048
Kdm8	-2.55553	0.011846	0.134081	0.133924	-0.19022
Extl3	-1.81517	0.058956	0.432802	0.432802	-0.19006
Cox6b1	-1.93526	0.045569	0.374164	0.374164	-0.19001
Hsd3b2	0.751263	0.487649	0.870316	0.860798	-0.18991
Slc6a13	0.541846	0.827685	0.950476	0.95013	-0.1898
Elovl7	0.505265	0.956946	0.984434	0.984246	-0.18957
Rbks	0.518101	0.90668	0.968712	0.968712	-0.18919
Lpin2	0.908483	0.340799	0.805798	0.804678	-0.18869
Slc18a1	0.725353	0.519358	0.864846	0.863008	-0.18868
Grin2b	0.507787	0.942531	0.983161	0.981398	-0.18864
Pi4kb	0.54962	0.803554	0.945399	0.945399	-0.18826
Crls1	-2.70641	0.00851	0.102013	0.102013	-0.18764
Clcc1	-1.80478	0.060241	0.43883	0.43883	-0.18726
Control-ta	0.863887	0.37165	0.821606	0.821147	-0.18719
Cyp2c38	0.58395	0.722106	0.924488	0.923786	-0.18686
Gstz1	-1.03617	0.267761	0.981561	0.981561	-0.18676
Foxred1	-2.46983	0.0143	0.156252	0.156252	-0.18675
Slc13a3	0.583254	0.723487	0.925815	0.923786	-0.18664
Glrx5	0.526178	0.879821	0.96026	0.96026	-0.18533
Clcn4	0.590641	0.708864	0.922039	0.920754	-0.18519
Egln3	0.489096	0.975763	0.990514	0.989899	-0.18503
Tgds	0.76302	0.473575	0.866499	0.860798	-0.18475
Slc29a4	-1.53903	0.105269	0.633619	0.633619	-0.18457
Fut9	-1.92357	0.046749	0.378388	0.378388	-0.18423
Slc45a2	-1.70032	0.075193	0.514754	0.514175	-0.18416
Kcna5	0.596483	0.697638	0.918106	0.917578	-0.18314
Slc25a18	0.697623	0.549197	0.874417	0.873927	-0.18311
Control-ta	-0.97991	0.297419	1	0.993783	-0.18272
Pgd	-1.61768	0.089383	0.582422	0.581802	-0.18203
Pipox	0.571348	0.748511	0.926498	0.923864	-0.18185
Sult2a4	-1.94437	0.044695	0.371283	0.371283	-0.18137
Control-ta	0.482939	0.989062	0.997604	0.995505	-0.18101
Cacng5	0.482926	0.989133	0.996927	0.995505	-0.18033
Kcnma1	-1.90959	0.048241	0.386064	0.386064	-0.18022
Ndufb5	-1.80834	0.059808	0.436796	0.436796	-0.17986
Ugt3a1	0.520828	0.897597	0.966698	0.966698	-0.17971
Kctd7	0.507406	0.94413	0.981398	0.981398	-0.17957
Slc6a20a	0.818721	0.413372	0.837344	0.834902	-0.17937
Ugt2b38	-1.82431	0.057879	0.427104	0.427104	-0.17922
Chrna2	-1.56976	0.098824	0.6157	0.615489	-0.17874
Slc1a5	0.497936	0.96608	0.985901	0.985901	-0.17845
Pigl	-2.61685	0.010346	0.120459	0.120459	-0.17821
Acvr1c	0.498795	0.965307	0.985486	0.985486	-0.17818
Galk2	-1.91912	0.047224	0.381147	0.379928	-0.17782
Sirt2	0.835642	0.396778	0.828729	0.828729	-0.17778
Adh6b	0.541829	0.827738	0.95013	0.95013	-0.17775
Control-ta	0.537939	0.840236	0.953071	0.953071	-0.17761
Far2	0.801564	0.430811	0.848978	0.848523	-0.1773
Hao2	0.482539	0.992465	0.996173	0.995833	-0.17726
Sdhc	-1.93316	0.045789	0.374886	0.374886	-0.17712
Adh7	0.584038	0.72194	0.925158	0.923786	-0.17707
Gfpt2	0.520484	0.89876	0.967176	0.966746	-0.17693
Nudt15	0.531024	0.863625	0.956182	0.955857	-0.17664
Cox17	-2.74523	0.007831	0.095486	0.095429	-0.17597
Kcnk1	0.667667	0.585814	0.893018	0.893018	-0.17592
Coq2	-1.43643	0.130112	0.710864	0.710864	-0.17587
Cacna1c	-1.63128	0.086874	0.571315	0.571315	-0.17542
Hadhb	0.784364	0.449357	0.854797	0.854452	-0.17411
Uros	0.499877	0.96438	0.985664	0.985486	-0.17398
Smpd2	0.558265	0.777997	0.935407	0.935185	-0.17365
Control-ta	1.04601	0.26293	0.761844	0.761188	-0.17353
Atp8b2	0.485756	0.981092	0.991801	0.991801	-0.17338
Hk2	-1.87324	0.052128	0.40353	0.40353	-0.17291
Slc35a3	-1.88804	0.050536	0.398813	0.398813	-0.17287
Clca1	0.54067	0.831452	0.950332	0.950332	-0.1727
Ctbp1	-1.50935	0.111961	0.657193	0.655441	-0.17236
B3gntl1	0.719387	0.525495	0.864877	0.864877	-0.17223
Pnp2	0.660741	0.595038	0.900436	0.897336	-0.17217
Alad	0.499479	0.964714	0.98563	0.985486	-0.17183
Pik3c2g	0.552532	0.794771	0.94333	0.942239	-0.17132
Dhrs13	0.509155	0.937113	0.982085	0.981398	-0.17113
P4htm	0.493648	0.970304	0.98796	0.98796	-0.17065
Nipa1	0.482851	0.989547	0.99585	0.995505	-0.17054
Pdss2	0.731317	0.512647	0.862223	0.862223	-0.17029
Fgfr1	-1.00611	0.2831	0.997874	0.993783	-0.16998
Acox3	0.491453	0.972747	0.988947	0.988947	-0.16915
Pcx	0.511556	0.928537	0.97998	0.979768	-0.16883
Mthfd2	0.822869	0.409235	0.834629	0.834558	-0.16882
Sgms2	0.5054	0.955388	0.985474	0.984246	-0.16862
Bcat1	-1.55283	0.10229	0.62766	0.627122	-0.16788
Galnt15	0.641917	0.621652	0.90111	0.900567	-0.1676
Slc7a10	0.504102	0.960886	0.985468	0.985468	-0.16753
Prdx4	1.09197	0.241954	0.749583	0.744388	-0.16748
Gabra2	0.486042	0.980546	0.991622	0.991622	-0.16745
St8sia6	-1.85438	0.05426	0.411074	0.411074	-0.16713
Kcnq5	0.482757	0.99014	0.9957	0.995505	-0.16669
Gsta4	0.681038	0.568794	0.884644	0.882349	-0.16654
Tap2	-2.21545	0.024966	0.241256	0.241256	-0.16643
Control-ta	0.495576	0.968342	0.987084	0.987084	-0.16546
Pfkfb3	-2.16051	0.028117	0.264505	0.263437	-0.16494
Control-ta	0.489159	0.975682	0.990806	0.989899	-0.16465
Slc39a9	0.50608	0.950502	0.983076	0.983076	-0.16449
Lalba	0.505334	0.956072	0.985044	0.984246	-0.16362
Alg10b	0.509185	0.937025	0.982376	0.981398	-0.16333
Ephx2	0.535473	0.848435	0.954711	0.953813	-0.16314
Stard4	0.617584	0.660131	0.910689	0.909357	-0.16308
Scarb1	0.83823	0.394316	0.827448	0.827018	-0.16302
Slc22a1	0.539441	0.835391	0.952807	0.952807	-0.16295
Gria2	0.789523	0.443694	0.856767	0.853949	-0.16289
Folr2	0.844208	0.388787	0.830774	0.827018	-0.16247
Slc13a1	0.725292	0.519392	0.864367	0.863008	-0.16231
Clca2	0.847297	0.385959	0.828685	0.827018	-0.16226
Pdxk	0.73696	0.505546	0.86161	0.860798	-0.1614
Ptgr1	0.710974	0.534406	0.868369	0.868369	-0.16091
Phykpl	0.486457	0.979806	0.991247	0.991247	-0.16064
Vldlr	0.601526	0.688235	0.918331	0.917578	-0.16052
Abcd4	0.551677	0.79736	0.942239	0.942239	-0.15943
Acot9	0.77778	0.45663	0.860708	0.860707	-0.159
Acbd7	0.758117	0.479374	0.869999	0.860798	-0.15899
B4galt3	0.755356	0.482672	0.87069	0.860798	-0.15896
Slc4a9	0.694559	0.552693	0.875315	0.874582	-0.15892
Ckmt2	0.533133	0.856346	0.95521	0.954969	-0.1588
Catsper2	0.482597	0.991571	0.995648	0.995648	-0.15877
Enpp7	0.73949	0.502331	0.864356	0.860798	-0.15826
Atp9b	0.545706	0.815562	0.951194	0.949396	-0.15769
Man1b1	0.709549	0.535972	0.868812	0.868379	-0.15722
Tnxb	0.482905	0.989242	0.996663	0.995505	-0.157
Vdac2	0.49192	0.972209	0.988775	0.988775	-0.15699
Acot8	0.80631	0.425874	0.846704	0.845196	-0.15693
Arsk	1.00775	0.282266	0.767375	0.766642	-0.1569
Mecr	-1.57208	0.098342	0.614043	0.614043	-0.15652
Gad2	0.534592	0.851416	0.955264	0.954238	-0.15648
Kcnj3	0.787984	0.445358	0.856286	0.853949	-0.15645
Slc3a2	0.619219	0.657342	0.908709	0.908709	-0.15576
Dpyd	0.524902	0.884048	0.962917	0.962595	-0.15553
Slc25a32	0.507757	0.942655	0.982527	0.981398	-0.15515
B4galt1	0.483199	0.987831	0.997112	0.995505	-0.15458
Sult1e1	0.519913	0.900627	0.967634	0.967081	-0.15452
Control-ta	0.670263	0.582475	0.891468	0.891468	-0.15447
Slc30a7	-2.53515	0.012412	0.138832	0.138669	-0.15389
Slc27a4	0.507628	0.943214	0.981966	0.981398	-0.15385
Snrnp27	0.866829	0.369511	0.820254	0.820012	-0.15359
Catsperb	-1.55699	0.101435	0.623761	0.623761	-0.15356
Chil1	0.741015	0.500401	0.863803	0.860798	-0.15326
Dgkk	0.535677	0.847773	0.955568	0.953813	-0.15323
Slc6a17	0.70436	0.541666	0.872251	0.871723	-0.15312
Lctl	0.769452	0.466172	0.862947	0.860798	-0.15233
Txnrd3	0.561909	0.769509	0.933139	0.933133	-0.15222
Adss	0.829747	0.402428	0.83276	0.83276	-0.15192
Alg8	0.614939	0.664585	0.910288	0.909357	-0.15108
Slco6b1	0.57348	0.743939	0.926389	0.923864	-0.15068
Kctd2	-1.83159	0.05696	0.423619	0.423619	-0.15059
Gltp	0.816806	0.415275	0.834902	0.834902	-0.15055
Control-ta	0.764271	0.472102	0.865574	0.860798	-0.15032
Glb1l2	0.6165	0.661961	0.909943	0.909357	-0.1503
Eno3	0.576641	0.737272	0.92538	0.923864	-0.14985
Mical3	-1.61346	0.090165	0.582177	0.581802	-0.14983
Ndufc1	0.729203	0.515391	0.864673	0.863008	-0.14979
Glod5	0.720237	0.524578	0.864428	0.864428	-0.14975
Atp1a3	0.771713	0.463537	0.86223	0.860798	-0.14946
Ptges3-ps	0.482538	0.992496	0.995833	0.995833	-0.14938
Slc38a2	0.512018	0.926972	0.980255	0.979768	-0.14906
Pla2g4e	0.501268	0.963174	0.985932	0.985486	-0.14902
Enoph1	-0.99301	0.290159	1	0.993783	-0.14884
Man2a2	-0.87564	0.363315	1	0.993783	-0.14872
Scp2	0.516425	0.912223	0.971543	0.971543	-0.14858
Slc22a5	0.645242	0.616768	0.900348	0.899499	-0.14852
Pgap1	0.548917	0.805696	0.946261	0.946261	-0.14825
Nmrk1	0.562952	0.767162	0.932819	0.932665	-0.14727
Arsg	0.518705	0.904708	0.968532	0.968532	-0.1472
Acad10	0.507227	0.944917	0.981836	0.98151	-0.14712
Cyp2a5	0.567928	0.756019	0.926399	0.926399	-0.14686
Glt1d1	0.622178	0.652413	0.907969	0.907156	-0.14646
Dpep2	0.607809	0.676938	0.913237	0.913167	-0.14636
Hpdl	0.582726	0.724575	0.925443	0.923786	-0.14624
Cant1	0.8171	0.415019	0.835638	0.834902	-0.14592
Agk	-1.91793	0.047341	0.379928	0.379928	-0.14586
Ggh	0.637569	0.628162	0.901787	0.901092	-0.14556
Egln1	0.624555	0.648618	0.906445	0.905379	-0.1455
Sms-ps	0.737212	0.505189	0.862095	0.860798	-0.14506
Clcnka	0.74975	0.489486	0.86955	0.860798	-0.14496
Control-ta	-1.49166	0.116155	0.669366	0.667579	-0.14476
Scn7a	0.540241	0.832787	0.951049	0.951049	-0.14472
Tbxas1	0.588721	0.712692	0.921661	0.921618	-0.14383
Gcnt2	-1.15697	0.215618	0.903498	0.900429	-0.14321
Hprt	0.729575	0.514934	0.864445	0.863008	-0.14317
Acaa2	-1.6589	0.082024	0.54831	0.54831	-0.14292
Slc10a4	0.551803	0.796986	0.942626	0.942239	-0.14263
Rpia	0.484315	0.984281	0.994276	0.994276	-0.14244
Gstcd	0.516794	0.910965	0.971358	0.97108	-0.1424
Gpam	0.534902	0.850366	0.954485	0.954238	-0.14232
Pde4c	0.505318	0.956284	0.984507	0.984246	-0.14225
Control-ta	0.644446	0.617875	0.899519	0.899499	-0.14191
Sord	0.559015	0.776217	0.934941	0.934627	-0.14156
Pdk2	-1.46314	0.123112	0.688508	0.685505	-0.14123
Slc30a6	0.679825	0.570337	0.883464	0.882349	-0.14122
Nudt4	0.508291	0.940511	0.983345	0.981398	-0.14098
Tymp	0.550433	0.801087	0.94498	0.94498	-0.1408
Sqle	0.532216	0.859502	0.956347	0.955477	-0.13964
Plod2	0.684429	0.564653	0.883318	0.882349	-0.13936
Slc35f5	0.499086	0.965063	0.985611	0.985486	-0.13845
Ahcyl1	0.512623	0.924887	0.979979	0.979768	-0.13821
Extl1	0.523919	0.887354	0.963782	0.963097	-0.13803
Slc25a15	-1.45323	0.125675	0.695989	0.695989	-0.13801
Cyp3a11	0.53297	0.856842	0.955367	0.954969	-0.13785
Abhd10	0.852359	0.381267	0.825208	0.825208	-0.13771
B3gnt4	0.49503	0.968897	0.987275	0.987181	-0.13767
Tyrp1	0.678507	0.571943	0.882896	0.882349	-0.13754
Slc18a3	0.543181	0.823474	0.950516	0.949752	-0.13743
Cacna1b	0.737566	0.50476	0.863009	0.860798	-0.13735
Acot12	0.503275	0.96153	0.985752	0.985486	-0.13693
Yap1	0.458374	0.99482	0.997048	0.997048	-0.13688
Rrm2b	-1.49086	0.116315	0.667579	0.667579	-0.13681
Hsd17b7	0.510927	0.930754	0.980778	0.980778	-0.13677
Srebf2	0.511409	0.929106	0.979811	0.979811	-0.13614
Lipe	0.540766	0.831166	0.950815	0.950332	-0.13609
Auh	0.740692	0.500766	0.863878	0.860798	-0.13604
Cds1	0.61533	0.663938	0.91033	0.909357	-0.13599
Slc12a3	0.512499	0.925296	0.980026	0.979768	-0.13517
Fads6	-1.54923	0.103057	0.628295	0.627122	-0.13513
B3gnt2	0.838688	0.393868	0.828449	0.827018	-0.13512
Trpv2	0.53078	0.8644	0.955857	0.955857	-0.1351
Nanp	0.755094	0.483025	0.869575	0.860798	-0.135
Slc27a2	0.742162	0.498877	0.866182	0.860798	-0.1346
Slc43a2	0.828245	0.40391	0.83454	0.833983	-0.1345
Cacna1h	0.53625	0.845863	0.954616	0.953813	-0.13441
Pnliprp1	-0.79901	0.433483	1	0.993783	-0.1344
Trf	0.496581	0.967358	0.98683	0.98683	-0.13435
Pmm1	0.737761	0.504469	0.86361	0.860798	-0.13432
Asah2	-0.89078	0.352779	1	0.993783	-0.13418
Sis	0.543339	0.822956	0.950326	0.949752	-0.13392
Plcxd2	0.482673	0.990789	0.995608	0.995608	-0.13385
Uxs1	0.536856	0.84385	0.954752	0.953813	-0.13385
Slc39a10	-1.49326	0.115783	0.668574	0.667579	-0.13381
Slc24a2	-0.77946	0.45472	1	0.993783	-0.13377
Npc1l1	0.53451	0.851657	0.954738	0.954238	-0.1337
Csad	0.55188	0.796746	0.942757	0.942239	-0.13366
Ucp2	0.606939	0.67847	0.913468	0.913167	-0.13335
Gys2	0.58224	0.725613	0.92501	0.923786	-0.13309
Got1	0.817836	0.414279	0.836658	0.834902	-0.13308
Abo	0.88648	0.355752	0.814621	0.811401	-0.1329
Mgst1	0.702492	0.543668	0.871816	0.871816	-0.13284
Nat14	-1.58589	0.095554	0.603267	0.603128	-0.13282
B3gnt8	0.580613	0.728936	0.924857	0.923864	-0.13249
Serpina1c	0.597483	0.695788	0.918372	0.917578	-0.13246
Slc12a4	0.554779	0.788024	0.937808	0.937566	-0.13245
Slc27a5	0.48287	0.989436	0.996484	0.995505	-0.13227
Slc25a22	0.514878	0.917405	0.975129	0.975129	-0.13203
Slc12a5	0.693378	0.554145	0.875549	0.875187	-0.13167
Lipt1	0.614702	0.664983	0.910369	0.909357	-0.13152
Atp2c2	0.505358	0.955817	0.985537	0.984246	-0.13088
Mcat	0.753523	0.484904	0.870042	0.860798	-0.13088
Ace	-1.62775	0.087541	0.574374	0.574374	-0.13068
Serpina1b	-0.8771	0.362251	1	0.993783	-0.13022
Abca8b	0.535561	0.848167	0.95481	0.953813	-0.13
Slc17a7	0.6529	0.605875	0.900598	0.897336	-0.12997
Galntl6	0.685593	0.563262	0.8832	0.882349	-0.1299
Stard3	0.537755	0.84088	0.953399	0.953399	-0.12967
Slc9c1	0.508235	0.940703	0.98278	0.981398	-0.12961
Gstt1	0.591468	0.707265	0.922192	0.920754	-0.12953
Epx	0.534114	0.852988	0.954238	0.954238	-0.12945
Cacng1	0.58263	0.724804	0.925297	0.923786	-0.12941
Slco3a1	0.62698	0.644649	0.908461	0.905379	-0.12937
Slc7a9	-1.51016	0.111777	0.657472	0.655441	-0.12923
Gys1	0.531514	0.861922	0.955477	0.955477	-0.1291
Star	-1.51828	0.109937	0.650691	0.649791	-0.1291
Ldhd	-1.46707	0.122127	0.685697	0.685505	-0.12907
Slc4a8	0.650488	0.609211	0.899088	0.897336	-0.12866
Abcb11	0.625765	0.646615	0.908372	0.905379	-0.12841
Control-ta	0.554877	0.787774	0.938342	0.937566	-0.12836
Abca3	0.487354	0.978278	0.990073	0.990073	-0.12804
Cacna1f	0.639617	0.625129	0.900803	0.900567	-0.12799
Gne	-1.52862	0.107565	0.642002	0.642002	-0.12757
Trpm4	0.745748	0.494423	0.867421	0.860798	-0.12751
Acer1	0.501027	0.963379	0.985766	0.985486	-0.12714
Pctp	0.556681	0.78249	0.935783	0.935783	-0.12714
Pdk1	0.575811	0.738994	0.924947	0.923864	-0.12708
Slc15a4	-0.91998	0.333435	1	0.993783	-0.12704
Nqo1	0.545395	0.816518	0.95107	0.949396	-0.12693
Adcy5	0.489086	0.975775	0.990152	0.989899	-0.12682
Fabp6	0.482518	0.993261	0.996229	0.996098	-0.12646
Slco5a1	0.63972	0.62492	0.901954	0.900567	-0.12645
Atp5g3	0.500077	0.964195	0.98585	0.985486	-0.1263
Slc5a11	0.828996	0.403167	0.833646	0.833646	-0.12597
Slc25a23	0.510335	0.932836	0.981049	0.980798	-0.12589
Gk5	0.784919	0.448686	0.854125	0.854125	-0.12586
Car6	0.523565	0.88851	0.963479	0.963479	-0.12583
Cyp11b1	0.58514	0.719704	0.925382	0.923786	-0.1258
Mcoln3	-1.01454	0.27874	0.996101	0.993783	-0.12571
Hs6st1	0.858388	0.375834	0.822731	0.822509	-0.1256
Slc7a1	0.648042	0.612701	0.897336	0.897336	-0.12555
Rnls	0.684031	0.565177	0.883109	0.882349	-0.12537
Slc7a11	0.678836	0.571585	0.883359	0.882349	-0.12503
Gm10362	0.431414	0.997833	0.998576	0.998576	-0.12491
Slc24a3	-0.88757	0.354997	1	0.993783	-0.12474
Maob	0.585535	0.718878	0.925207	0.923786	-0.12462
Ugt2a3	0.697619	0.549237	0.873963	0.873927	-0.12434
Gmds	0.746235	0.493833	0.869223	0.860798	-0.12429
Pigu	0.834125	0.39819	0.830388	0.829617	-0.12412
Control-ta	0.508249	0.940671	0.98313	0.981398	-0.12401
G6pdx	0.61542	0.663821	0.910635	0.909357	-0.12395
Gck	0.786171	0.447379	0.855274	0.853949	-0.12391
Edem1	0.823613	0.408535	0.835739	0.834558	-0.12382
Chrne	0.537995	0.840048	0.954067	0.953071	-0.12372
Entpd5	0.526273	0.879521	0.960323	0.96026	-0.12351
Nudt5	0.680817	0.5691	0.884609	0.882349	-0.1233
Control-ta	0.644818	0.617377	0.900258	0.899499	-0.12314
Pla2g15	-0.77566	0.458988	1	0.993783	-0.12241
Ptges	-0.80602	0.426174	1	0.993783	-0.12234
Slc44a4	0.506592	0.947828	0.98258	0.982298	-0.12234
Htr3a	0.580382	0.729445	0.924629	0.923864	-0.12151
Duox1	0.70005	0.546464	0.874212	0.87314	-0.12145
Fabp9	0.509201	0.936983	0.982716	0.981398	-0.12142
Fa2h	0.649351	0.610805	0.898971	0.897336	-0.12118
Slco4c1	0.512354	0.925815	0.980189	0.979768	-0.12041
Scnn1a	0.755225	0.482848	0.869838	0.860798	-0.12018
Slc2a3	0.509265	0.936732	0.982837	0.981398	-0.12009
Colgalt1	0.665835	0.588242	0.895194	0.895194	-0.11999
Slc4a11	0.535121	0.849615	0.954041	0.954041	-0.11994
Chrna1	0.624534	0.64866	0.906033	0.905379	-0.11991
Nr1h2	0.602561	0.686271	0.916164	0.916164	-0.11964
Ampd3	0.570614	0.750116	0.924649	0.923864	-0.11894
Npr2	0.482937	0.989077	0.997245	0.995505	-0.11878
Hsd3b1	0.519415	0.902317	0.967128	0.967128	-0.11873
Smpdl3b	0.488997	0.975894	0.989899	0.989899	-0.1186
Kcnj12	0.842823	0.390016	0.828128	0.827018	-0.11855
Nudt14	0.549245	0.804638	0.945846	0.945643	-0.11849
Aldh16a1	0.634863	0.63232	0.902451	0.901092	-0.11831
Ptges3	0.595819	0.698911	0.918432	0.917578	-0.11802
Adk	0.614089	0.665982	0.909882	0.909357	-0.11753
Slc30a10	0.54615	0.814111	0.95074	0.949396	-0.11739
Pigo	0.760231	0.476827	0.86949	0.860798	-0.11735
Ppcs	0.57536	0.739985	0.924465	0.923864	-0.11735
Cav1	0.508361	0.94024	0.983445	0.981398	-0.11729
Slc6a11	0.510279	0.933054	0.980893	0.980798	-0.11692
Trpm2	0.489724	0.974913	0.9904	0.989899	-0.1167
Scn9a	0.482732	0.990316	0.995505	0.995505	-0.11646
A4galt	0.522474	0.892072	0.965004	0.965004	-0.11613
Gabrq	0.509075	0.937434	0.981657	0.981398	-0.11562
Dck	0.525367	0.88253	0.962044	0.962044	-0.11547
Control-ta	0.577886	0.734638	0.925967	0.923864	-0.11525
Ada	0.51773	0.907884	0.969228	0.969228	-0.1151
Rdh12	0.559357	0.775415	0.934394	0.934394	-0.11485
Asic1	0.63602	0.630581	0.903328	0.901092	-0.11465
Nsdhl	0.630942	0.638381	0.905807	0.905378	-0.11398
Tktl2	0.560058	0.773746	0.934479	0.933515	-0.11391
Ttyh1	0.532964	0.85695	0.95509	0.954969	-0.11375
Asah1	0.989274	0.292235	0.773343	0.772054	-0.11374
Hexb	-0.72353	0.521214	1	0.993783	-0.11374
Kcnk2	0.575585	0.739494	0.924712	0.923864	-0.11357
Scn4a	0.605121	0.681637	0.914981	0.914981	-0.11349
Control-ta	0.505348	0.955921	0.985266	0.984246	-0.11342
Car7	0.533693	0.854382	0.9554	0.954969	-0.1132
Srd5a3	0.505619	0.953494	0.984654	0.984246	-0.11308
Cyp2d22	0.656279	0.601161	0.900067	0.897336	-0.11274
Control-ta	0.760629	0.476411	0.869912	0.860798	-0.11264
Gstm2	0.798452	0.434109	0.851107	0.850379	-0.11213
Ndst3	0.534387	0.852026	0.954753	0.954238	-0.11204
B3galt4	0.529938	0.867276	0.955889	0.955889	-0.11155
Alg9	0.61665	0.661684	0.910027	0.909357	-0.11148
Olah	0.570104	0.751211	0.924303	0.923864	-0.11132
St6galnac	0.527437	0.87554	0.959877	0.959877	-0.11132
Kctd4	-0.80822	0.423892	1	0.993783	-0.11097
Rpe	0.552191	0.795797	0.943296	0.942239	-0.11067
G6pc	0.507508	0.943714	0.981726	0.981398	-0.11051
Control-ta	0.720287	0.524503	0.864834	0.864428	-0.1105
Akr1c21	0.712334	0.532893	0.869593	0.868369	-0.11047
Fn3k	0.5265	0.878674	0.960179	0.960179	-0.11034
Hvcn1	0.502213	0.962371	0.985861	0.985486	-0.11032
Pip5k1b	0.531967	0.860373	0.955733	0.955477	-0.11027
Slc30a3	0.514474	0.918733	0.976154	0.975863	-0.11027
Vdac3	0.609998	0.673125	0.912217	0.912217	-0.11025
Mmachc	0.733942	0.509317	0.86202	0.861845	-0.11013
Gal3st2c	0.539015	0.836793	0.953192	0.953071	-0.10987
Phf2	0.543486	0.822517	0.950637	0.949752	-0.10972
Pde1b	0.604003	0.683721	0.915947	0.91558	-0.10961
Sult2a3	0.608158	0.676329	0.913334	0.913092	-0.10942
Gal3st3	0.505652	0.953247	0.984778	0.984246	-0.10929
Acsm2	0.530098	0.866745	0.956089	0.955889	-0.10884
Zadh2	0.51205	0.926846	0.980507	0.979768	-0.10879
Cyp3a41a	0.558402	0.777622	0.935375	0.935185	-0.10866
Slc2a13	0.625301	0.647311	0.907926	0.905379	-0.10836
Slc1a2	0.538875	0.837216	0.953269	0.953071	-0.10823
Satl1	0.544105	0.82051	0.950362	0.949752	-0.10806
Mcoln1	0.554905	0.787673	0.938638	0.937566	-0.10801
Cox6a2	0.696702	0.55026	0.875073	0.873927	-0.10793
Eno2	0.604604	0.682615	0.915836	0.91558	-0.1079
Control-ta	0.536423	0.845271	0.95435	0.953813	-0.10783
Control-ta	0.55881	0.776652	0.934627	0.934627	-0.10776
Pigb	0.59392	0.702482	0.919526	0.919526	-0.10768
Slc16a7	0.966494	0.305001	0.778738	0.778544	-0.10748
Slc25a12	0.528281	0.872786	0.959993	0.959845	-0.1074
Slc25a45	0.552468	0.794944	0.942702	0.942239	-0.10729
Chrna6	0.562123	0.768972	0.932908	0.932908	-0.1072
Cyp4a12a	0.752479	0.486186	0.871177	0.860798	-0.10692
Ndst2	0.58069	0.72882	0.925147	0.923864	-0.10686
Aco2	0.555409	0.786188	0.938117	0.937566	-0.10669
Slc35b3	0.64722	0.613891	0.898589	0.898315	-0.10663
Atp2b3	0.507951	0.941846	0.982828	0.981398	-0.10661
Grik5	0.54222	0.826478	0.950309	0.949752	-0.10643
Clcn3	0.505846	0.951935	0.984179	0.98411	-0.10639
Gcnt1	0.524168	0.886517	0.963262	0.963097	-0.10639
Cyp46a1	0.785614	0.447958	0.853949	0.853949	-0.10631
Xylt1	0.54276	0.824762	0.949962	0.949752	-0.10601
Gm3776	0.572011	0.747078	0.926005	0.923864	-0.10579
Control-ta	0.657934	0.598833	0.898082	0.897336	-0.10561
Cyp4f39	0.724145	0.520576	0.863128	0.863008	-0.10516
Extl2	0.619992	0.65604	0.908779	0.908629	-0.1049
Kcnh3	0.538642	0.837987	0.953339	0.953071	-0.10478
Shmt2	0.532634	0.857989	0.955059	0.955059	-0.1044
Gdpd5	0.57025	0.750889	0.924753	0.923864	-0.10435
Fut10	0.548498	0.806926	0.947292	0.947292	-0.10421
Cyb5d2	0.612917	0.668073	0.910424	0.910063	-0.10416
Sms	0.511176	0.929902	0.980266	0.980266	-0.10415
Acsbg2	0.505299	0.95648	0.984331	0.984246	-0.10413
Inpp5e	0.73294	0.510567	0.862504	0.862223	-0.10404
Pfkl	0.505228	0.957496	0.984246	0.984246	-0.10382
Xdh	0.699934	0.546623	0.873946	0.87314	-0.10361
Keg1	0.521495	0.895349	0.966214	0.966214	-0.10353
Taldo1	0.507668	0.943049	0.982556	0.981398	-0.10353
Bco2	0.503112	0.961648	0.985497	0.985486	-0.10325
Control-ta	0.551033	0.799278	0.943675	0.94349	-0.10321
Galnt14	0.637182	0.628745	0.902142	0.901092	-0.10309
Slc30a9	0.545147	0.817319	0.949943	0.949396	-0.103
Slc35e2	0.675666	0.575518	0.885362	0.885335	-0.10288
Nt5dc3	0.570989	0.749226	0.924825	0.923864	-0.10286
Kdm4b	0.743057	0.497789	0.866533	0.860798	-0.10273
Nudt9	0.639715	0.62501	0.901599	0.900567	-0.10265
Pnpla7	0.773692	0.461234	0.862125	0.860798	-0.10259
Ndufs4	0.658339	0.59831	0.899306	0.897336	-0.10255
Mat2b	0.557859	0.779094	0.935889	0.935185	-0.10243
Scn8a	0.556845	0.782052	0.936093	0.935783	-0.10231
Srr	0.505582	0.953769	0.984559	0.984246	-0.10226
Slc22a28	0.591282	0.707601	0.922182	0.920754	-0.10197
Ptgs1	0.624276	0.649093	0.905695	0.905379	-0.10179
Slc7a7	0.849986	0.383441	0.827913	0.827018	-0.10162
Adpgk	0.506974	0.946028	0.981852	0.981552	-0.10157
Aldh1a3	0.546205	0.814011	0.951037	0.949396	-0.1015
Control-ta	0.557723	0.779553	0.935185	0.935185	-0.10143
Slc43a1	0.524763	0.884529	0.96266	0.96266	-0.10134
Atp1b3	0.545014	0.817725	0.949593	0.949396	-0.10133
Asrgl1	0.51059	0.931925	0.981628	0.980798	-0.10104
Coq9	0.725497	0.519226	0.865162	0.863008	-0.10098
Pld1	0.59958	0.691807	0.919443	0.917578	-0.10086
Nme5	0.727231	0.517413	0.865361	0.863008	-0.10075
Dbt	0.534121	0.852958	0.954602	0.954238	-0.10074
Mttp	0.71372	0.531423	0.867722	0.867722	-0.10027
Atp10b	0.510372	0.9327	0.981289	0.980798	-0.1001
Man2a1	0.545269	0.816949	0.950336	0.949396	-0.10009
Slc12a6	0.636794	0.629381	0.902572	0.901092	-0.09992
Gnpda2	0.770803	0.464591	0.863593	0.860798	-0.09976
Gria4	0.576909	0.736709	0.925538	0.923864	-0.09972
Coq5	0.602903	0.685656	0.916255	0.915922	-0.09928
Kcnj13	0.523108	0.890026	0.963956	0.963956	-0.09871
Chst12	0.753785	0.484603	0.870082	0.860798	-0.0987
Control-ta	0.541334	0.829311	0.951529	0.950332	-0.09867
Chst15	0.530644	0.864884	0.955999	0.955889	-0.09865
Vamp7	0.519854	0.900833	0.967081	0.967081	-0.09862
Slc39a8	0.541065	0.830159	0.951688	0.950332	-0.09856
Control-ta	0.539061	0.836651	0.953434	0.953071	-0.09852
Gaa	0.537491	0.841739	0.953569	0.953569	-0.09851
Rdh13	0.527223	0.87633	0.960352	0.959965	-0.09811
Slc38a5	0.519595	0.901682	0.967606	0.967128	-0.09803
Stard8	0.55813	0.778365	0.935431	0.935185	-0.09791
Cpt2	0.549945	0.802513	0.945417	0.945291	-0.09776
Atp1b2	0.544962	0.817909	0.949396	0.949396	-0.09721
Alas2	-0.73466	0.508447	1	0.993783	-0.09693
Dpysl2	0.564291	0.764159	0.931698	0.931662	-0.09692
Htr3b	0.919365	0.333844	0.802779	0.802202	-0.09675
Control-ta	0.511998	0.927045	0.979946	0.979768	-0.09672
Smpd1	0.601187	0.688862	0.918711	0.917578	-0.09645
Nat9	0.595157	0.700141	0.918251	0.917956	-0.09628
Pomt2	0.736401	0.50622	0.861119	0.860798	-0.0962
Plin4	0.539339	0.835773	0.952837	0.952837	-0.09595
Slc35c2	0.505801	0.952234	0.98411	0.98411	-0.09575
Fabp1	0.520591	0.8984	0.967175	0.966746	-0.09563
Nadk	0.526788	0.877781	0.959983	0.959983	-0.09545
P2rx3	0.527804	0.874383	0.960177	0.959845	-0.09542
Pde5a	0.516765	0.911065	0.97108	0.97108	-0.09532
Slc16a5	0.520922	0.897296	0.967149	0.966698	-0.09523
Fabp3	0.58926	0.711577	0.921551	0.921551	-0.09521
Aldh2	0.547547	0.809821	0.950275	0.949396	-0.09517
Cyp3a13	0.538318	0.839059	0.95375	0.953071	-0.09505
Control-ta	0.517212	0.909592	0.97028	0.97028	-0.09499
Ugt3a2	0.535429	0.848591	0.954087	0.953813	-0.09455
Pla2g2d	0.518472	0.90549	0.968982	0.968634	-0.09436
Slc25a25	0.706476	0.539311	0.870024	0.870024	-0.09431
Kctd15	0.635791	0.630941	0.903362	0.901092	-0.0943
Mogat2	0.691562	0.556187	0.875685	0.875685	-0.09418
Chrna4	0.53163	0.861534	0.955836	0.955477	-0.09412
Adcy1	0.776869	0.457682	0.861481	0.860798	-0.09392
Cacng8	0.594416	0.701487	0.91912	0.91912	-0.09357
Clcn7	-0.72331	0.521384	1	0.993783	-0.09355
Adipor1	0.506499	0.948287	0.982298	0.982298	-0.09346
Slc25a35	0.521144	0.896544	0.967115	0.966698	-0.09338
Cpt1b	0.520252	0.899542	0.966855	0.966855	-0.09323
Cyp2f2	0.699333	0.547305	0.873476	0.873476	-0.09283
Impa2	0.538364	0.838905	0.953979	0.953071	-0.09265
Tk2	0.506526	0.948133	0.982517	0.982298	-0.09255
Amd1	0.654638	0.603437	0.899462	0.897336	-0.09251
Hacl1	0.579905	0.730445	0.925024	0.923864	-0.09237
Nudt11	0.598487	0.693864	0.919446	0.917578	-0.09233
Rab18	-0.66994	0.582884	1	0.993783	-0.09232
Cth	0.989246	0.292268	0.772668	0.772054	-0.09221
Etnk2	0.529033	0.870223	0.957959	0.957831	-0.09216
Acat2	0.748972	0.490443	0.867235	0.860798	-0.09201
Kcnk13	0.581929	0.726284	0.924987	0.923786	-0.09183
Mogat1	0.526309	0.879394	0.960575	0.96026	-0.09183
Aldh8a1	0.693953	0.553446	0.874959	0.874959	-0.09176
Abcc2	0.66547	0.58876	0.895475	0.895475	-0.09171
Mthfr	0.631989	0.636743	0.90396	0.90396	-0.09139
Hibch	0.51048	0.932336	0.981675	0.980798	-0.0913
Plce1	0.506409	0.94875	0.982399	0.982399	-0.09129
Cyba	0.658634	0.597892	0.900189	0.897336	-0.09118
Gria3	0.652391	0.60655	0.900107	0.897336	-0.09118
Cyb5r4	0.518357	0.905841	0.968972	0.968634	-0.09098
C1qtnf3	0.518242	0.906247	0.968634	0.968634	-0.09095
Acox1	0.673603	0.57816	0.887901	0.887901	-0.09094
Galntl5	0.584431	0.721117	0.925428	0.923786	-0.09089
Inpp5f	0.736708	0.505816	0.861522	0.860798	-0.0908
Zc3h12a	0.510462	0.932372	0.981329	0.980798	-0.09066
Gabrg1	0.577247	0.736019	0.925538	0.923864	-0.09059
Bbox1	0.592119	0.705984	0.921416	0.920754	-0.09047
Control-ta	-1.01894	0.276498	0.996868	0.993783	-0.09003
Glud1	0.555572	0.785749	0.938427	0.937566	-0.08982
Aoc3	0.641642	0.622078	0.900755	0.900567	-0.08969
Chrnd	0.778019	0.456332	0.861356	0.860707	-0.08967
Coq3	0.585494	0.718945	0.92485	0.923786	-0.08953
Hs3st2	0.721333	0.523455	0.865231	0.864428	-0.08934
Mpo	0.537128	0.84289	0.954067	0.953813	-0.08932
Nat8f1	0.526863	0.877493	0.96006	0.959983	-0.08927
Sccpdh	0.599833	0.691333	0.919267	0.917578	-0.08909
Alox15	0.572528	0.745981	0.925927	0.923864	-0.08893
Mcee	0.506331	0.949156	0.98244	0.982424	-0.08886
Slc25a17	0.505154	0.959561	0.98486	0.98486	-0.08877
C3	0.673062	0.578839	0.887927	0.887927	-0.08863
Nxn	-0.81796	0.414144	1	0.993783	-0.08853
Sod1	-0.64492	0.617229	1	0.993783	-0.08847
Cbr4	0.520391	0.899081	0.966746	0.966746	-0.08763
Acbd6	0.579229	0.731805	0.924567	0.923864	-0.08752
Trpv3	-0.72415	0.520576	1	0.993783	-0.08734
Duox2	0.607519	0.67747	0.913497	0.913167	-0.08726
Cyp2b10	-1.10153	0.237792	0.930533	0.930514	-0.08711
Galnt6	0.544318	0.819874	0.950855	0.949752	-0.08709
Abhd11	0.530378	0.86582	0.956247	0.955889	-0.08706
Slc25a4	0.547522	0.809943	0.950003	0.949396	-0.08699
Crkl	0.429657	0.998224	0.998596	0.998596	-0.08683
Npc1	0.606852	0.678586	0.913167	0.913167	-0.08671
Chst10	-0.6866	0.56207	1	0.993783	-0.08665
Itpka	0.514878	0.917405	0.975129	0.975129	-0.08644
Gucy2c	0.527118	0.876692	0.959965	0.959965	-0.08578
Gabra3	0.704245	0.541775	0.871904	0.871723	-0.08577
Pip4k2c	0.507769	0.94262	0.982872	0.981398	-0.08551
Agmo	0.581697	0.726772	0.924732	0.923786	-0.08548
Mmadhc	0.598655	0.693532	0.919914	0.917578	-0.08547
Ak1	0.560249	0.77334	0.93483	0.933515	-0.08546
Kcnt2	0.591068	0.707992	0.921796	0.920754	-0.08537
Cyp3a16	0.573195	0.744558	0.926301	0.923864	-0.08515
Gmpr2	0.505242	0.957279	0.984399	0.984246	-0.08515
Mdh1b	0.507215	0.944968	0.98151	0.98151	-0.0851
Nt5c	0.617222	0.660755	0.911082	0.909357	-0.08501
Aprt	0.61616	0.662513	0.910235	0.909357	-0.085
Phyh	0.600509	0.690102	0.919451	0.917578	-0.08446
Dera	0.50517	0.958784	0.984816	0.984816	-0.08439
Slc44a3	0.510112	0.933625	0.98111	0.980798	-0.08432
Slc16a11	0.611144	0.671119	0.911798	0.911798	-0.08411
Cox6a1	0.541261	0.82949	0.951328	0.950332	-0.08408
Nme7	0.509913	0.934331	0.981084	0.981084	-0.08376
Control-ta	0.592249	0.705702	0.921496	0.920754	-0.08369
Uggt2	0.64062	0.623574	0.900979	0.900567	-0.0835
Pah	0.521112	0.896677	0.96687	0.966698	-0.08348
Control-ta	0.541005	0.830408	0.951162	0.950332	-0.08336
Control-ta	0.569958	0.751542	0.923864	0.923864	-0.08307
Kcnk15	0.577626	0.735236	0.925419	0.923864	-0.08307
Sucla2	0.506995	0.945939	0.982138	0.981552	-0.08307
Cnga1	0.554267	0.789566	0.937566	0.937566	-0.08305
Acacb	0.505318	0.956284	0.984507	0.984246	-0.08294
Cers6	0.609384	0.674246	0.913275	0.91283	-0.08289
Galt	0.511674	0.928153	0.97996	0.979768	-0.08289
Hs3st3b1	0.76051	0.476451	0.869393	0.860798	-0.08263
Kcnab1	-0.73194	0.511911	1	0.993783	-0.08262
Tph1	0.701793	0.544479	0.872076	0.872076	-0.08249
Abca6	0.527592	0.875108	0.960187	0.959877	-0.0822
Chrna9	0.518906	0.904022	0.968183	0.968183	-0.08209
Slc32a1	0.505517	0.954315	0.984744	0.984246	-0.08209
Itpa	0.509285	0.936655	0.983141	0.981398	-0.08199
Cybrd1	0.507606	0.943298	0.981674	0.981398	-0.0817
Odc1	0.527123	0.876622	0.960281	0.959965	-0.08169
Plcl1	0.559974	0.77399	0.933515	0.933515	-0.0816
Nudt1	0.623998	0.64954	0.905379	0.905379	-0.08142
Cnga4	0.509091	0.937363	0.981964	0.981398	-0.0808
Decr2	0.589048	0.711932	0.921566	0.921566	-0.08079
Pdxp	0.505175	0.958638	0.985043	0.984816	-0.08066
Grin1	0.522761	0.891154	0.964789	0.964789	-0.08058
Pla2g4c	0.522562	0.891813	0.965113	0.965004	-0.08058
Atp6v0a1	0.67621	0.574868	0.884868	0.884868	-0.08057
Tkt	0.515328	0.915859	0.974642	0.974642	-0.08055
Atp1b1	0.531142	0.863201	0.956107	0.955857	-0.08034
Cox7a2l	0.510102	0.933693	0.980798	0.980798	-0.08034
Ogfod2	0.530252	0.866203	0.956277	0.955889	-0.08003
Gch1	-0.71721	0.527752	1	0.993783	-0.08001
Slc38a6	0.655048	0.602857	0.900097	0.897336	-0.07993
Kcnj16	0.650016	0.609886	0.899097	0.897336	-0.07976
Cyp26a1	0.543007	0.823987	0.950291	0.949752	-0.07968
Car1	-0.74485	0.495513	1	0.993783	-0.07953
Edem3	0.524887	0.884111	0.962595	0.962595	-0.07932
Idh3b	0.507977	0.941752	0.983112	0.981398	-0.07928
Ak4	0.513869	0.920689	0.977073	0.977073	-0.07924
Slc47a1	0.534539	0.851564	0.955031	0.954238	-0.07923
Mfsd5	0.571201	0.748807	0.926011	0.923864	-0.07914
Bcar1	0.450195	0.995508	0.997364	0.997124	-0.0789
Slc39a12	-0.74523	0.495103	1	0.993783	-0.07867
Oas1a	0.575769	0.739067	0.924609	0.923864	-0.07814
Rpl17-ps8	0.427907	0.998707	0.998707	0.998707	-0.07807
Plin2	0.53565	0.847843	0.955246	0.953813	-0.078
Stat5a	0.511902	0.927348	0.979881	0.979768	-0.07768
Pemt	0.664621	0.589907	0.896712	0.896581	-0.07765
Slc25a14	0.590252	0.709602	0.922105	0.920754	-0.0776
Grhpr	0.554309	0.789475	0.938288	0.937566	-0.07746
Car8	0.522164	0.893138	0.965379	0.965076	-0.07741
Btd	0.738373	0.503652	0.864414	0.860798	-0.07733
Glod4	0.538081	0.839795	0.954183	0.953071	-0.07702
Abca9	0.557791	0.77935	0.935359	0.935185	-0.07699
Kcna2	0.598907	0.693063	0.919747	0.917578	-0.07691
Renbp	0.571177	0.748878	0.925247	0.923864	-0.07684
Gstm5	0.507631	0.943185	0.982317	0.981398	-0.07677
Entpd8	0.523338	0.889262	0.963906	0.963906	-0.0767
Nfkb1	0.52974	0.867867	0.956149	0.956149	-0.07666
Nt5c1b	-0.71612	0.528904	1	0.993783	-0.07646
Mthfd2l	0.514439	0.918823	0.975863	0.975863	-0.07636
Kctd14	0.506255	0.949505	0.982424	0.982424	-0.07633
Control-ta	-0.666	0.58802	1	0.993783	-0.07622
Idh3g	0.627156	0.64439	0.909051	0.905379	-0.07602
Slc1a4	-0.73389	0.509404	1	0.993783	-0.076
Mme	0.562746	0.767612	0.932944	0.932665	-0.07595
Hsd17b13	0.658182	0.598499	0.898585	0.897336	-0.07586
Mboat2	0.593264	0.703741	0.920276	0.920262	-0.0758
Control-ta	0.528068	0.873542	0.960432	0.959845	-0.07573
Grid1	0.699849	0.546704	0.873555	0.87314	-0.07568
Rhbg	0.572787	0.745414	0.925651	0.923864	-0.07541
Elovl6	0.597149	0.696412	0.917843	0.917578	-0.07533
Hs6st3	0.581774	0.726615	0.924971	0.923786	-0.07522
Slco2b1	0.571863	0.747402	0.925979	0.923864	-0.07502
Kdm5d	0.507469	0.943883	0.981521	0.981398	-0.07449
Kdm6b	0.595074	0.700258	0.917956	0.917956	-0.07446
Slc35c1	0.522213	0.892964	0.96558	0.965076	-0.07439
Hif3a	0.603403	0.68481	0.91558	0.91558	-0.07431
Synj1	0.518299	0.906022	0.968779	0.968634	-0.07368
Alox5ap	0.523756	0.887847	0.963149	0.963149	-0.07364
Inpp4b	0.51151	0.9287	0.979768	0.979768	-0.07358
Gal3st1	0.530177	0.866435	0.95614	0.955889	-0.07352
Hcn1	0.54367	0.821885	0.950725	0.949752	-0.07325
Glb1	-0.6072	0.677991	1	0.993783	-0.07311
Akr1c18	0.544715	0.818617	0.949808	0.949752	-0.07295
Prpsap1	0.524274	0.886119	0.963219	0.963097	-0.07292
Slc9a5	0.599344	0.692164	0.919462	0.917578	-0.07289
Serpina1a	0.602889	0.685748	0.915922	0.915922	-0.07288
Slc16a8	0.655973	0.601558	0.899658	0.897336	-0.07288
Clcn6	0.573269	0.74439	0.926521	0.923864	-0.07282
Control-ta	0.525981	0.880485	0.960594	0.960594	-0.07263
Agmat	0.579805	0.73061	0.924362	0.923864	-0.07257
Abca5	0.507987	0.941714	0.983454	0.981398	-0.07253
Slc26a5	0.520397	0.899034	0.967082	0.966746	-0.07228
Hs3st5	0.604432	0.682889	0.915746	0.91558	-0.0722
Alox8	0.621323	0.653851	0.90762	0.90762	-0.07207
Acss3	-0.63292	0.635319	1	0.993783	-0.07193
Mdh1	0.545271	0.816883	0.95067	0.949396	-0.07184
Abca12	0.547442	0.810168	0.949438	0.949396	-0.07177
Hnf4a	0.527815	0.87431	0.96049	0.959845	-0.07139
Galnt13	0.529228	0.869617	0.957684	0.957684	-0.07136
Kcnu1	-0.72378	0.520972	1	0.993783	-0.07135
Sirt3	0.549684	0.803284	0.945495	0.945399	-0.07134
Gatm	0.618748	0.658142	0.909346	0.909041	-0.07132
Kcnh8	0.566699	0.758796	0.929378	0.928727	-0.07129
Uqcrh-ps1	0.524622	0.885013	0.962796	0.962796	-0.07052
Hilpda	0.605726	0.680581	0.914936	0.914738	-0.07051
Lpl	0.549192	0.804818	0.945643	0.945643	-0.07049
Nt5m	0.60034	0.690391	0.918925	0.917578	-0.07047
Slc45a4	-0.5967	0.697208	1	0.993783	-0.07042
Ugcg	0.542209	0.826555	0.94999	0.949752	-0.07039
Cox5a	0.535448	0.848517	0.954404	0.953813	-0.07018
Fasn	0.551166	0.798862	0.943598	0.94349	-0.06995
Cndp1	0.62697	0.644724	0.90809	0.905379	-0.06985
Fut7	0.51319	0.922967	0.978331	0.978331	-0.06982
Gal3st2	0.609299	0.674314	0.912907	0.91283	-0.06979
Control-ta	0.56857	0.754627	0.925961	0.925961	-0.06954
Ogfod1	0.562467	0.768261	0.932888	0.932665	-0.06939
Cyp7b1	0.749078	0.490301	0.867555	0.860798	-0.06914
Kcna10	0.59783	0.695027	0.919626	0.917578	-0.06909
Atp4a	0.570835	0.749607	0.924871	0.923864	-0.06899
Grik1	-0.64714	0.614001	1	0.993783	-0.06897
Itgav	0.5069	0.94637	0.981827	0.981552	-0.06873
Ugt1a9	0.543114	0.823661	0.950324	0.949752	-0.06873
Atp9a	0.51891	0.903964	0.968507	0.968183	-0.06871
Chrng	-0.67829	0.572246	1	0.993783	-0.06863
Vat1	0.645525	0.616371	0.900746	0.899499	-0.06861
Adhfe1	-0.71805	0.526885	1	0.993783	-0.06825
Cel	-0.69544	0.551718	1	0.993783	-0.06814
Cyp2r1	0.531526	0.86185	0.955792	0.955477	-0.06801
Tpcn1	0.534144	0.852891	0.955323	0.954238	-0.068
Galnt18	-0.67639	0.574598	1	0.993783	-0.06798
Tcn2	0.543425	0.82267	0.950405	0.949752	-0.06792
Cerkl	0.607299	0.677786	0.913464	0.913167	-0.06787
Abca1	-0.66579	0.588323	1	0.993783	-0.06776
Slc41a2	0.542876	0.82445	0.950009	0.949752	-0.06767
Ugdh	0.640793	0.623381	0.901185	0.900567	-0.06758
Atp6v0a2	0.52664	0.878285	0.960144	0.960144	-0.06728
Dhodh	0.576414	0.737737	0.925099	0.923864	-0.06727
Glrx2	0.767015	0.468972	0.863372	0.860798	-0.06721
Cryzl1	0.508533	0.939564	0.98312	0.981398	-0.06717
Pparg	0.543976	0.820948	0.95046	0.949752	-0.06688
Sgms1	-0.96227	0.307508	1	0.993783	-0.06687
Mfsd7b	0.521624	0.894906	0.966513	0.966214	-0.06663
Vat1l	0.54233	0.826154	0.950749	0.949752	-0.06658
Kctd21	0.551748	0.797163	0.94242	0.942239	-0.06594
Heph	-0.63352	0.634412	1	0.993783	-0.0659
Nt5c3b	0.589767	0.710619	0.920754	0.920754	-0.06589
Plod3	0.582828	0.72437	0.925622	0.923786	-0.06567
Naaladl2	-0.77887	0.455344	1	0.993783	-0.06566
Slc24a4	-0.63235	0.636179	1	0.993783	-0.06539
Msrb3	0.513753	0.921107	0.97713	0.97713	-0.06535
Mdh2	0.621414	0.653696	0.907873	0.90762	-0.0653
Acadl	-0.58895	0.712183	1	0.993783	-0.06516
Ggt7	0.564644	0.763382	0.932019	0.931363	-0.06475
Hnmt	-0.60323	0.685139	1	0.993783	-0.06468
Slc1a6	0.51219	0.926358	0.980378	0.979768	-0.06454
Clybl	-0.60508	0.681716	1	0.993783	-0.06442
Acad11	0.819438	0.412673	0.837823	0.834902	-0.06435
Sfxn3	-0.57785	0.734729	1	0.993783	-0.0642
Plch2	0.559755	0.774477	0.933683	0.933683	-0.06408
Kcnn3	0.54222	0.826478	0.950309	0.949752	-0.06407
Pts	0.545147	0.817319	0.949943	0.949396	-0.06393
Cacnb4	-0.66378	0.59098	1	0.993783	-0.06361
Slc30a5	0.545457	0.816365	0.951304	0.949396	-0.06351
Nudt10	0.554794	0.787968	0.938157	0.937566	-0.06335
Hsd11b2	0.522144	0.893216	0.965076	0.965076	-0.06317
Control-ta	0.573492	0.743907	0.926778	0.923864	-0.0631
Slc8a1	0.597499	0.695651	0.918643	0.917578	-0.06309
Ugt2b34	0.563096	0.766842	0.932852	0.932665	-0.06307
Alg6	0.556913	0.781862	0.936282	0.935783	-0.06304
Egln2	0.517871	0.907411	0.969108	0.969108	-0.06304
Dhrs7c	0.562536	0.768105	0.933121	0.932665	-0.06294
Clic4	0.695961	0.551086	0.874316	0.873934	-0.0629
Slc6a5	0.61035	0.672509	0.912764	0.912217	-0.0628
Ndst4	0.559974	0.77399	0.933515	0.933515	-0.06276
Sphk1	0.531678	0.86137	0.956444	0.955477	-0.06266
Aldh1a2	-0.66116	0.594488	1	0.993783	-0.06238
Slc9a9	0.536541	0.84483	0.954252	0.953813	-0.06224
Aldh1l1	-0.66844	0.584776	1	0.993783	-0.06204
Kcnk5	-0.68225	0.567349	1	0.993783	-0.06196
Lss	0.573547	0.743805	0.927081	0.923864	-0.06195
Gpd2	0.75692	0.480849	0.869737	0.860798	-0.06191
Idua	0.540825	0.830921	0.951345	0.950332	-0.06181
Slc35e4	0.577702	0.73507	0.926078	0.923864	-0.06177
Bcat2	0.568	0.755885	0.926658	0.926399	-0.06159
Kcnk9	0.51341	0.92222	0.977924	0.977924	-0.06156
Lcat	0.542391	0.825964	0.950938	0.949752	-0.06132
Cacna2d4	0.584195	0.721567	0.925563	0.923786	-0.06122
Acox2	0.544222	0.820208	0.950833	0.949752	-0.06118
Cyp4f18	-0.58331	0.723397	1	0.993783	-0.06058
Itpk1	0.624833	0.648148	0.906732	0.905379	-0.06057
Upp1	-0.64151	0.622234	1	0.993783	-0.06038
Abcb1a	0.514223	0.919548	0.976248	0.976248	-0.06022
Dpep1	0.546642	0.812661	0.950701	0.949396	-0.06018
Control-ta	0.521495	0.895349	0.966214	0.966214	-0.06015
Slc26a9	0.554706	0.788314	0.937738	0.937566	-0.06001
Kcnab3	0.546455	0.813229	0.950537	0.949396	-0.05991
Kcnj15	-0.96319	0.30696	1	0.993783	-0.0599
Slc29a1	-0.62754	0.643757	1	0.993783	-0.0599
Slc2a5	0.517258	0.90943	0.970492	0.97028	-0.05987
Gad1	-0.73873	0.503201	1	0.993783	-0.05975
Ace2	0.511813	0.927671	0.979837	0.979768	-0.05971
Kcnj9	0.560939	0.771742	0.934159	0.933515	-0.0596
Sat2	0.624008	0.649452	0.905725	0.905379	-0.05952
Control-ta	0.597659	0.695353	0.918701	0.917578	-0.05941
Slc35b4	0.564573	0.763502	0.931743	0.931363	-0.05926
Kcnt1	0.525763	0.881247	0.961035	0.961035	-0.05897
Dgkz	0.577095	0.73635	0.92552	0.923864	-0.05896
Cd36	0.579229	0.731805	0.924567	0.923864	-0.05868
Dbh	0.516444	0.912152	0.971853	0.971543	-0.05868
Gsta2	-0.66074	0.595038	1	0.993783	-0.05864
P2rx5	-0.65793	0.598833	1	0.993783	-0.05862
Ddt	0.542937	0.824257	0.950195	0.949752	-0.05854
Fpgt	0.61705	0.660951	0.910418	0.909357	-0.05846
Aqp9	0.580073	0.730089	0.925009	0.923864	-0.05841
Gbe1	-0.59325	0.703773	1	0.993783	-0.05826
Slc25a10	-0.63438	0.633068	1	0.993783	-0.05818
Mtap	0.565708	0.761	0.929957	0.929957	-0.05794
Slc26a7	-0.63247	0.635983	1	0.993783	-0.05793
Ebpl	0.535605	0.848007	0.955031	0.953813	-0.05763
Control-ta	0.545706	0.815562	0.951194	0.949396	-0.05746
Gucy1a3	0.563587	0.76571	0.932319	0.932282	-0.05739
Rdh1	0.52494	0.8839	0.963146	0.962595	-0.05734
Ryr3	0.625173	0.647572	0.907818	0.905379	-0.0571
Control-ta	0.540748	0.831196	0.950444	0.950332	-0.05701
Control-ta	0.60018	0.690624	0.91878	0.917578	-0.05692
Dus1l	0.538651	0.837923	0.95367	0.953071	-0.05689
Slc35a5	0.545371	0.816613	0.950768	0.949396	-0.05678
Folr1	0.535391	0.848702	0.953813	0.953813	-0.05669
Pik3cb	-0.66368	0.591127	1	0.993783	-0.05669
Nt5e	-0.80778	0.424329	1	0.993783	-0.05656
Slc22a16	0.731582	0.5123	0.863262	0.862223	-0.05642
Control-ta	0.580845	0.728494	0.925171	0.923864	-0.05635
Slc37a4	-0.6086	0.675554	1	0.993783	-0.0563
Slc1a1	0.540821	0.830954	0.950976	0.950332	-0.05614
Slc47a2	0.515921	0.913885	0.972927	0.972927	-0.05586
Control-ta	0.731551	0.512409	0.862903	0.862223	-0.0558
Trpv6	0.527801	0.874438	0.959845	0.959845	-0.05575
Adi1	-0.979	0.297942	1	0.993783	-0.05569
Grik3	0.537174	0.842799	0.954367	0.953813	-0.05565
Ugt1a6a	-0.58115	0.727828	1	0.993783	-0.0556
Gip	-0.65556	0.602107	1	0.993783	-0.05548
Cyp2u1	0.524417	0.885667	0.963118	0.963097	-0.05545
Hmgcs2	0.613987	0.666199	0.909715	0.909357	-0.05524
Acadsb	-0.73502	0.507972	1	0.993783	-0.0552
Hyal3	-0.62924	0.64105	1	0.993783	-0.05517
Tsta3	-0.61231	0.669028	1	0.993783	-0.05514
Clic3	-0.55886	0.776533	1	0.993783	-0.05499
Has1	-0.65219	0.606791	1	0.993783	-0.05482
Cda	0.533413	0.855372	0.955711	0.954969	-0.05472
Gabrg2	0.51948	0.902073	0.967253	0.967128	-0.05472
Mtrr	0.557317	0.780697	0.93614	0.935532	-0.05467
Glo1	0.79868	0.433926	0.85137	0.850379	-0.05463
Pde1c	0.536078	0.846422	0.954846	0.953813	-0.05449
Decr1	0.527499	0.875389	0.960105	0.959877	-0.05447
Clca4b	0.596624	0.697339	0.918163	0.917578	-0.05439
Dio3	0.571716	0.747722	0.925948	0.923864	-0.05435
Slc25a16	-0.62289	0.651282	1	0.993783	-0.05432
Itpr2	-0.64425	0.618196	1	0.993783	-0.05424
C1galt1	0.653126	0.605484	0.900515	0.897336	-0.05422
Slc26a11	-0.66983	0.583	1	0.993783	-0.0542
Gss	0.5493	0.804532	0.946135	0.945643	-0.05419
Gla	0.833292	0.398981	0.830103	0.829617	-0.05384
Pigc	0.544205	0.820271	0.950495	0.949752	-0.05384
Inpp5d	0.707171	0.538594	0.870436	0.869968	-0.05358
Edem2	0.566564	0.75907	0.928867	0.928727	-0.05335
Pdss1	0.578312	0.733756	0.925726	0.923864	-0.05334
Control-ta	-0.62392	0.649569	1	0.993783	-0.05316
Enpp3	0.530943	0.863863	0.956051	0.955857	-0.05307
Ftmt	0.638843	0.62624	0.900953	0.900713	-0.05305
Slc2a4	-0.87723	0.362145	1	0.993783	-0.05304
Prdx2	0.577676	0.735104	0.925687	0.923864	-0.05296
Pmm2	-0.55644	0.783215	1	0.993783	-0.05291
Thtpa	0.537949	0.840204	0.953438	0.953071	-0.05289
Atp13a4	0.772695	0.4624	0.862504	0.860798	-0.05268
Slc6a14	0.532676	0.857921	0.955379	0.955059	-0.05266
Plcg2	0.520884	0.897411	0.966886	0.966698	-0.0525
Akr1c6	0.54367	0.821885	0.950725	0.949752	-0.05247
Cacng7	0.591143	0.707906	0.922132	0.920754	-0.05237
Control-ta	0.782104	0.451828	0.856464	0.856024	-0.05235
Gcnt3	-0.61749	0.660295	1	0.993783	-0.05235
Slc23a2	-0.69222	0.555413	1	0.993783	-0.0523
Dhrs4	-0.55045	0.801022	1	0.993783	-0.05226
Atpif1	0.570542	0.750239	0.924377	0.923864	-0.05203
Smpd3	0.612832	0.668147	0.910063	0.910063	-0.05186
Slc22a3	0.595911	0.698652	0.918541	0.917578	-0.05159
Agpat1	0.574685	0.741412	0.925387	0.923864	-0.05149
Galc	-0.65804	0.598719	1	0.993783	-0.05146
Amy2a4	0.649149	0.611134	0.89847	0.897336	-0.05138
Grik2	0.527915	0.87399	0.960531	0.959845	-0.05125
Lhpp	0.595653	0.699217	0.917935	0.917578	-0.05124
Hlcs	0.537988	0.840134	0.953761	0.953071	-0.05119
Ppara	0.565048	0.762477	0.931338	0.931338	-0.05117
Gal3st4	0.523212	0.889662	0.96395	0.96395	-0.05116
Inpp1	-0.64865	0.611821	1	0.993783	-0.05109
Slc28a1	-0.54608	0.814432	1	0.993783	-0.05106
Hadh	-0.62381	0.649808	1	0.993783	-0.05092
Aqp3	0.58776	0.714498	0.922221	0.922221	-0.05079
Gabrr1	0.540527	0.831966	0.950515	0.950515	-0.05078
Slc22a2	0.620093	0.655882	0.90903	0.908629	-0.05073
St6galnac	-0.64316	0.619862	1	0.993783	-0.05065
Agxt	-0.68266	0.56683	1	0.993783	-0.05064
Clcnkb	-0.55039	0.801214	1	0.993783	-0.05045
Ptgr2	0.54727	0.810701	0.949648	0.949396	-0.05042
Agps	-0.63606	0.630494	1	0.993783	-0.05021
Gcnt4	0.614696	0.665019	0.909955	0.909357	-0.05002
Slc8b1	-0.60573	0.680581	1	0.993783	-0.04999
Cyp4f13	0.535121	0.849615	0.954041	0.954041	-0.04997
Kynu	0.532009	0.860231	0.955971	0.955477	-0.04997
Pccb	0.580382	0.729445	0.924629	0.923864	-0.04997
Gabra4	0.592936	0.704415	0.920262	0.920262	-0.04978
Ugt2b5	0.581648	0.726803	0.924334	0.923786	-0.04978
Pde8a	0.648886	0.611473	0.897987	0.897336	-0.04975
Kctd11	0.545065	0.817565	0.949818	0.949396	-0.04958
Cdo1	-0.64975	0.610275	1	0.993783	-0.04955
Fah	0.588348	0.713345	0.921618	0.921618	-0.04946
Control-ta	0.531637	0.861499	0.956192	0.955477	-0.04923
Abcd1	-0.75615	0.481732	1	0.993783	-0.04919
Aldh3a1	-0.71704	0.527893	1	0.993783	-0.04916
Slc25a41	-0.65546	0.602264	1	0.993783	-0.04916
Aldoc	0.554551	0.78873	0.937817	0.937566	-0.04888
Gabrb3	0.530018	0.86697	0.955944	0.955889	-0.04864
Slc5a5	0.589848	0.710438	0.921409	0.920754	-0.04826
B4galnt2	-0.64784	0.612988	1	0.993783	-0.04822
Slc6a16	-0.55451	0.788855	1	0.993783	-0.04818
Lipi	0.608071	0.67649	0.913092	0.913092	-0.04814
Trpm8	0.547076	0.811336	0.949564	0.949396	-0.04808
Bcl2l1	0.481802	0.993502	0.996098	0.996098	-0.04807
Fabp4	0.570615	0.75008	0.925029	0.923864	-0.04803
Asnsd1	0.536586	0.844769	0.954585	0.953813	-0.04802
Pde3a	-0.59417	0.702039	1	0.993783	-0.04782
Control-ta	0.566444	0.759302	0.928727	0.928727	-0.04781
Pla2g2e	0.574536	0.741704	0.925321	0.923864	-0.04781
Ivd	-0.86765	0.368953	1	0.993783	-0.04775
Slc30a2	-0.6549	0.603037	1	0.993783	-0.04775
Abcc9	-0.72649	0.518139	1	0.993783	-0.04769
Lbr	0.550971	0.799473	0.94349	0.94349	-0.04749
Slc22a19	-0.64919	0.611046	1	0.993783	-0.04726
Ido2	0.56894	0.753794	0.925785	0.925769	-0.04714
Acsf3	-0.59549	0.69954	1	0.993783	-0.04709
Ugt2a1	0.552135	0.795982	0.942684	0.942239	-0.04706
Hmgcl	0.57506	0.740611	0.924817	0.923864	-0.04694
Pld4	-0.7768	0.457718	1	0.993783	-0.04682
Dse	0.648373	0.612163	0.898017	0.897336	-0.04674
Cerk	-0.54015	0.833155	1	0.993783	-0.04669
Abca4	0.534121	0.852958	0.954602	0.954238	-0.04662
Acot3	-0.55201	0.796348	1	0.993783	-0.04662
Atp6v1e2	-0.58941	0.711288	1	0.993783	-0.04662
Control-ta	0.582008	0.726154	0.92526	0.923786	-0.04657
Ttyh2	0.639237	0.625636	0.900567	0.900567	-0.0465
P2rx7	-0.59908	0.692724	1	0.993783	-0.04633
Minpp1	0.530378	0.86582	0.956247	0.955889	-0.04627
Thrsp	-0.64148	0.622361	1	0.993783	-0.04624
B4galt6	-0.60711	0.678157	1	0.993783	-0.04613
Gusb	-0.53723	0.842598	1	0.993783	-0.04605
Pip5k1a	-0.82642	0.405722	1	0.993783	-0.04601
Plcb2	0.622058	0.652664	0.907849	0.907156	-0.04594
Slc46a3	0.969876	0.30307	0.774545	0.774545	-0.04592
Osbpl8	0.57238	0.746299	0.925894	0.923864	-0.04564
Ppip5k1	0.60426	0.683221	0.915734	0.91558	-0.04561
Control-ta	-0.54802	0.808433	1	0.993783	-0.04553
Kcnh6	-0.61452	0.665302	1	0.993783	-0.04543
Trpm3	-0.53906	0.836651	1	0.993783	-0.04542
Cyp4f40	0.528975	0.870463	0.957831	0.957831	-0.0454
Cyp21a1	0.537537	0.841558	0.953766	0.953569	-0.04538
Pld3	-0.60547	0.681027	1	0.993783	-0.04533
Atp2a1	0.539457	0.835361	0.953178	0.952807	-0.04521
Gadl1	0.569157	0.753324	0.92563	0.92563	-0.04509
Cyb5r1	0.588123	0.713796	0.921758	0.921758	-0.04503
Scn11a	-0.79567	0.437136	1	0.993783	-0.04493
Gckr	-0.5401	0.8333	1	0.993783	-0.04485
Pnpo	0.618128	0.659181	0.909845	0.909357	-0.04483
Slc35e3	0.570104	0.751211	0.924303	0.923864	-0.04462
Aqp8	-0.58412	0.721773	1	0.993783	-0.04425
Faah	-0.76534	0.470796	1	0.993783	-0.04411
Control-ta	-0.55303	0.79334	1	0.993783	-0.04408
Slc22a7	0.782844	0.450939	0.855382	0.855382	-0.044
Kctd13	0.593264	0.703741	0.920276	0.920262	-0.04399
Slc5a10	-0.55398	0.790377	1	0.993783	-0.04396
Bpnt1	0.60538	0.681184	0.91483	0.91483	-0.04395
P2rx1	-0.53795	0.840204	1	0.993783	-0.04386
Clcn1	0.603831	0.684015	0.915885	0.91558	-0.04383
Inpp5j	-0.55651	0.782958	1	0.993783	-0.04381
Dpm2	-0.61053	0.672162	1	0.993783	-0.04373
Pir	0.571199	0.748839	0.925625	0.923864	-0.04358
Ctps2	0.576354	0.737773	0.924712	0.923864	-0.04345
Control-ta	-0.56524	0.762033	1	0.993783	-0.04337
Nudt2	-0.53269	0.857857	1	0.993783	-0.04335
Chst9	-0.62633	0.645732	1	0.993783	-0.04327
Kcna7	-0.53813	0.839628	1	0.993783	-0.043
Pnlip	0.563446	0.766026	0.932282	0.932282	-0.04298
Fmo4	-0.54106	0.830159	1	0.993783	-0.04295
Kcnc3	0.566635	0.758956	0.92915	0.928727	-0.04288
St3gal2	-0.61931	0.65718	1	0.993783	-0.04273
Lyzl1	-0.54047	0.832116	1	0.993783	-0.04258
Cbr3	0.576188	0.738202	0.924818	0.923864	-0.04252
Chdh	-0.58752	0.714998	1	0.993783	-0.04243
Gcdh	0.783732	0.450029	0.854865	0.854779	-0.04236
Apom	0.590009	0.710106	0.921868	0.920754	-0.04232
Pank4	-0.54481	0.818338	1	0.993783	-0.04227
Wwox	0.61363	0.666812	0.909628	0.909628	-0.04227
Pde4a	0.575886	0.738825	0.925167	0.923864	-0.04203
Nt5dc2	-0.68935	0.558811	1	0.993783	-0.04202
Uckl1	0.585081	0.719741	0.924987	0.923786	-0.04199
Slc25a47	-0.74661	0.493355	1	0.993783	-0.04196
Abcc8	0.597316	0.696075	0.9183	0.917578	-0.04182
H6pd	-0.66432	0.590233	1	0.993783	-0.04154
Cyp4a32	-0.53369	0.854452	1	0.993783	-0.04147
Tmem104	-0.62151	0.653537	1	0.993783	-0.04126
Abhd8	-0.62372	0.649983	1	0.993783	-0.04115
Cyp51	-0.55306	0.793272	1	0.993783	-0.04112
Lmf1	-0.63321	0.634891	1	0.993783	-0.04101
Apeh	-0.61542	0.663821	1	0.993783	-0.04088
Prodh2	-0.66771	0.585689	1	0.993783	-0.04082
Gcat	-0.53609	0.846349	1	0.993783	-0.0407
Amacr	-0.54291	0.824332	1	0.993783	-0.0406
Slc44a5	-0.59277	0.704742	1	0.993783	-0.04048
Gsta3	0.600678	0.689772	0.919468	0.917578	-0.04034
Slc36a3	-0.80054	0.43191	1	0.993783	-0.04023
Pnpla3	-0.59615	0.698249	1	0.993783	-0.04011
Impa1	-0.55332	0.792412	1	0.993783	-0.0401
Slc12a1	-0.57054	0.750274	1	0.993783	-0.04008
Ndufa12	-0.5283	0.872716	1	0.993783	-0.04001
Galnt1	-0.942	0.319569	1	0.993783	-0.03984
Sdr42e1	0.684918	0.564102	0.883486	0.882349	-0.03975
Hcn4	-0.53948	0.835283	1	0.993783	-0.03962
Cacna1g	-0.54197	0.827315	1	0.993783	-0.03931
Cyb5r2	-0.64623	0.61534	1	0.993783	-0.0392
Slc9a4	-0.78477	0.448904	1	0.993783	-0.03906
Trpc5	-0.55715	0.781136	1	0.993783	-0.03903
Nos2	-0.53169	0.86131	1	0.993783	-0.03876
Dgat2	0.5931	0.704082	0.920275	0.920262	-0.03868
Rdh5	0.586089	0.717824	0.92518	0.923786	-0.03841
Slc22a29	-0.61292	0.668073	1	0.993783	-0.03839
Ipmk	-0.58986	0.710344	1	0.993783	-0.03828
Mapk1	-0.49484	0.969085	0.995002	0.994397	-0.0381
Kcnh5	-0.53421	0.852637	1	0.993783	-0.03799
Slc2a7	-0.58263	0.724804	1	0.993783	-0.03797
Slc2a8	-0.61999	0.65604	1	0.993783	-0.03796
Hmox1	-0.53213	0.859813	1	0.993783	-0.0377
Slc25a27	-0.54781	0.80905	1	0.993783	-0.03759
Control-ta	-0.86255	0.372607	1	0.993783	-0.03757
Cacna1a	-0.77606	0.458541	1	0.993783	-0.03756
Hkdc1	-0.64992	0.61001	1	0.993783	-0.03738
Mgam	-0.52522	0.882994	1	0.993783	-0.03723
Pla2g4a	-0.60051	0.690102	1	0.993783	-0.03721
Control-ta	-0.5286	0.871694	1	0.993783	-0.03719
Rdh10	-0.56237	0.768454	1	0.993783	-0.03718
Slc8a3	-0.58782	0.714382	1	0.993783	-0.03717
Suclg1	0.826105	0.40603	0.83699	0.834558	-0.03713
Lypla2	0.611144	0.671119	0.911798	0.911798	-0.0369
St3gal3	-0.55598	0.784451	1	0.993783	-0.03689
Ndufa4	-0.60868	0.675435	1	0.993783	-0.03683
Cmbl	-0.53409	0.853069	1	0.993783	-0.0367
Kctd9	0.634586	0.63271	0.901092	0.901092	-0.03667
Stra6	0.547082	0.811249	0.949876	0.949396	-0.0366
Car11	0.568795	0.754126	0.925769	0.925769	-0.03649
Control-ta	-0.54661	0.81277	1	0.993783	-0.03646
Ugt1a6b	-0.75309	0.48544	1	0.993783	-0.03643
Prdx3	-0.63562	0.631232	1	0.993783	-0.03636
Control-ta	-0.52417	0.88646	1	0.993783	-0.03632
Orai2	-0.53136	0.862452	1	0.993783	-0.0363
Gpx3	-0.55201	0.796348	1	0.993783	-0.03626
Control-ta	-0.60825	0.676163	1	0.993783	-0.03619
Edn2	-0.54466	0.818789	1	0.993783	-0.03613
Slc16a3	-0.52348	0.888765	1	0.993783	-0.03613
Ucp3	-0.60076	0.689624	1	0.993783	-0.03609
Kcnd2	0.595653	0.699217	0.917935	0.917578	-0.03608
Abcc5	-0.54759	0.809753	1	0.993783	-0.03595
Slc24a1	0.55201	0.796348	0.942702	0.942239	-0.03592
Slc34a2	-0.58375	0.722436	1	0.993783	-0.0359
Plcb1	-0.63963	0.62505	1	0.993783	-0.03581
Pla2g12a	-0.60085	0.689507	1	0.993783	-0.03573
Nmnat1	0.759216	0.478024	0.869901	0.860798	-0.0357
Tcirg1	-0.60616	0.679798	1	0.993783	-0.03569
Hsd17b11	-0.53325	0.855926	1	0.993783	-0.03567
Lep	-0.57301	0.744924	1	0.993783	-0.03562
Tnfrsf1a	-0.52304	0.890241	1	0.993783	-0.03555
Slc11a2	0.653857	0.604465	0.899997	0.897336	-0.03545
Pigq	-0.55273	0.794237	1	0.993783	-0.03527
Pla2g7	-0.58193	0.726284	1	0.993783	-0.03523
Mfsd7c	-0.65808	0.598604	1	0.993783	-0.0352
Lypla1	-0.53668	0.844424	1	0.993783	-0.03515
Aqp11	-0.5815	0.727137	1	0.993783	-0.03509
Grin2c	0.61931	0.65718	0.908952	0.908709	-0.03496
Fmo5	-0.70611	0.539747	1	0.993783	-0.03494
Slc25a36	-0.52803	0.873606	1	0.993783	-0.03478
Pip4k2a	0.578728	0.732824	0.925419	0.923864	-0.03451
Cubn	0.579843	0.730575	0.924752	0.923864	-0.0345
Slc37a3	0.598487	0.693864	0.919446	0.917578	-0.0344
Hyal2	0.560594	0.772576	0.934326	0.933515	-0.0343
Stard10	-0.57402	0.742741	1	0.993783	-0.03421
Nos1	-0.58146	0.727223	1	0.993783	-0.03409
Control-ta	-0.78865	0.444643	1	0.993783	-0.03404
Hsd17b3	-0.57395	0.74287	1	0.993783	-0.034
Gyg	0.80976	0.422312	0.841491	0.841491	-0.03398
Npc2	-0.56262	0.767851	1	0.993783	-0.03398
Ctbs	-0.53686	0.84385	1	0.993783	-0.03397
Echdc2	-0.57672	0.737109	1	0.993783	-0.03377
Gstk1	-0.68837	0.559992	1	0.993783	-0.03374
Neu3	-0.58143	0.727255	1	0.993783	-0.03371
Slc29a2	0.940423	0.320532	0.79277	0.792368	-0.0337
Atp1a4	-0.85745	0.376627	1	0.993783	-0.03353
Kmo	-0.59311	0.703997	1	0.993783	-0.03352
Plcd3	0.639617	0.625129	0.900803	0.900567	-0.0334
Scly	-0.53573	0.847597	1	0.993783	-0.03325
Gstm7	-0.52694	0.877257	1	0.993783	-0.03309
Acbd3	0.581619	0.726903	0.924023	0.923786	-0.03298
B3galnt1	-0.55292	0.793628	1	0.993783	-0.03292
Manba	-0.5872	0.715617	1	0.993783	-0.0329
Aspg	-0.54568	0.815655	1	0.993783	-0.03275
Mgat5b	-0.579	0.732332	1	0.993783	-0.03264
Etfb	-0.65526	0.602496	1	0.993783	-0.03261
Pigp	-0.52206	0.893458	1	0.993783	-0.03252
Pde12	-0.53339	0.855436	1	0.993783	-0.03251
B4galnt1	-0.56024	0.77337	1	0.993783	-0.0325
Hyal4	0.632466	0.635983	0.903358	0.903358	-0.03239
Entpd7	-0.5969	0.69686	1	0.993783	-0.03235
Maoa	-0.58672	0.716559	1	0.993783	-0.03211
Kcnk12	-0.52274	0.89124	1	0.993783	-0.03208
Vkorc1l1	-0.59924	0.69242	1	0.993783	-0.03198
Pck2	-0.54946	0.804006	1	0.993783	-0.03196
Nadsyn1	0.640891	0.623229	0.90145	0.900567	-0.03187
Car2	-0.80013	0.432354	1	0.993783	-0.03183
Entpd4b	-0.55745	0.780287	1	0.993783	-0.0318
Sdr9c7	0.625019	0.64785	0.906787	0.905379	-0.03172
Ptgis	0.560176	0.773531	0.934639	0.933515	-0.03167
Hs3st1	0.564558	0.763537	0.931363	0.931363	-0.03157
Npr3	-0.54683	0.812049	1	0.993783	-0.03136
Kdm4c	0.607026	0.678315	0.913718	0.913167	-0.03134
Bckdhb	0.568289	0.755267	0.926323	0.926323	-0.03133
St6galnac	-0.53026	0.866173	1	0.993783	-0.03118
Dguok	-0.73447	0.50868	1	0.993783	-0.03114
Abcg1	-0.5609	0.771812	1	0.993783	-0.03097
Aanat	-0.73072	0.513413	1	0.993783	-0.03043
Acyp1	-0.861	0.373747	1	0.993783	-0.03043
Acot13	-0.54038	0.832407	1	0.993783	-0.0304
Control-ta	0.736613	0.505899	0.861119	0.860798	-0.03039
Slc40a1	-0.56549	0.761465	1	0.993783	-0.03031
Fitm1	-0.58271	0.724664	1	0.993783	-0.03026
Dhcr7	-0.56394	0.764944	1	0.993783	-0.03024
Sv2b	-0.55127	0.798529	1	0.993783	-0.03015
Alox12b	-0.53043	0.865584	1	0.993783	-0.03006
Acsm5	-0.58208	0.725989	1	0.993783	-0.03001
Adcy4	0.581541	0.72706	0.923786	0.923786	-0.02999
Afmid	-0.55546	0.786029	1	0.993783	-0.02998
Echdc1	-0.58372	0.722567	1	0.993783	-0.0299
Pfkp	-0.5617	0.770017	1	0.993783	-0.02987
Pofut2	-0.52812	0.873339	1	0.993783	-0.02987
Kcnmb2	-0.56714	0.757816	1	0.993783	-0.02979
Apoa4	-0.5374	0.842069	1	0.993783	-0.02976
Slc4a1	-0.53799	0.840134	1	0.993783	-0.02969
Prpsap2	-0.75178	0.487001	1	0.993783	-0.02966
Ephx4	-0.58448	0.720988	1	0.993783	-0.02941
Acsl3	-0.73236	0.511343	1	0.993783	-0.0292
Sult2b1	-0.51841	0.90567	1	0.993783	-0.02917
Cers4	-0.55005	0.802261	1	0.993783	-0.029
Gstp-ps	0.654638	0.603437	0.899462	0.897336	-0.02888
St6gal2	-0.54232	0.826211	1	0.993783	-0.02881
Ptgfrn	-0.54924	0.804719	1	0.993783	-0.02869
Fads2	-0.5645	0.763657	1	0.993783	-0.02867
Abcb10	0.63419	0.633355	0.901532	0.901532	-0.02863
Ndufa7	-0.7686	0.467138	1	0.993783	-0.02861
Smox	0.588726	0.712598	0.921984	0.921618	-0.02841
Ass1	-0.58302	0.724026	1	0.993783	-0.02835
Slc25a37	-0.62604	0.646175	1	0.993783	-0.02814
Gabrg3	-0.52895	0.870549	1	0.993783	-0.02802
Slc17a6	-0.56696	0.75818	1	0.993783	-0.02799
Svop	-0.58232	0.725483	1	0.993783	-0.02788
Cyp39a1	-0.64975	0.610275	1	0.993783	-0.02787
Amt	-0.57573	0.739201	1	0.993783	-0.02784
Abcd2	-0.5441	0.820593	1	0.993783	-0.02753
Chst11	-0.57846	0.733418	1	0.993783	-0.02738
Control-ta	0.634767	0.632477	0.902195	0.901092	-0.02695
Kcnd1	-0.55658	0.782772	1	0.993783	-0.0269
Pfkm	-0.73935	0.502472	1	0.993783	-0.02688
Sstr4	-0.51601	0.913619	1	0.993783	-0.02685
Abcc12	-0.54677	0.812234	1	0.993783	-0.02679
Mif	-0.56557	0.761302	1	0.993783	-0.02678
Slc9a2	-0.59967	0.691568	1	0.993783	-0.02655
Kcnab2	-0.52864	0.871571	1	0.993783	-0.02644
Oasl1	-0.58186	0.726358	1	0.993783	-0.02642
Galnt9	-0.56564	0.761163	1	0.993783	-0.02635
Atp1a1	0.591875	0.706448	0.921573	0.920754	-0.02619
St8sia1	-0.81836	0.41375	1	0.993783	-0.02609
Slc38a3	0.573007	0.744924	0.926327	0.923864	-0.02605
Enpp5	-0.63018	0.639564	1	0.993783	-0.02601
Slc4a7	-0.54599	0.814711	1	0.993783	-0.0259
Pnp	-0.53405	0.853163	1	0.993783	-0.02582
Slc30a4	-0.58069	0.72882	1	0.993783	-0.0258
Aldh1a1	-0.51364	0.921464	1	0.993783	-0.02562
Glrb	-0.58884	0.712395	1	0.993783	-0.02561
Slc38a4	-0.55319	0.792772	1	0.993783	-0.02561
Crym	-0.56996	0.751542	1	0.993783	-0.02543
Lipg	-0.56443	0.763827	1	0.993783	-0.02543
Etfa	-0.51081	0.931179	0.999048	0.993783	-0.02534
Gpx6	-0.70834	0.53728	1	0.993783	-0.02533
Csgalnact	-0.64109	0.62295	1	0.993783	-0.02519
Dhdh	-0.56422	0.764313	1	0.993783	-0.02502
B3gnt6	-0.52123	0.896274	1	0.993783	-0.02498
Dhtkd1	0.579364	0.731541	0.925103	0.923864	-0.02498
Aoc1	-0.55175	0.797099	1	0.993783	-0.02496
Cnp	0.655852	0.601714	0.899391	0.897336	-0.02495
Mfsd7a	-0.53659	0.844769	1	0.993783	-0.0249
B4galt5	-0.5718	0.747477	1	0.993783	-0.02486
Control-ta	-0.52487	0.884172	1	0.993783	-0.02482
Slc35f2	0.603574	0.684517	0.915644	0.91558	-0.02461
Dus4l	0.598403	0.693989	0.919159	0.917578	-0.02459
Cox4i2	-0.50951	0.935849	1	0.993783	-0.02452
Abhd3	-0.51924	0.902946	1	0.993783	-0.0245
Plcl2	-0.51314	0.923157	1	0.993783	-0.02446
Lpcat1	-0.5437	0.821794	1	0.993783	-0.0242
Kctd17	-0.60474	0.682356	1	0.993783	-0.02409
Sc5d	-0.57604	0.738543	1	0.993783	-0.02406
Slc5a3	-0.52172	0.894554	1	0.993783	-0.02405
Slc22a8	0.626325	0.645732	0.907606	0.905379	-0.02401
Dgkg	-0.60409	0.683531	1	0.993783	-0.02399
Ddhd1	-0.51501	0.91689	1	0.993783	-0.02391
Kcnj11	-0.55752	0.780081	1	0.993783	-0.02385
Pla1a	0.648746	0.611712	0.897846	0.897336	-0.02382
Ckm	-0.55949	0.775089	1	0.993783	-0.02376
Acsl5	-0.55181	0.796926	1	0.993783	-0.02371
Nampt	0.611409	0.670664	0.912103	0.911798	-0.02331
Naalad2	-0.51927	0.902827	1	0.993783	-0.02322
Atp6v1b1	-0.53151	0.861922	1	0.993783	-0.0232
Slc24a5	0.57536	0.739985	0.924465	0.923864	-0.02319
Plin5	-0.50896	0.937887	0.999077	0.993783	-0.02305
Slc22a15	0.726754	0.517903	0.865643	0.863008	-0.02299
Dmgdh	-0.5391	0.836554	1	0.993783	-0.02296
Slc16a12	0.697787	0.549027	0.874665	0.873927	-0.02295
Nt5c3	-0.52006	0.900156	1	0.993783	-0.02287
Pcca	-0.64895	0.611406	1	0.993783	-0.02286
Kcna1	-0.6933	0.554175	1	0.993783	-0.02281
Gdpd1	-0.57601	0.738574	1	0.993783	-0.02263
Acyp2	-0.56879	0.754126	1	0.993783	-0.02261
Pdha1	-0.52201	0.893595	1	0.993783	-0.02254
Man2b1	-0.53384	0.853883	1	0.993783	-0.02251
Akr1a1	-0.52746	0.875513	1	0.993783	-0.02185
Cacnb3	-0.52709	0.876753	1	0.993783	-0.02149
Cyb5d1	-0.65164	0.6076	1	0.993783	-0.02149
Srebf1	0.660211	0.595763	0.900011	0.897336	-0.02145
Pigx	-0.52267	0.891434	1	0.993783	-0.0214
Hexdc	-0.55705	0.781461	1	0.993783	-0.02108
Nudt3	-0.67059	0.582021	1	0.993783	-0.02106
Gabra1	-0.53186	0.860725	1	0.993783	-0.02087
Control-ta	-0.52509	0.883418	1	0.993783	-0.02074
Thnsl1	-0.51321	0.92292	1	0.993783	-0.02063
Hal	-0.54041	0.832303	1	0.993783	-0.02033
Tyms	-0.51506	0.916709	1	0.993783	-0.02031
Prodh	-0.52654	0.878594	1	0.993783	-0.0203
Slc25a11	-0.53395	0.853542	1	0.993783	-0.0202
Atp6v0a4	0.644844	0.617307	0.900645	0.899499	-0.02006
Rdh16f2	-0.56039	0.773064	1	0.993783	-0.01999
Cs	-0.59854	0.693727	1	0.993783	-0.01991
Tecrl	-0.566	0.760287	1	0.993783	-0.01979
Hmox2	-0.54417	0.8203	1	0.993783	-0.01965
Nalcn	-0.5092	0.936932	0.999934	0.993783	-0.01964
Gpd1	-0.56289	0.767288	1	0.993783	-0.01951
Cacnb2	-0.60484	0.682187	1	0.993783	-0.01935
Slc6a3	-0.52102	0.896979	1	0.993783	-0.01931
Cyp4f14	-0.54994	0.802586	1	0.993783	-0.01924
Control-ta	-0.53618	0.846107	1	0.993783	-0.01921
Haghl	0.660747	0.594959	0.900823	0.897336	-0.0192
Acmsd	-0.75406	0.484257	1	0.993783	-0.01911
Pla2g6	-0.51528	0.915971	1	0.993783	-0.01908
Daglb	-0.53539	0.848702	1	0.993783	-0.01897
Kcnq3	0.698303	0.548462	0.874803	0.873927	-0.0188
Fn3krp	-0.51602	0.913542	1	0.993783	-0.01876
Pgls	-0.56322	0.766557	1	0.993783	-0.01872
Slc35d2	-0.5193	0.902684	1	0.993783	-0.01862
Abca2	-0.51551	0.915233	1	0.993783	-0.01858
Mcoln2	-0.55279	0.794057	1	0.993783	-0.01858
Abcc6	-0.55744	0.780347	1	0.993783	-0.0185
Slc39a13	-0.54515	0.817319	1	0.993783	-0.0185
Kcna6	-0.51323	0.922826	1	0.993783	-0.0184
Entpd4	-0.54478	0.818421	1	0.993783	-0.01832
Cyp11a1	-0.50827	0.940598	0.998595	0.993783	-0.01825
Dhrsx	-0.53377	0.854121	1	0.993783	-0.01825
Slc22a4	-0.50954	0.935712	1	0.993783	-0.01815
Kdm4d	-0.67434	0.57723	1	0.993783	-0.01799
Ucp1	-0.61228	0.669166	1	0.993783	-0.01793
P2rx2	-0.51706	0.910103	1	0.993783	-0.01784
Stard6	-0.59033	0.709455	1	0.993783	-0.01774
Nox1	-0.59951	0.691881	1	0.993783	-0.0177
Man1c1	-0.57763	0.735236	1	0.993783	-0.01765
Cyp27b1	-0.51399	0.920294	1	0.993783	-0.0176
Pgm2	-0.52868	0.871413	1	0.993783	-0.01737
Ryr1	-0.55123	0.798682	1	0.993783	-0.01736
Ampd2	-0.60072	0.689697	1	0.993783	-0.01729
Naglu	-0.51131	0.929421	0.999805	0.993783	-0.01721
Slc6a9	-0.54949	0.803936	1	0.993783	-0.01713
Awat1	0.719023	0.525874	0.864971	0.864971	-0.01679
Napepld	-0.53016	0.866519	1	0.993783	-0.01662
Car10	-0.57047	0.750433	1	0.993783	-0.01645
Pip5k1c	-0.50551	0.954356	0.997177	0.993783	-0.01642
Kcnj8	-0.54564	0.815739	1	0.993783	-0.0164
Rpl13-ps6	-0.47455	0.993878	0.995279	0.995279	-0.01639
Inpp4a	-0.54777	0.809162	1	0.993783	-0.01633
Pter	-0.52657	0.878499	1	0.993783	-0.0163
Gls2	-0.51015	0.933511	1	0.993783	-0.01628
Cyb561a3	-0.56612	0.760059	1	0.993783	-0.01627
Sdr16c5	-0.52697	0.877115	1	0.993783	-0.01622
Pik3r3	-0.79297	0.439997	1	0.993783	-0.0161
Chst1	-0.53533	0.848953	1	0.993783	-0.01601
Eci1	-0.55862	0.77705	1	0.993783	-0.01592
Fmo2	-0.55065	0.800357	1	0.993783	-0.01572
Lnpep	-0.51588	0.914049	1	0.993783	-0.01572
Slc20a2	-0.5124	0.925685	0.999951	0.993783	-0.01565
Gba	-0.55227	0.795555	1	0.993783	-0.01558
Abcb4	-0.62558	0.646908	1	0.993783	-0.01548
Lpo	-0.59285	0.704585	1	0.993783	-0.01546
Control-ta	-0.6366	0.629701	1	0.993783	-0.01536
Pfkfb2	0.639422	0.625446	0.900777	0.900567	-0.01531
Arnt2	-0.5066	0.947777	0.995429	0.993783	-0.01494
Ugt2b35	0.64321	0.619731	0.90027	0.900194	-0.01492
G6pc2	-0.59474	0.700929	1	0.993783	-0.0149
Hsd17b2	-0.53874	0.837703	1	0.993783	-0.01484
Ephx1	-0.6722	0.579939	1	0.993783	-0.01481
Cpt1c	-0.52967	0.868108	1	0.993783	-0.01472
Nnmt	-0.52508	0.883445	1	0.993783	-0.01468
Atp2c1	0.706947	0.538847	0.870321	0.869968	-0.0146
Kdm2b	-0.69626	0.55074	1	0.993783	-0.0146
Lipk	-0.54432	0.819874	1	0.993783	-0.01448
Dgkh	-0.51245	0.925493	1	0.993783	-0.01445
G6pc3	0.652289	0.606714	0.899853	0.897336	-0.01431
Kcnc4	-0.70036	0.54613	1	0.993783	-0.01421
Acadm	0.59718	0.696268	0.918103	0.917578	-0.01417
Pon3	-0.54212	0.826796	1	0.993783	-0.01395
Nudt22	-0.54115	0.829882	1	0.993783	-0.01373
Aqp2	-0.53562	0.84795	1	0.993783	-0.0136
Slc35f3	-0.64069	0.623494	1	0.993783	-0.01354
Chrnb1	-0.54077	0.831166	1	0.993783	-0.01345
Control-ta	0.608885	0.675008	0.912926	0.912926	-0.01341
Blvrb	-0.77734	0.457097	1	0.993783	-0.0134
Cyp4a10	-0.52448	0.88552	1	0.993783	-0.0134
Aldh1b1	-0.60683	0.678656	1	0.993783	-0.0133
Coq10b	0.634671	0.632637	0.901466	0.901092	-0.0133
Aoc2	-0.50528	0.956765	0.996762	0.993783	-0.01324
Aldh4a1	-0.5052	0.957952	0.996536	0.993783	-0.0132
Mgat4a	-0.53046	0.865474	1	0.993783	-0.0132
Dpep3	-0.54124	0.829643	1	0.993783	-0.0131
Acer2	-0.54967	0.803388	1	0.993783	-0.01309
Clic1	-0.54879	0.806079	1	0.993783	-0.01291
Slc5a12	-0.51	0.934047	1	0.993783	-0.01286
Kcnq2	-0.5682	0.755427	1	0.993783	-0.01285
Slc35a4	-0.56415	0.764476	1	0.993783	-0.01264
Slc36a1	-0.51588	0.914049	1	0.993783	-0.01263
Pomt1	-0.50898	0.937798	0.999356	0.993783	-0.01205
Ndufv3	-0.52602	0.880338	1	0.993783	-0.01199
Glb1l	0.72562	0.519079	0.865454	0.863008	-0.01195
Atp2b4	-0.53846	0.838631	1	0.993783	-0.01183
Pld2	-0.5954	0.69969	1	0.993783	-0.01183
Trpc7	-0.51993	0.900567	1	0.993783	-0.01174
Gm5621	-0.51505	0.9168	1	0.993783	-0.01172
Control-ta	-0.53505	0.849882	1	0.993783	-0.01156
Slc10a7	-0.55149	0.797889	1	0.993783	-0.01156
Pycr1	-0.62428	0.649009	1	0.993783	-0.01155
Control-ta	-0.60942	0.674127	1	0.993783	-0.01146
Blvra	0.703543	0.542535	0.872081	0.871723	-0.01141
Control-ta	-0.51665	0.911493	1	0.993783	-0.01141
Gpt2	0.711927	0.533371	0.869846	0.868369	-0.01128
Grid2	-0.546	0.814648	1	0.993783	-0.01119
Adipoq	-0.55591	0.784736	1	0.993783	-0.01115
Acot4	-0.52152	0.895272	1	0.993783	-0.01106
Arnt	-0.54404	0.820767	1	0.993783	-0.01105
Gabrd	-0.50516	0.959047	0.995852	0.993783	-0.011
Kcnc1	-0.58953	0.711091	1	0.993783	-0.01094
Cacna1s	-0.55495	0.787582	1	0.993783	-0.01084
Mocos	-0.52654	0.878594	1	0.993783	-0.01083
Abhd12	-0.55291	0.793683	1	0.993783	-0.01067
Kdm3a	-0.50675	0.947076	0.996165	0.993783	-0.01052
St3gal1	-0.53291	0.857103	1	0.993783	-0.01041
Mthfsl	0.744721	0.495696	0.866258	0.860798	-0.01013
Slc38a7	-0.61704	0.661038	1	0.993783	-0.01002
Plp1	-0.53482	0.850609	1	0.993783	-0.00975
Ak8	-0.5327	0.857781	1	0.993783	-0.00974
Cyp2c29	-0.55348	0.791913	1	0.993783	-0.00974
Control-ta	-0.55421	0.7897	1	0.993783	-0.00972
Nat2	-0.51815	0.906543	1	0.993783	-0.00967
Slc12a8	-0.53857	0.838241	1	0.993783	-0.00967
Slc17a2	-0.54245	0.825779	1	0.993783	-0.00951
Cyp1a1	-0.50565	0.953247	0.996385	0.993783	-0.00947
Slc46a2	-0.67501	0.576344	1	0.993783	-0.00941
Grxcr1	-0.56728	0.757454	1	0.993783	-0.00932
Echdc3	-0.51125	0.929659	0.999305	0.993783	-0.00928
Control-ta	-0.5052	0.958134	0.996361	0.993783	-0.00926
Txndc12	-0.52156	0.895163	1	0.993783	-0.00923
Cideb	-0.50581	0.952151	0.995973	0.993783	-0.00892
Awat2	-0.53717	0.842799	1	0.993783	-0.0089
Gpx7	-0.61497	0.664542	1	0.993783	-0.00882
Impdh1	-0.51948	0.902073	1	0.993783	-0.00872
Kdm1a	-0.71413	0.530965	1	0.993783	-0.00872
Hpse	-0.51262	0.924887	1	0.993783	-0.00866
Fcer1a	-0.50625	0.949505	0.995404	0.993783	-0.0086
Cybb	-0.52742	0.87568	1	0.993783	-0.00849
Man2c1	-0.55997	0.77399	1	0.993783	-0.00841
Bdh2	-0.50547	0.954724	0.996829	0.993783	-0.00836
Aadat	-0.75463	0.483567	1	0.993783	-0.00835
Acot7	-0.53191	0.860545	1	0.993783	-0.00831
Control-ta	0.677473	0.573224	0.883351	0.883351	-0.0083
Vkorc1	-0.52123	0.896274	1	0.993783	-0.0083
Cacnb1	-0.51666	0.911474	1	0.993783	-0.00829
Ctns	-0.58191	0.726324	1	0.993783	-0.00827
Cyp17a1	-0.69962	0.546941	1	0.993783	-0.00815
Qdpr	-0.51725	0.909494	1	0.993783	-0.00815
Acbd5	0.619675	0.65657	0.909045	0.908629	-0.00806
Kcnk7	-0.60178	0.68775	1	0.993783	-0.00801
Nags	-0.50669	0.94735	0.995348	0.993783	-0.00801
Gpx1	-0.57379	0.743277	1	0.993783	-0.00788
Clca4a	-0.53869	0.83782	1	0.993783	-0.00782
B4galnt4	-0.50815	0.941038	0.998689	0.993783	-0.0078
Slc25a13	0.625578	0.646908	0.907834	0.905379	-0.00773
Slc37a1	-0.53	0.867047	1	0.993783	-0.00758
Gapdhs	-0.50725	0.944814	0.99748	0.993783	-0.00737
Glra3	-0.73495	0.508074	1	0.993783	-0.0073
D2hgdh	-0.78218	0.451728	1	0.993783	-0.00728
Srm	-0.63825	0.627166	1	0.993783	-0.00694
Retsat	-0.56793	0.756019	1	0.993783	-0.00684
Kdm6a	-0.51642	0.912268	1	0.993783	-0.00683
Ldhal6b	-0.57054	0.750239	1	0.993783	-0.00679
Cacng3	-0.54125	0.829558	1	0.993783	-0.00673
Dsel	0.721699	0.523075	0.865135	0.864428	-0.00659
Gsto2	-0.62263	0.651677	1	0.993783	-0.00634
Ch25h	-0.69762	0.549197	1	0.993783	-0.00629
Acy1	-0.67414	0.577488	1	0.993783	-0.00605
Dgat1	-0.52304	0.890241	1	0.993783	-0.00584
Pnpla2	-0.7867	0.446784	1	0.993783	-0.00583
Slc5a6	-0.51533	0.915859	1	0.993783	-0.00579
Gk2	-0.50591	0.951485	0.996009	0.993783	-0.00575
Cyb5b	-0.52817	0.873176	1	0.993783	-0.00567
Pkd2	-0.55644	0.783215	1	0.993783	-0.00562
Aldob	-0.52221	0.892964	1	0.993783	-0.00561
Kdm5b	-0.69705	0.549879	1	0.993783	-0.00537
Aldh18a1	-0.62344	0.650431	1	0.993783	-0.00535
Rpl17-ps1	-0.46502	0.99438	0.995431	0.995431	-0.00529
B3gnt5	-0.52198	0.893722	1	0.993783	-0.00514
Aadacl2	-0.50653	0.948133	0.995067	0.993783	-0.005
Control-ta	-0.51587	0.914099	1	0.993783	-0.00498
Cers3	0.634751	0.63251	0.901764	0.901092	-0.00464
Pde2a	-0.61345	0.667145	1	0.993783	-0.00444
Pon1	-0.50547	0.954766	0.996506	0.993783	-0.00436
Ggt5	-0.59648	0.697638	1	0.993783	-0.00407
Entpd6	-0.52017	0.899783	1	0.993783	-0.004
Ltc4s	-0.57107	0.74907	1	0.993783	-0.00388
Pnpla8	-0.51219	0.926401	0.999964	0.993783	-0.00378
Atp13a5	-0.51951	0.902013	1	0.993783	-0.00372
Slco2a1	-0.59365	0.702989	1	0.993783	-0.00359
Sulf1	-0.52055	0.898501	1	0.993783	-0.00344
Control-ta	-0.5323	0.859227	1	0.993783	-0.00342
Control-ta	-0.57113	0.749004	1	0.993783	-0.00315
Aldh1l2	-0.51745	0.908796	1	0.993783	-0.00314
Glt8d1	-0.5305	0.865337	1	0.993783	-0.00312
Slc25a40	0.68851	0.559849	0.879388	0.879388	-0.00311
Cidea	-0.5309	0.86403	1	0.993783	-0.00309
Fbp2	-0.61053	0.672162	1	0.993783	-0.00304
Rhcg	-0.5253	0.882792	1	0.993783	-0.00282
Pfkfb1	-0.51844	0.905563	1	0.993783	-0.00279
Fut11	-0.51952	0.901957	1	0.993783	-0.00265
Cacna1d	-0.53054	0.865245	1	0.993783	-0.00257
Aifm2	-0.54713	0.811164	1	0.993783	-0.00245
Alg13	-0.51087	0.930948	0.999177	0.993783	-0.0024
Dio2	-0.53915	0.836363	1	0.993783	-0.00239
Sgpl1	-0.56261	0.767944	1	0.993783	-0.00226
Bst1	-0.65209	0.606985	1	0.993783	-0.00222
Gabrb1	-0.7206	0.524186	1	0.993783	-0.00219
Gnptab	-0.51987	0.900747	1	0.993783	-0.0021
Ehhadh	-0.64864	0.611864	1	0.993783	-0.00209
Ggt1	-0.54596	0.814794	1	0.993783	-0.00204
Slc22a6	-0.5802	0.729804	1	0.993783	-0.00203
Slc26a8	-0.66629	0.587638	1	0.993783	-0.00196
Sirt7	-0.53539	0.848702	1	0.993783	-0.00164
Pofut1	-0.5073	0.944617	0.998013	0.993783	-0.00154
Gtdc1	-0.59066	0.708832	1	0.993783	-0.00153
Slc11a1	-0.50772	0.942804	0.997582	0.993783	-0.00143
Best3	-0.52826	0.872878	1	0.993783	-0.00132
Aqp5	-0.72085	0.523948	1	0.993783	-0.00113
Cacna2d1	-0.63592	0.630746	1	0.993783	-0.001
Abcc1	-0.50756	0.943485	0.997559	0.993783	-0.00085
Degs2	-0.56348	0.765909	1	0.993783	-0.00084
Abhd1	-0.52153	0.895215	1	0.993783	-0.00075
Tyw5	-0.52561	0.881751	1	0.993783	-0.00064
Tph2	0.711212	0.534159	0.869019	0.868369	-0.00059
Control-ta	-0.57754	0.735392	1	0.993783	-0.00046
Pla2g4b	-0.50781	0.942461	0.998334	0.993783	-0.00044
Atp8a2	-0.53209	0.859909	1	0.993783	-0.00039
Ehd1	-0.515	0.916954	1	0.993783	-0.00035
Colgalt2	-0.5303	0.866036	1	0.993783	-0.00033
B3galt1	-0.68248	0.567092	1	0.993783	-0.00027
Kl	-0.51161	0.928384	0.999825	0.993783	-0.00016
Kcnk6	-0.63631	0.630135	1	0.993783	-5.04e-05
Agpat3	-0.74611	0.493972	1	0.993783	-8.66e-06
P2rx4	-0.60616	0.679798	1	0.993783	-6.17e-06
Mlxipl	-0.52861	0.87163	1	0.993783	3.18e-05
Kcnh1	-0.53975	0.834409	1	0.993783	0.00023
Aqp7	-0.51701	0.91028	1	0.993783	0.000269
Grin2d	-0.51014	0.933553	1	0.993783	0.000323
Impdh2-p	-0.76801	0.467781	1	0.993783	0.000396
Gucy2f	-0.55782	0.779197	1	0.993783	0.000404
Slc10a3	-0.5433	0.823109	1	0.993783	0.000564
Fig4	-0.57469	0.741412	1	0.993783	0.000696
Cyp11b2	-0.58353	0.722937	1	0.993783	0.000744
Control-ta	-0.68027	0.569774	1	0.993783	0.000788
Control-ta	-0.51939	0.902388	1	0.993783	0.00085
Nat8l	-0.71372	0.531423	1	0.993783	0.000859
Gpd1l	-0.50862	0.939207	0.999358	0.993783	0.000976
Prg3	-0.512	0.926996	0.999467	0.993783	0.001088
Car5b	-0.55484	0.787861	1	0.993783	0.001177
Control-ta	-0.57862	0.733094	1	0.993783	0.001199
Gphn	0.650532	0.609173	0.899526	0.897336	0.001211
Chrnb3	0.641116	0.622824	0.90135	0.900567	0.001275
Htatip2	-0.51478	0.917722	1	0.993783	0.001325
Hmgcll1	-0.55091	0.799663	1	0.993783	0.00139
Gm4952	-0.56032	0.77322	1	0.993783	0.001491
Slc25a46	-0.54645	0.813294	1	0.993783	0.001541
Nt5c2	-0.56157	0.770238	1	0.993783	0.001549
Akr1d1	-0.50515	0.959461	0.995918	0.993783	0.001551
Snca	-0.51265	0.924781	1	0.993783	0.001684
Prdx1	-0.63085	0.638532	1	0.993783	0.001797
Slc3a1	-0.58043	0.729327	1	0.993783	0.001928
Nceh1	-0.52334	0.88924	1	0.993783	0.002227
Acot2	-0.52102	0.896979	1	0.993783	0.002479
Slc10a1	-0.65236	0.606594	1	0.993783	0.002502
Nt5dc1	-0.51054	0.932107	0.999289	0.993783	0.002575
Acads	-0.70884	0.536742	1	0.993783	0.002612
Atp8b1	-0.52761	0.875034	1	0.993783	0.002643
Slc9a7	-0.5479	0.808806	1	0.993783	0.002686
Cpe	-0.54311	0.823661	1	0.993783	0.003056
Control-ta	-0.585	0.719906	1	0.993783	0.003179
Control-ta	-0.512	0.927045	0.999141	0.993783	0.003364
Adad2	-0.50676	0.947037	0.996493	0.993783	0.003554
Asl	-0.60538	0.681184	1	0.993783	0.003776
Sephs1	-0.65555	0.602148	1	0.993783	0.003797
Asic3	-0.63448	0.632915	1	0.993783	0.00381
Slc25a30	-0.60707	0.678223	1	0.993783	0.003854
Gamt	-0.66012	0.595809	1	0.993783	0.004091
Suclg2	-0.58856	0.712978	1	0.993783	0.004136
Hcn2	-0.54311	0.823723	1	0.993783	0.004378
Tst	-0.55286	0.793853	1	0.993783	0.004809
Shmt1	-0.54133	0.829311	1	0.993783	0.00481
Acsl1	-0.56172	0.769924	1	0.993783	0.005263
Soat1	-0.62041	0.655355	1	0.993783	0.005272
Pank2	-0.70896	0.536605	1	0.993783	0.005418
Dao	-0.5574	0.780384	1	0.993783	0.005428
Hoga1	0.658608	0.597927	0.899738	0.897336	0.005502
Control-ta	-0.57725	0.736019	1	0.993783	0.005512
Npl	-0.53578	0.847429	1	0.993783	0.005607
Prps1l1	-0.53901	0.836793	1	0.993783	0.005662
Acss1	-0.68885	0.559439	1	0.993783	0.005786
Neu2	-0.5093	0.936603	1	0.993783	0.005881
Psat1	-0.52757	0.875163	1	0.993783	0.006207
Slc25a44	-0.78882	0.444461	1	0.993783	0.006237
Control-ta	-0.61608	0.662636	1	0.993783	0.006325
Atp5g2	-0.58696	0.716076	1	0.993783	0.006482
Mgat3	-0.62474	0.648324	1	0.993783	0.006683
Ddc	-0.62801	0.642991	1	0.993783	0.006783
Fgfr4	-0.42618	0.999566	0.999566	0.999566	0.006856
Slc27a3	0.870736	0.366759	0.817524	0.816911	0.006934
Slc16a14	-0.5152	0.916253	1	0.993783	0.007081
[truncated: 1,086 more rows]

## Sheet: Liver Met - B6
Gene.Symbol	STARS.Score	p.value	FDR	q.value	B6
Atp1a1	-6.56488	0	0	0	-0.852412
Kctd5	-5.44126	9.84665e-06	0.0139724	0.0139724	-0.701871
Igf1r	-4.52512	8.72132e-05	0.0825037	0.0825037	-0.666405
Foxo1	-4.01379	0.000283443	0.160882	0.132595	-0.579117
Adsl	-3.94518	0.000327049	0.132595	0.132595	-0.56581
Fth1	-4.13209	0.000211351	0.149954	0.132595	-0.558972
Ilvbl	-2.95796	0.00411203	0.686467	0.61008	-0.458025
Dpm2	-2.53917	0.0105127	0.710358	0.684992	-0.457073
Ppat	-2.59846	0.00924495	0.690452	0.67065	-0.439712
Arsk	-2.81647	0.00560274	0.69133	0.61008	-0.437124
Uqcr11	-2.44529	0.0129698	0.694496	0.684992	-0.433312
Alkbh2	-2.72089	0.00695982	0.637161	0.629818	-0.430493
Amy2a2	-2.6581	0.0080528	0.672172	0.655261	-0.428588
Tmlhe	-3.96364	0.000312983	0.148041	0.132595	-0.428086
Ces3b	-2.77357	0.00601912	0.632676	0.61008	-0.423911
Dgkg	-2.91109	0.00445561	0.665527	0.61008	-0.420746
Cmas	-2.63929	0.00831198	0.655261	0.655261	-0.41499
Ctps	-3.71597	0.000551061	0.195489	0.194837	-0.396519
Pde6g	-2.89047	0.00461175	0.654407	0.61008	-0.394911
Scn10a	-3.00693	0.0034414	0.610419	0.61008	-0.393975
Cox6a2	-2.5883	0.00938913	0.68324	0.67065	-0.393733
Pfas	-2.45276	0.0128158	0.71316	0.684992	-0.38411
Pgm2	-2.9312	0.0042956	0.677273	0.61008	-0.383901
Tgds	-2.10958	0.0273378	0.891778	0.866643	-0.379083
Adh4	-2.30524	0.0177556	0.775238	0.745701	-0.378129
Hsd3b2	-2.13518	0.0259245	0.875877	0.866643	-0.373322
Hs3st3a1	-2.03657	0.0322787	0.889388	0.889388	-0.367967
Pik3cd	-2.48485	0.0118258	0.729602	0.684992	-0.367014
Mfsd3	-2.49456	0.0116342	0.733728	0.684992	-0.36162
Grin2b	-2.21311	0.0216626	0.808928	0.808928	-0.361332
Cyb5rl	-2.61968	0.00892704	0.684728	0.67065	-0.360586
Acoxl	-2.50056	0.0115132	0.742601	0.684992	-0.359234
Aqr	-2.43497	0.0132188	0.69472	0.684992	-0.352778
Cyp7a1	-2.29237	0.0181301	0.745701	0.745701	-0.351528
Gfpt1	-2.35868	0.0156752	0.741435	0.721671	-0.347389
Rab18	-2.21332	0.0216626	0.819714	0.808928	-0.34648
Ryr1	-2.15341	0.0248751	0.860921	0.860921	-0.346156
Lct	-2.35613	0.0157353	0.732078	0.721671	-0.34424
Cyp4f15	-2.24097	0.0203485	0.791081	0.791081	-0.344202
Slc17a5	-3.28011	0.00181108	0.467259	0.467259	-0.343441
Ryr3	-2.80034	0.00575748	0.628451	0.61008	-0.341305
Chil1	-2.16592	0.0243293	0.863082	0.860921	-0.34089
Slc38a2	-2.39879	0.0143663	0.715289	0.715289	-0.340867
Dpep3	-1.80404	0.0532285	0.96835	0.93513	-0.339614
Kctd10	-2.40739	0.0141641	0.717814	0.715289	-0.338721
Pigo	-2.30449	0.0177746	0.764308	0.745701	-0.33797
Ampd1	-2.80129	0.00575607	0.653429	0.61008	-0.337895
Slc5a6	-1.81734	0.051568	0.975666	0.93513	-0.337596
Gmps	-1.97385	0.0369524	0.919919	0.907065	-0.337424
Gucy2f	-2.23194	0.0210054	0.805584	0.805584	-0.337354
Mthfd1l	-1.98858	0.0358038	0.940845	0.907065	-0.336586
Rdh8	-1.79417	0.0543229	0.945818	0.93513	-0.336342
Loxl1	-2.46543	0.0125295	0.740807	0.684992	-0.334903
Gstm2	-3.06661	0.00309466	0.58551	0.58551	-0.33114
Cyp1b1	-1.88768	0.0444882	0.971212	0.93513	-0.330798
Plcb2	-1.91656	0.0416496	0.953238	0.93513	-0.330315
Odc1	-1.67512	0.0701299	1	0.989575	-0.328096
Ipmk	-2.35434	0.0157659	0.721671	0.721671	-0.324286
Adal	-2.04143	0.0317565	0.892326	0.883578	-0.324271
Bsnd	-1.63949	0.0758435	1	0.989575	-0.321462
Pklr	-1.94908	0.0389987	0.922319	0.922319	-0.321431
Ggt6	-1.97891	0.0363704	0.929902	0.907065	-0.319908
Slc44a3	-1.79656	0.0541443	0.954419	0.93513	-0.319086
Trpm1	-1.7893	0.0547453	0.94736	0.93513	-0.317748
Aldob	-2.33608	0.016592	0.73575	0.73575	-0.317565
Slc19a3	-3.12744	0.00275249	0.557969	0.557969	-0.316449
Pign	-3.34579	0.00159867	0.453704	0.453704	-0.316099
Slc12a7	-2.13094	0.0261028	0.871525	0.866643	-0.314936
Pigs	2.43215	0.013275	0.79622	0.793178	-0.314001
Aqp3	-2.54837	0.0103566	0.716876	0.684992	-0.313078
Mecr	-2.19747	0.0225291	0.819714	0.819714	-0.311036
Clca4a	-2.84668	0.00531719	0.71858	0.61008	-0.310089
Slc9a7	-1.80879	0.0525393	0.968223	0.93513	-0.310079
Alg10b	-1.74293	0.060686	0.94113	0.936636	-0.309657
Mtf1	-3.18237	0.00217505	0.474831	0.474831	-0.308593
Aqp4	-1.8531	0.0478456	0.976876	0.93513	-0.307455
Moxd1	-1.96509	0.0374503	0.90841	0.907065	-0.307412
Mat2a	-2.36474	0.0154916	0.745172	0.721671	-0.307146
Angptl4	-1.81756	0.0515054	0.981022	0.93513	-0.303029
Ugt2a2	-1.7833	0.0555762	0.950153	0.93513	-0.3027
Th	-2.00978	0.034023	0.919593	0.907065	-0.302521
Entpd1	-1.57093	0.0877737	1	0.989575	-0.30251
Echdc3	-2.77348	0.00601912	0.61008	0.61008	-0.301535
Prdx1	-3.66146	0.000617877	0.194837	0.194837	-0.300835
P4ha3	-2.46778	0.0121736	0.73508	0.684992	-0.30013
Apoa2	-2.09832	0.0281333	0.877387	0.866643	-0.297719
Hccs	-1.81118	0.0523191	0.983322	0.93513	-0.297635
Engase	-2.45606	0.012743	0.723291	0.684992	-0.295468
Plod2	-1.83651	0.0494189	0.980776	0.93513	-0.29404
Cyb5r4	-1.54389	0.0928511	1	0.989575	-0.293785
Scly	-2.05396	0.0308394	0.884061	0.883578	-0.293391
Cyp26b1	-2.73465	0.00680755	0.643994	0.629818	-0.292803
Kctd20	-1.5812	0.0858635	1	0.989575	-0.29124
Atic	-1.68147	0.0691442	0.996098	0.989575	-0.291067
Inppl1	-1.71814	0.0639614	0.965545	0.965545	-0.290862
Impdh2	-1.49694	0.102454	0.995766	0.989575	-0.29046
Pikfyve	-2.38024	0.0151273	0.740193	0.721671	-0.288687
Slc46a2	-2.09234	0.0283995	0.866643	0.866643	-0.287103
Cyp2b10	-1.75534	0.0589811	0.93513	0.93513	-0.286674
Cth	-1.73696	0.0615349	0.938903	0.938903	-0.286492
Gria3	-1.93994	0.0395652	0.927985	0.927985	-0.284816
Lipf	-2.64685	0.00820542	0.665343	0.655261	-0.28301
Magt1	-1.808	0.0526321	0.963677	0.93513	-0.282492
Gls	-1.49219	0.103442	0.991787	0.989575	-0.282193
Impdh1	-1.80133	0.0534459	0.947996	0.93513	-0.281856
Lyzl4	-2.44596	0.0129645	0.707564	0.684992	-0.281558
Amy2a4	-1.66068	0.0722617	1	0.989575	-0.281191
Ddost	-1.63365	0.076806	1	0.989575	-0.280918
Aadac	-2.30367	0.0178168	0.754688	0.745701	-0.280295
Ak2	-2.81512	0.00561364	0.663814	0.61008	-0.279898
Psph	-1.64906	0.0741741	1	0.989575	-0.278331
Rfk	-1.90061	0.0433291	0.960688	0.93513	-0.2778
St3gal1	-1.56203	0.0892634	1	0.989575	-0.276956
Enox2	-2.24826	0.0201248	0.793252	0.791081	-0.27644
Mfsd10	-1.39711	0.126084	1	0.998178	-0.275876
Cnga2	-1.86911	0.0461112	0.976593	0.93513	-0.274584
Acsf2	-1.68735	0.0682461	1	0.989575	-0.274417
Kcng2	-1.76381	0.0579176	0.950117	0.93513	-0.273155
Grid2	-1.58656	0.0848964	1	0.989575	-0.272615
Pycr2	-1.69043	0.0679239	1	0.989575	-0.271358
Car5a	-1.82409	0.0509673	0.990721	0.93513	-0.271327
Keg1	-1.50142	0.101532	0.997051	0.989575	-0.270842
Ache	-2.05623	0.0307374	0.899306	0.883578	-0.270638
Slc19a2	-2.67007	0.00790264	0.679627	0.655261	-0.27045
P2rx1	-1.3605	0.135945	1	0.998178	-0.269867
Galnt4	-1.96896	0.0372323	0.910907	0.907065	-0.268781
Slc30a2	-1.80154	0.0534314	0.953701	0.93513	-0.267544
Plcxd2	-1.85621	0.0476187	0.986438	0.93513	-0.26738
Agps	-1.83529	0.0498114	0.981699	0.93513	-0.265349
Slc16a11	-1.55383	0.0908585	1	0.989575	-0.264653
Mthfs	-1.80167	0.0534314	0.959737	0.93513	-0.261784
Fabp1	-1.72844	0.0626264	0.950448	0.950448	-0.261111
Oxct1	-1.60664	0.0811895	1	0.989575	-0.259139
Bst1	-1.36808	0.133882	1	0.998178	-0.257744
Ndufs4	-1.76369	0.0579176	0.944657	0.93513	-0.257311
Atp8a1	-1.56711	0.0883047	1	0.989575	-0.257163
Pten	-2.75887	0.00652938	0.638979	0.629818	-0.256954
Gria2	-1.35288	0.138222	1	0.998178	-0.253258
Elovl5	-1.75685	0.0588161	0.943052	0.93513	-0.252591
Met	-1.62075	0.0788597	1	0.989575	-0.252536
Kcna10	-1.57189	0.0873834	1	0.989575	-0.252328
Clcn3	-1.8804	0.0450206	0.967944	0.93513	-0.252151
Pmm2	-1.75609	0.0588967	0.939038	0.93513	-0.251524
Slc25a14	-2.15683	0.0247263	0.866338	0.860921	-0.251185
P2rx2	-1.35422	0.137694	1	0.998178	-0.250496
Sv2a	-1.29835	0.154372	1	0.998178	-0.25038
Slc22a5	-1.37371	0.132274	1	0.998178	-0.249688
Trpc5	-1.73914	0.0610563	0.936636	0.936636	-0.24884
Gstz1	-1.59254	0.0838544	1	0.989575	-0.247641
Ugt2b5	-1.65078	0.0739779	1	0.989575	-0.246464
Abcb10	-1.52431	0.0967539	1	0.989575	-0.246419
Acadl	-1.34237	0.141175	1	0.998178	-0.24591
Ptges2	-2.0023	0.0347457	0.930266	0.907065	-0.245222
Slc16a6	-2.05056	0.0312916	0.888055	0.883578	-0.245153
Gal3st1	-1.39328	0.127045	1	0.998178	-0.244768
Cacng3	-1.76407	0.0578448	0.960021	0.93513	-0.243943
Lipt1	-1.58533	0.0850701	1	0.989575	-0.243848
Msra	-1.38289	0.129716	1	0.998178	-0.241845
Fut4	-2.1082	0.0274141	0.884106	0.866643	-0.241652
Decr1	-1.21736	0.182231	1	0.998178	-0.24099
Cyp2c29	-1.24506	0.172162	1	0.998178	-0.239754
Kdsr	-1.68595	0.0686762	1	0.989575	-0.239518
Tpcn1	-1.49873	0.101918	0.997395	0.989575	-0.238005
Lgsn	-1.39281	0.127124	1	0.998178	-0.237466
Pcyox1l	-1.3737	0.132274	1	0.998178	-0.237332
Sc5d	-1.40825	0.123252	1	0.998178	-0.236637
Alg5	-1.53754	0.094013	1	0.989575	-0.236423
Kdm4c	-1.77035	0.0572878	0.962028	0.93513	-0.234701
Gss	-1.58718	0.0848176	1	0.989575	-0.233474
Ahcyl1	-1.19567	0.190335	1	0.998178	-0.232632
Nudt5	-1.60532	0.0814065	1	0.989575	-0.232517
Gsr	-1.43764	0.115874	1	0.998178	-0.232139
Etnppl	-2.06569	0.030257	0.894472	0.883578	-0.232091
Dlst	-1.46643	0.109146	1	0.998178	-0.231307
Fabp12	-1.48937	0.103909	0.989575	0.989575	-0.231307
Iyd	-1.27202	0.163007	1	0.998178	-0.230367
Gstk1	-1.412	0.122304	1	0.998178	-0.229806
Slco1b2	-1.57004	0.0878929	1	0.989575	-0.229439
Pmvk	-1.9604	0.0380341	0.907065	0.907065	-0.229302
Slc11a1	-2.17812	0.023582	0.847162	0.847162	-0.229236
Gabrb1	-1.37279	0.132512	1	0.998178	-0.228939
Eef2	-1.59091	0.0840658	1	0.989575	-0.228452
Uty	-1.51617	0.0984721	0.998085	0.989575	-0.22815
Cyp2c66	-1.2915	0.156656	1	0.998178	-0.227822
Mut	-1.82148	0.0511769	0.988028	0.93513	-0.227349
Slc14a1	-1.24544	0.17208	1	0.998178	-0.227269
Hmox1	-1.81905	0.0513939	0.985512	0.93513	-0.226966
Abcc2	-1.33353	0.143792	1	0.998178	-0.226249
Sat1	-1.36571	0.134626	1	0.998178	-0.225979
Pigb	-1.53731	0.0940362	1	0.989575	-0.225535
Ndufb5	-1.34138	0.141392	1	0.998178	-0.2249
Naa40	-1.34887	0.139272	1	0.998178	-0.223654
Fuk	-1.26584	0.165198	1	0.998178	-0.220511
Gdf1	-1.35737	0.136791	1	0.998178	-0.220271
Lyzl1	-3.22786	0.00199008	0.470653	0.470653	-0.219692
Kcna1	-1.537	0.0941181	1	0.989575	-0.219448
Car6	1.97468	0.0369306	0.882265	0.871251	-0.219344
Cacna2d1	-1.3584	0.136614	1	0.998178	-0.218881
Lpin2	-1.26561	0.165305	1	0.998178	-0.218336
Slc18a2	-1.53329	0.09489	0.9974	0.989575	-0.218203
Fut1	-1.38482	0.129349	1	0.998178	-0.217377
B3gnt3	-1.53452	0.0947079	0.999186	0.989575	-0.215821
Treh	-1.49784	0.102326	0.997942	0.989575	-0.215644
Dad1	-1.38156	0.130268	1	0.998178	-0.215469
Arg1	-1.32919	0.14492	1	0.998178	-0.215345
Aloxe3	-1.41731	0.120834	1	0.998178	-0.215259
Idh3a	-1.31688	0.148777	1	0.998178	-0.214576
Chpf2	-1.39657	0.126133	1	0.998178	-0.214236
Idh3b	-1.5296	0.095688	1	0.989575	-0.213772
Lsr	-1.36231	0.135541	1	0.998178	-0.213354
Gcsh	-1.25267	0.169635	1	0.998178	-0.212202
Hao1	-1.37971	0.130602	1	0.998178	-0.211919
St8sia1	-1.13861	0.213489	1	0.998178	-0.21188
Slc4a4	-1.42589	0.118725	1	0.998178	-0.211694
Gpx6	-1.4854	0.10477	0.994443	0.991731	-0.210781
Loxl3	-1.26443	0.165523	1	0.998178	-0.210694
Aifm1	-1.27321	0.162719	1	0.998178	-0.210562
Slc2a4	2.24826	0.0201248	0.915029	0.861934	-0.210483
Mthfd1	-1.50292	0.101024	0.998974	0.989575	-0.210436
Lipi	-1.37651	0.131509	1	0.998178	-0.209977
Car1	-1.33325	0.143819	1	0.998178	-0.208904
Tpmt	-1.49371	0.102959	0.993866	0.989575	-0.208849
Vat1l	-1.34087	0.141514	1	0.998178	-0.208806
Kdm5b	-1.89772	0.0435261	0.957573	0.93513	-0.208627
Pla2g2d	-1.91076	0.0423395	0.953648	0.93513	-0.208259
Ppox	-1.57287	0.0872332	1	0.989575	-0.207861
Gsta4	-1.28743	0.157902	1	0.998178	-0.207703
Akr1b8	-1.12587	0.218983	1	0.998178	-0.207312
Smpd4	-1.39522	0.126662	1	0.998178	-0.206707
Suox	-1.14674	0.210108	1	0.998178	-0.206562
Kctd6	-1.54522	0.092414	1	0.989575	-0.206453
Kdm5a	-1.37387	0.132245	1	0.998178	-0.205929
Gabrg1	-1.47331	0.107499	0.993753	0.993753	-0.2059
Slc18b1	-1.31075	0.15065	1	0.998178	-0.205607
Bpnt1	-1.66479	0.0717863	1	0.989575	-0.205005
Suclg2	2.10764	0.0274335	0.909823	0.861934	-0.204901
Pde3b	-1.10614	0.227847	1	0.998178	-0.204807
Rnls	-1.22338	0.179942	1	0.998178	-0.204277
Dld	-1.47596	0.107047	0.996065	0.993397	-0.204261
Lta4h	-1.10431	0.228669	1	0.998178	-0.203987
Gsta2	-1.22547	0.179407	1	0.998178	-0.203693
Lipk	-1.6677	0.0712444	1	0.989575	-0.20336
Slc6a17	-1.23189	0.177016	1	0.998178	-0.20272
Foxred1	-1.85009	0.0480657	0.96745	0.93513	-0.202423
Gucy1a3	-1.40065	0.125131	1	0.998178	-0.202397
Slc25a24	-1.44382	0.114281	1	0.998178	-0.201875
Slc34a1	-1.98249	0.0361762	0.933347	0.907065	-0.201744
Rdh5	-1.41538	0.121384	1	0.998178	-0.201665
Gpx8	-1.36231	0.135541	1	0.998178	-0.200943
Car11	-1.40341	0.124351	1	0.998178	-0.198978
Impdh2-ps	-1.17215	0.199743	1	0.998178	-0.198947
Enox1	-1.28784	0.157796	1	0.998178	-0.198691
Haao	-1.55345	0.0909412	1	0.989575	-0.198616
Slc22a8	-1.74405	0.0605752	0.944573	0.936636	-0.198581
Sumf1	-1.98441	0.036063	0.938961	0.907065	-0.198185
Sdsl	-1.3707	0.133173	1	0.998178	-0.198074
Alms1	-1.1101	0.226096	1	0.998178	-0.198024
Cers2	-1.61366	0.0800251	1	0.989575	-0.197715
Sdhb	-1.4968	0.102473	0.992554	0.989575	-0.197024
Car4	-1.31781	0.148368	1	0.998178	-0.19698
Acadvl	-1.47916	0.106272	0.995383	0.993397	-0.196829
Dhcr24	-1.50746	0.100034	0.999638	0.989575	-0.196326
Smpdl3b	-1.14134	0.212448	1	0.998178	-0.195437
Slc27a6	-1.31979	0.147921	1	0.998178	-0.194986
Slco1c1	-1.01692	0.271806	1	0.998178	-0.194472
Chst3	-1.05436	0.252625	1	0.998178	-0.194238
Atp6v0d2	-1.08809	0.236202	1	0.998178	-0.194079
Paics	-2.0019	0.0347604	0.921964	0.907065	-0.193978
Mgat5	-1.56796	0.0881898	1	0.989575	-0.193271
Blvra	-1.3844	0.129448	1	0.998178	-0.193164
Pnpla6	-2.35177	0.0161545	0.727721	0.727721	-0.192867
Cacna2d4	-1.11321	0.224655	1	0.998178	-0.192605
Stard8	-1.41835	0.120632	1	0.998178	-0.192578
Ugt2b36	-1.17333	0.199133	1	0.998178	-0.191961
Naa30	-1.18658	0.193811	1	0.998178	-0.191942
Slc45a2	-1.11634	0.223281	1	0.998178	-0.191512
Prdx4	-1.87138	0.0459399	0.980281	0.93513	-0.191401
Etfb	-1.48505	0.104834	0.991731	0.991731	-0.191398
Coq5	-1.02807	0.266054	1	0.998178	-0.190584
Naaladl2	-1.32964	0.144825	1	0.998178	-0.189701
Yap1	-1.11231	0.224942	1	0.998178	-0.189517
B3gnt6	-1.55656	0.0902312	1	0.989575	-0.189271
St6gal2	-1.8479	0.0482718	0.964756	0.93513	-0.188912
Gla	-1.23003	0.177704	1	0.998178	-0.187235
Pip5kl1	-1.15832	0.205264	1	0.998178	-0.186965
Mgam	-1.30342	0.15273	1	0.998178	-0.186903
Dlat	-1.34578	0.140184	1	0.998178	-0.186845
Dio1	-1.04819	0.255669	1	0.998178	-0.186696
Pygm	-1.6143	0.0799534	1	0.989575	-0.186514
Inmt	-2.05577	0.0307458	0.890374	0.883578	-0.186333
Pde3a	-0.982106	0.291031	1	0.998178	-0.186252
Atp8b1	-1.6841	0.0688833	1	0.989575	-0.186199
Lpgat1	-1.16782	0.201407	1	0.998178	-0.186044
Kctd4	-1.97097	0.037124	0.916155	0.907065	-0.185068
Amt	-1.29273	0.156119	1	0.998178	-0.18495
Slc26a4	-1.29639	0.155055	1	0.998178	-0.184511
Ugt2b35	-1.11291	0.224765	1	0.998178	-0.184265
Nat8l	-1.21669	0.182398	1	0.998178	-0.18384
Prpf3	-1.19467	0.190832	1	0.998178	-0.183775
Osbpl11	-0.998815	0.281615	1	0.998178	-0.183562
Ppa1	-1.9014	0.0429725	0.960284	0.93513	-0.183173
Tk2	-1.06631	0.246667	1	0.998178	-0.182981
Fn3krp	-1.30745	0.151624	1	0.998178	-0.182845
Kcne4	-1.52773	0.0959809	1	0.989575	-0.181911
Acmsd	-1.24592	0.171973	1	0.998178	-0.181745
Slc16a9	-1.17017	0.200492	1	0.998178	-0.181676
Idh1	-1.01738	0.271648	1	0.998178	-0.181523
Idh2	-1.20218	0.187893	1	0.998178	-0.181212
Insig1	-1.36366	0.135008	1	0.998178	-0.180981
B3galnt1	-1.25232	0.169697	1	0.998178	-0.180945
Slc27a4	2.54837	0.0103566	0.768294	0.768294	-0.180868
Acy3	-1.01163	0.274615	1	0.998178	-0.180484
Ucp1	-1.29444	0.155724	1	0.998178	-0.18044
Kcne2	-1.85394	0.0477548	0.982089	0.93513	-0.180346
Amy2a3	-2.10279	0.0279124	0.880172	0.866643	-0.180089
Pip4k2b	-1.29272	0.156119	1	0.998178	-0.180076
Sco2	-2.1255	0.0263475	0.869468	0.866643	-0.180061
Tpi1	-1.34595	0.140158	1	0.998178	-0.180033
Ndufs3	-1.3072	0.151646	1	0.998178	-0.179619
Slc31a2	-1.63195	0.0770163	1	0.989575	-0.178762
Slc28a1	-0.966422	0.299979	1	0.998178	-0.178693
Slc6a14	-1.23348	0.17638	1	0.998178	-0.177636
Cryzl1	-2.08383	0.0291113	0.869661	0.869661	-0.177538
Acsm1	-1.3405	0.141803	1	0.998178	-0.177485
B3galnt2	-2.04112	0.0317565	0.883578	0.883578	-0.177365
Serpina1e	-1.01404	0.273265	1	0.998178	-0.176831
Me2	-1.1083	0.226931	1	0.998178	-0.175992
Slc22a14	-1.71331	0.0646964	0.971472	0.971472	-0.17587
Pmp2	-1.53947	0.0937303	1	0.989575	-0.175801
Stat5a	-0.993931	0.284351	1	0.998178	-0.175779
Pde2a	-1.05702	0.251248	1	0.998178	-0.174837
Qsox2	-1.27944	0.160506	1	0.998178	-0.174521
Lias	-1.62446	0.07815	1	0.989575	-0.17443
Slc35e2	-1.08132	0.239352	1	0.998178	-0.173975
Shmt2	-1.11715	0.222805	1	0.998178	-0.17395
Dck	-1.77219	0.0568711	0.960715	0.93513	-0.173656
Ip6k1	-1.48211	0.105533	0.991733	0.991733	-0.173442
Kcnj14	-1.34328	0.140928	1	0.998178	-0.173397
Pcbd1	-1.18506	0.1945	1	0.998178	-0.173064
Atp6v0a4	1.59432	0.0833445	0.939793	0.921686	-0.172611
Slc30a7	-1.20129	0.188105	1	0.998178	-0.17217
Cerk	-1.09136	0.234671	1	0.998178	-0.172053
Ndufv3	-2.01663	0.0336365	0.917888	0.907065	-0.171358
Gucy1a2	-1.38904	0.128075	1	0.998178	-0.171249
Them5	-1.31682	0.148805	1	0.998178	-0.171238
Slc36a3	-1.23784	0.174751	1	0.998178	-0.171186
Aldh3b1	-1.93283	0.040289	0.937214	0.93513	-0.171113
Gatm	-1.11513	0.223835	1	0.998178	-0.170845
Ephx3	-1.25595	0.168548	1	0.998178	-0.170345
Pcyox1	-1.2959	0.155102	1	0.998178	-0.170266
Fut9	-1.19497	0.190565	1	0.998178	-0.169704
Bco2	1.58372	0.0852948	0.939243	0.921686	-0.169694
Gpx3	-1.09285	0.233966	1	0.998178	-0.169497
Gcnt4	-0.961815	0.302725	1	0.998178	-0.169135
Nras	-1.20027	0.188596	1	0.998178	-0.169052
Aldh1l2	-0.929796	0.32213	1	0.998178	-0.168973
Slc5a11	-1.05157	0.253995	1	0.998178	-0.168959
Plcb1	-1.23339	0.176409	1	0.998178	-0.168817
Prps1l1	-1.74142	0.0608368	0.938342	0.936636	-0.168346
Pnpla1	-1.24708	0.171487	1	0.998178	-0.168223
Qprt	-0.92528	0.325014	1	0.998178	-0.168212
Cpt1c	-1.1659	0.202142	1	0.998178	-0.168191
Epx	-1.06784	0.245871	1	0.998178	-0.167898
Pde6c	-0.986726	0.288434	1	0.998178	-0.167669
Ephx1	-1.27728	0.161288	1	0.998178	-0.166834
Dpyd	2.04112	0.0317565	0.886352	0.861934	-0.166748
Tecr	-1.23585	0.175534	1	0.998178	-0.166687
Nrf1	-1.24781	0.171318	1	0.998178	-0.165852
Cycs	-1.40299	0.12445	1	0.998178	-0.164695
Atp6v1g3	-1.10252	0.229486	1	0.998178	-0.164545
Srd5a3	-1.23256	0.176652	1	0.998178	-0.164465
Dhdds	-1.5196	0.0976935	1	0.989575	-0.164215
Apoa1	-1.09405	0.233301	1	0.998178	-0.164175
Car3	-1.01561	0.272518	1	0.998178	-0.163358
Mthfd2	-1.1574	0.205597	1	0.998178	-0.163186
St3gal6	-1.13427	0.215519	1	0.998178	-0.16293
Slc22a6	-1.22393	0.17978	1	0.998178	-0.161958
Cpe	-0.972153	0.296653	1	0.998178	-0.161667
Etfdh	-1.30358	0.15273	1	0.998178	-0.161644
Ugt3a1	-0.933688	0.319689	1	0.998178	-0.161607
Slc29a2	-0.938089	0.316962	1	0.998178	-0.161187
Slc45a1	-1.59716	0.0829622	1	0.989575	-0.160556
Slc1a5	-0.916659	0.330228	1	0.998178	-0.16051
Tph1	-1.11928	0.221951	1	0.998178	-0.1599
Naglu	-1.03301	0.263419	1	0.998178	-0.159646
Man2b2	-1.00771	0.276743	1	0.998178	-0.159474
Nudt6	-1.91104	0.0423283	0.961021	0.93513	-0.159014
Acot7	-2.20105	0.0223966	0.825473	0.819714	-0.159012
Uevld	-1.33244	0.144003	1	0.998178	-0.158922
Neu1	-1.22641	0.178901	1	0.998178	-0.158626
Gch1	-1.16952	0.20071	1	0.998178	-0.158434
Pik3r1	-1.75867	0.058673	0.946102	0.93513	-0.1583
Slc7a2	-1.21332	0.183744	1	0.998178	-0.158276
Kctd17	1.27146	0.163166	0.966311	0.951026	-0.157447
Glyctk	-1.30425	0.152572	1	0.998178	-0.157397
Chst11	-1.0746	0.242637	1	0.998178	-0.157115
Nox3	-0.929513	0.322259	1	0.998178	-0.15705
Bcs1l	-1.22732	0.178697	1	0.998178	-0.156656
Slc35b4	-1.18139	0.195918	1	0.998178	-0.156173
Gpam	-1.22097	0.180997	1	0.998178	-0.156014
Fn3k	-1.10568	0.228004	1	0.998178	-0.15598
Siae	-0.94482	0.312961	1	0.998178	-0.155727
Kdm2b	-1.20351	0.18728	1	0.998178	-0.155567
Gadl1	-1.14026	0.212778	1	0.998178	-0.155541
Khk	-1.25811	0.167815	1	0.998178	-0.15503
Cndp1	-1.03265	0.263735	1	0.998178	-0.154947
Sgsh	-1.96303	0.0378554	0.910455	0.907065	-0.154883
Ankrd23	-1.76399	0.0578804	0.955026	0.93513	-0.154875
Slc25a12	-0.970449	0.297773	1	0.998178	-0.154862
Glce	-1.06994	0.24493	1	0.998178	-0.154549
Trpm7	-1.36958	0.133333	1	0.998178	-0.154516
Cmpk1	-1.18332	0.195206	1	0.998178	-0.15445
Alg6	-1.64362	0.0750522	1	0.989575	-0.154306
Pgm3	-0.967561	0.299336	1	0.998178	-0.154296
Ndufa13	-1.10151	0.230024	1	0.998178	-0.154157
Enoph1	-0.910132	0.33451	1	0.998178	-0.153849
Kdm5c	-0.891448	0.346533	1	0.998178	-0.153622
Rdh14	-1.52301	0.0969501	1	0.989575	-0.153261
Heph	-1.41492	0.121499	1	0.998178	-0.153007
Ppcs	-1.61052	0.0804644	1	0.989575	-0.152834
Nags	-1.20166	0.188034	1	0.998178	-0.152424
Dhfr	-1.48344	0.105355	0.993346	0.991733	-0.151712
Clcnka	-1.12812	0.218048	1	0.998178	-0.151553
Ugt1a10	-1.06	0.249764	1	0.998178	-0.15151
Sv2c	-0.981416	0.291517	1	0.998178	-0.15143
Mvk	-1.06574	0.246836	1	0.998178	-0.150977
Lrat	-1.28456	0.158771	1	0.998178	-0.150572
Umps	-0.912299	0.333114	1	0.998178	-0.149935
Pip5k1b	-1.13099	0.216888	1	0.998178	-0.149933
Pde6h	-1.49233	0.103424	0.99497	0.989575	-0.149091
Slc10a3	-1.1085	0.226846	1	0.998178	-0.14909
Slco2b1	-1.12832	0.218048	1	0.998178	-0.148853
Nudt21	-0.902462	0.339392	1	0.998178	-0.14884
Mgat3	-1.11412	0.224215	1	0.998178	-0.148764
Pak4	-1.11957	0.221836	1	0.998178	-0.148705
Cacnb3	-1.02326	0.268428	1	0.998178	-0.148425
Ptgr1	-1.16526	0.202422	1	0.998178	-0.148409
Abhd11	-0.931415	0.321199	1	0.998178	-0.148205
Atp6v1c2	-0.959629	0.303944	1	0.998178	-0.148202
St6galnac4	-1.13819	0.213805	1	0.998178	-0.147355
Sod2	-1.11911	0.22198	1	0.998178	-0.147352
Aqp1	-0.868818	0.35868	1	0.998178	-0.14723
Lyz1	-1.0634	0.248088	1	0.998178	-0.14705
Gm5621	-0.890823	0.346937	1	0.998178	-0.146941
Chpf	-1.6201	0.0789532	1	0.989575	-0.146665
B4galt4	-1.8099	0.0524433	0.979171	0.93513	-0.146543
Cyp2c38	-1.03356	0.263219	1	0.998178	-0.146296
Slc7a13	-1.21208	0.18429	1	0.998178	-0.145286
Kcnd2	-1.45192	0.112366	1	0.998178	-0.145182
Gfod2	-1.25579	0.168597	1	0.998178	-0.145092
Pemt	-0.830867	0.378821	1	0.998178	-0.14507
Nox4	-1.43617	0.116156	1	0.998178	-0.144899
Phf2	-1.6024	0.0820222	1	0.989575	-0.144873
Slc16a1	-1.06897	0.245318	1	0.998178	-0.144701
Tnfrsf1a	-1.25681	0.168115	1	0.998178	-0.144358
Fdx1l	-1.64265	0.0751855	1	0.989575	-0.14426
Slc6a9	-1.37037	0.133223	1	0.998178	-0.144247
Ank	-1.08637	0.236991	1	0.998178	-0.14399
Slc23a3	-1.54615	0.092293	1	0.989575	-0.143973
Kcnq3	-1.00625	0.277512	1	0.998178	-0.14379
Cacng6	-1.11533	0.223807	1	0.998178	-0.14366
Gykl1	-1.44447	0.114164	1	0.998178	-0.143583
Slc45a4	-1.19486	0.190801	1	0.998178	-0.143486
Slc35e1	-1.19053	0.19247	1	0.998178	-0.142938
Car7	-0.844515	0.371421	1	0.998178	-0.142716
Nfkb1	-0.989739	0.286813	1	0.998178	-0.142671
Stard7	-0.964683	0.301143	1	0.998178	-0.142586
Fcer1a	-1.09456	0.233145	1	0.998178	-0.141907
Hpse2	-1.41391	0.121677	1	0.998178	-0.14181
Enpp6	-1.04478	0.25747	1	0.998178	-0.141691
Abcb5	-0.825562	0.381839	1	0.998178	-0.141275
Mlxipl	-1.01718	0.271736	1	0.998178	-0.141149
Hdc	-1.16473	0.202554	1	0.998178	-0.141069
Cnga3	-0.914475	0.33158	1	0.998178	-0.140964
Bhmt	-1.01225	0.274404	1	0.998178	-0.140861
Phykpl	-1.14729	0.209909	1	0.998178	-0.140081
Atp5g2	-1.09087	0.234867	1	0.998178	-0.140012
Acer2	-0.911098	0.333857	1	0.998178	-0.139809
Comtd1	-1.1264	0.218877	1	0.998178	-0.139585
Sod3	-1.01138	0.27475	1	0.998178	-0.139197
Chrnb3	-0.956444	0.305937	1	0.998178	-0.139186
Cel	-0.865639	0.360312	1	0.998178	-0.139114
Pank2	-1.15375	0.207144	1	0.998178	-0.138855
Kcnd3	-0.93902	0.316417	1	0.998178	-0.138828
Uggt2	-1.04216	0.258822	1	0.998178	-0.138628
Cox7a2l	-0.842433	0.372604	1	0.998178	-0.137964
Best2	-1.12084	0.221238	1	0.998178	-0.13745
Plin3	-1.1075	0.227177	1	0.998178	-0.137209
Nmnat2	-1.24697	0.171487	1	0.998178	-0.137161
Abhd13	-1.31478	0.149288	1	0.998178	-0.137016
Chst1	-1.08911	0.235632	1	0.998178	-0.13696
Ndufa10	-1.07867	0.240703	1	0.998178	-0.136292
Acy1	-1.47807	0.106412	0.993416	0.993397	-0.136248
Gbgt1	-1.51329	0.0988987	0.9953	0.989575	-0.136232
Mcl1	-1.09439	0.233237	1	0.998178	-0.136143
Naa50	-1.06967	0.245009	1	0.998178	-0.136121
Bcat1	-1.27941	0.160506	1	0.998178	-0.136078
Pnpla7	1.09625	0.232379	0.963347	0.955984	-0.136025
Hadhb	-1.04107	0.259225	1	0.998178	-0.135955
Cd36	1.65176	0.0738573	0.950701	0.921686	-0.135906
Got1l1	-1.04409	0.25774	1	0.998178	-0.135825
Svop	-1.11171	0.225321	1	0.998178	-0.135742
Alg9	-1.44807	0.113316	1	0.998178	-0.135684
Slc5a7	-1.09403	0.233352	1	0.998178	-0.135668
Slc22a30	-1.97805	0.0364178	0.922802	0.907065	-0.135586
Cox7b	-1.07841	0.240703	1	0.998178	-0.134776
Mmachc	-1.85119	0.0479933	0.972892	0.93513	-0.134756
Pi4k2b	-0.847253	0.370031	1	0.998178	-0.134659
Hvcn1	-1.0332	0.263346	1	0.998178	-0.134617
Nudt2	-1.69889	0.06678	0.997482	0.989575	-0.134583
Man2a2	-1.39613	0.126254	1	0.998178	-0.134426
Asic5	-1.02486	0.267609	1	0.998178	-0.134418
Elovl3	-1.14125	0.212485	1	0.998178	-0.134305
Crot	-0.853705	0.366503	1	0.998178	-0.134189
Sirt4	-1.53692	0.0941181	0.996669	0.989575	-0.134138
Folr1	-0.937651	0.317331	1	0.998178	-0.133515
Tyms	-1.35825	0.136614	1	0.998178	-0.133351
Serpina1c	-1.03669	0.26159	1	0.998178	-0.132738
Atp6v1b2	-1.05661	0.251599	1	0.998178	-0.132715
Scn5a	-0.831915	0.37832	1	0.998178	-0.132413
Ndufa8	-1.22854	0.178077	1	0.998178	-0.132406
Cacna2d3	-0.801586	0.396877	1	0.998178	-0.132236
Slc29a3	-1.32999	0.144772	1	0.998178	-0.132047
Acsm2	-0.832057	0.378221	1	0.998178	-0.131812
Abhd4	-0.996275	0.282978	1	0.998178	-0.131747
Coq3	-0.886091	0.349934	1	0.998178	-0.131717
Pde1b	-1.3089	0.151047	1	0.998178	-0.131704
Fahd1	-1.33483	0.143257	1	0.998178	-0.131653
Sdha	-1.1806	0.196215	1	0.998178	-0.131522
Slc12a9	-1.27073	0.163555	1	0.998178	-0.131295
Atp13a2	-1.56866	0.0880857	1	0.989575	-0.131105
Grxcr2	-1.04132	0.259149	1	0.998178	-0.130877
Ndufc1	-1.09836	0.231501	1	0.998178	-0.130717
Acot10	-1.22489	0.179548	1	0.998178	-0.130624
Slc39a3	-1.00895	0.276055	1	0.998178	-0.130127
Hsd17b2	-2.28288	0.0187199	0.758958	0.758958	-0.129999
Akr1c6	1.2571	0.168042	0.962825	0.951026	-0.129827
Inpp4a	-0.97369	0.295802	1	0.998178	-0.129787
Mboat4	-0.933341	0.319975	1	0.998178	-0.129596
Slc25a18	-1.06422	0.247612	1	0.998178	-0.129573
Slc16a12	-1.06283	0.248331	1	0.998178	-0.129525
Acbd6	-1.08481	0.237695	1	0.998178	-0.129298
Alg12	-0.988228	0.287627	1	0.998178	-0.129016
St8sia3	-1.00599	0.277757	1	0.998178	-0.128754
Gria1	-0.787967	0.406702	1	0.998178	-0.128638
Ctbp1	-1.27191	0.163039	1	0.998178	-0.128419
Loxl2	-0.885437	0.35031	1	0.998178	-0.128157
Grin1	-1.85974	0.0470543	0.981913	0.93513	-0.127646
Hsd17b13	-2.81679	0.00560274	0.722754	0.61008	-0.127583
Oas3	-1.00451	0.278514	1	0.998178	-0.127558
B3gat2	-1.26092	0.166884	1	0.998178	-0.1274
Slc10a1	-1.04988	0.254798	1	0.998178	-0.126968
Crkl	-1.57186	0.0873834	1	0.989575	-0.126474
Kcnk10	-0.835184	0.376477	1	0.998178	-0.126127
Nudt17	-1.05413	0.252662	1	0.998178	-0.125899
Cyp4a10	-1.36288	0.135178	1	0.998178	-0.125672
Kcnc3	-0.925918	0.32453	1	0.998178	-0.12566
Kcnj2	-0.827928	0.380473	1	0.998178	-0.125408
Chst8	1.11536	0.223582	0.960789	0.955984	-0.125347
Slc6a13	-0.778335	0.413932	1	0.998178	-0.125023
Cacna1e	-1.08092	0.23967	1	0.998178	-0.124571
Aass	-0.954073	0.307294	1	0.998178	-0.1242
Rpe	-1.04726	0.256153	1	0.998178	-0.123756
Kctd16	-1.00987	0.275745	1	0.998178	-0.123685
Hyal3	-1.80401	0.0532285	0.962182	0.93513	-0.123601
Got2	1.03965	0.259996	0.973346	0.968359	-0.12359
Slc28a3	-0.869179	0.358402	1	0.998178	-0.123427
Elovl4	-0.877734	0.35417	1	0.998178	-0.123288
Kctd15	-1.00611	0.277718	1	0.998178	-0.123054
Dpysl5	-0.831064	0.378779	1	0.998178	-0.122816
Pkd1	-1.79653	0.0541443	0.948527	0.93513	-0.122712
Tet1	-1.78598	0.0553248	0.951587	0.93513	-0.122695
Cyp3a16	-1.06912	0.245251	1	0.998178	-0.122489
Slc26a11	-1.06941	0.245138	1	0.998178	-0.122476
Ndst4	-0.854389	0.366133	1	0.998178	-0.122396
Kcnj8	-1.06498	0.247338	1	0.998178	-0.122061
Adssl1	-0.990727	0.286152	1	0.998178	-0.121777
Hsd17b1	1.17153	0.199882	0.961549	0.951026	-0.121645
Bckdha	-1.25233	0.169697	1	0.998178	-0.120999
Mcee	-0.96367	0.301747	1	0.998178	-0.120669
Tdo2	-0.917122	0.330007	1	0.998178	-0.120516
Hcn3	-0.892644	0.345817	1	0.998178	-0.120026
Vamp7	-0.928342	0.323119	1	0.998178	-0.12
Ak1	-0.779643	0.412961	1	0.998178	-0.119899
Lipc	-0.798015	0.399374	1	0.998178	-0.119813
Pcyt1b	-0.755674	0.431608	1	0.998178	-0.119518
Fuca2	-1.38099	0.130345	1	0.998178	-0.119474
Fig4	-0.813305	0.388908	1	0.998178	-0.118997
Eno3	-0.75051	0.435661	1	0.998178	-0.118671
Prpf8	-1.02758	0.266247	1	0.998178	-0.118576
Nceh1	-0.822058	0.38381	1	0.998178	-0.118445
Pde1a	-1.41535	0.121384	1	0.998178	-0.118325
Ahcyl2	-1.39641	0.126163	1	0.998178	-0.118069
Kcns3	-1.50455	0.100789	1	0.989575	-0.117928
Gtdc1	-1.32529	0.146253	1	0.998178	-0.117877
Sds	-1.03522	0.262358	1	0.998178	-0.117661
Slc37a3	-0.858951	0.363635	1	0.998178	-0.117573
Fhit	-0.99709	0.282626	1	0.998178	-0.11753
Gba	-1.08216	0.239035	1	0.998178	-0.11709
Slc33a1	-1.04242	0.258704	1	0.998178	-0.116968
Abcc9	-1.03283	0.263419	1	0.998178	-0.116894
Auh	-1.01002	0.275645	1	0.998178	-0.11688
Akr1c21	-1.78247	0.0556628	0.945934	0.93513	-0.116866
Nmral1	-0.947462	0.31124	1	0.998178	-0.116857
Neu4	-1.07881	0.240584	1	0.998178	-0.116773
Fut10	-1.10859	0.226614	1	0.998178	-0.116598
Galc	-0.938743	0.316717	1	0.998178	-0.116514
Slc17a7	-1.03697	0.261338	1	0.998178	-0.116176
Slc45a3	-1.37894	0.130781	1	0.998178	-0.116117
Pde4c	-0.778171	0.414058	1	0.998178	-0.115984
Pip5k1a	-0.858171	0.364064	1	0.998178	-0.115907
Chrnb1	-0.977801	0.293631	1	0.998178	-0.1159
Slc30a5	-1.20374	0.187217	1	0.998178	-0.115439
Ndufs6	-0.861891	0.362144	1	0.998178	-0.115041
Pik3cg	-0.993581	0.284655	1	0.998178	-0.114983
Aldh7a1	-0.812753	0.389278	1	0.998178	-0.114408
Tcirg1	-1.09545	0.232641	1	0.998178	-0.114355
Mboat7	-0.859087	0.363594	1	0.998178	-0.114332
Slc6a5	-0.876046	0.355017	1	0.998178	-0.113888
Trpc7	-1.33713	0.142724	1	0.998178	-0.113852
Slc18a1	-1.20525	0.186792	1	0.998178	-0.11291
Rpl17-ps10	-0.89967	0.341231	1	0.998178	-0.112771
Slc35a1	-0.819039	0.385512	1	0.998178	-0.11266
Slc7a8	-0.815995	0.387191	1	0.998178	-0.112208
Ak4	-0.880516	0.352779	1	0.998178	-0.112191
Cdc40	-0.928841	0.322707	1	0.998178	-0.111981
Mtap	-1.75911	0.0586051	0.950408	0.93513	-0.111836
Naaa	-1.01414	0.273265	1	0.998178	-0.111759
Mfsd9	-0.907789	0.335913	1	0.998178	-0.110468
Pigk	-0.86465	0.360817	1	0.998178	-0.110341
Fabp9	-1.14242	0.211906	1	0.998178	-0.110332
Gclc	1.61636	0.0794431	0.944937	0.921686	-0.110294
Abca4	-1.19524	0.190448	1	0.998178	-0.10973
Cdk7	-1.39029	0.127857	1	0.998178	-0.109698
Cacna1f	-1.10523	0.228165	1	0.998178	-0.109212
Plcd3	-0.889459	0.347989	1	0.998178	-0.109143
Cnga4	-0.968588	0.29892	1	0.998178	-0.108684
Pld4	-0.839609	0.374022	1	0.998178	-0.108613
Acsm3	2.15851	0.0246479	0.965035	0.861934	-0.108442
Spns1	-1.24262	0.17302	1	0.998178	-0.108199
Insig2	-0.906473	0.336845	1	0.998178	-0.107363
Grik2	-1.37016	0.133245	1	0.998178	-0.107297
Cyp2d22	-0.826283	0.381356	1	0.998178	-0.107272
Kcns1	-1.15772	0.205445	1	0.998178	-0.10717
Slc25a20	-0.767637	0.422051	1	0.998178	-0.107156
Atp6v0c	-0.766199	0.423137	1	0.998178	-0.106473
Crat	-1.18762	0.193504	1	0.998178	-0.106034
Smox	-0.818293	0.385918	1	0.998178	-0.106
Cyp2a5	-0.786786	0.407615	1	0.998178	-0.10593
Pik3cb	-0.754555	0.432396	1	0.998178	-0.105823
Cyp24a1	-1.03771	0.261062	1	0.998178	-0.105752
Gart	-0.957126	0.305589	1	0.998178	-0.105001
U2af1	-1.12018	0.221622	1	0.998178	-0.104915
Pcyt2	-0.772462	0.41839	1	0.998178	-0.104741
Rrm2	-0.944388	0.313179	1	0.998178	-0.104362
Coq10b	-1.43316	0.116876	1	0.998178	-0.103334
Kcnj5	-1.74822	0.0598803	0.944113	0.936636	-0.103175
Galk2	-0.811788	0.389909	1	0.998178	-0.103124
Itpr2	-0.892689	0.345768	1	0.998178	-0.103118
Gcnt2	-0.96045	0.303606	1	0.998178	-0.103068
Tap1	-0.924155	0.325665	1	0.998178	-0.102601
Gxylt1	-1.746	0.0603969	0.946996	0.936636	-0.102481
Galnt10	-0.854672	0.366035	1	0.998178	-0.102389
Dhrs1	-0.761391	0.426966	1	0.998178	-0.102264
Qsox1	-0.809588	0.391414	1	0.998178	-0.102123
Abat	-0.871865	0.357035	1	0.998178	-0.102101
Lpcat2	-1.22986	0.177768	1	0.998178	-0.101991
Uxs1	-0.708552	0.47195	1	0.998178	-0.101878
Cmbl	-1.23427	0.176166	1	0.998178	-0.101731
Aasdhppt	-1.33448	0.143572	1	0.998178	-0.101597
Ndufb9	-1.69209	0.0677587	1	0.989575	-0.101569
Eno1	-0.856612	0.364898	1	0.998178	-0.101528
Slc27a5	-0.897948	0.342387	1	0.998178	-0.101318
Xylt2	0.841225	0.373212	0.986947	0.978198	-0.101085
Tph2	-1.02246	0.268938	1	0.998178	-0.100942
Braf	-0.784519	0.409241	1	0.998178	-0.100171
Dhrs7	-1.02331	0.268428	1	0.998178	-0.10006
Abcf3	-0.795914	0.400887	1	0.998178	-0.0999837
Slc2a13	-0.993746	0.284448	1	0.998178	-0.0996673
Tmem104	-0.964073	0.301542	1	0.998178	-0.0995509
Acbd5	-0.750008	0.436115	1	0.998178	-0.0994221
Edn1	-0.825422	0.381971	1	0.998178	-0.0994213
Aco1	-2.26522	0.0192674	0.770154	0.770154	-0.0984626
Prdx3	-0.930605	0.321579	1	0.998178	-0.0978112
Pik3r3	-1.06739	0.246042	1	0.998178	-0.0976119
Polr2i	-1.59835	0.0828226	1	0.989575	-0.0975825
Txnip	0.810365	0.390872	0.978567	0.978198	-0.0972392
Cox15	-1.04547	0.257025	1	0.998178	-0.0971152
Kcng1	-1.59076	0.0841062	1	0.989575	-0.0970936
Mccc1	-1.08428	0.237886	1	0.998178	-0.0970172
Kcnj6	-0.704046	0.476081	1	0.998178	-0.0968508
Sptlc1	-0.853318	0.366603	1	0.998178	-0.0968384
Cyp2s1	-0.870518	0.357814	1	0.998178	-0.096535
Abcg5	-0.729304	0.453524	1	0.998178	-0.0962843
Kcnmb4	-0.955187	0.306655	1	0.998178	-0.0959999
Glt1d1	-0.952939	0.307992	1	0.998178	-0.0953753
Kcnt2	-1.01304	0.273888	1	0.998178	-0.0953608
Gucy2e	-0.895215	0.344017	1	0.998178	-0.0951181
Star	-0.947958	0.311016	1	0.998178	-0.0950183
Glb1l	-0.948466	0.310814	1	0.998178	-0.095012
Slc18a3	-0.807681	0.392767	1	0.998178	-0.0949951
Pxdn	-0.966182	0.30029	1	0.998178	-0.0948335
Kcng3	-2.14522	0.0252046	0.861815	0.861815	-0.0948038
Chst2	-0.797206	0.399928	1	0.998178	-0.094575
Atp1b3	-1.00082	0.280584	1	0.998178	-0.094433
Chit1	-0.686902	0.492386	1	0.998178	-0.0943412
Sccpdh	0.952195	0.308484	0.971638	0.968359	-0.0939214
Cox10	-0.799515	0.398299	1	0.998178	-0.0938592
Ucp2	-1.01802	0.271196	1	0.998178	-0.0934433
Oxsm	-0.807505	0.392876	1	0.998178	-0.093347
Gpx5	-1.61636	0.0794431	1	0.989575	-0.0925001
Ugt1a6a	-0.967865	0.299258	1	0.998178	-0.0922605
Nudt12	-0.718352	0.463064	1	0.998178	-0.0921737
Tcn2	-1.17046	0.200255	1	0.998178	-0.0919911
Ephx2	0.766638	0.422814	0.983427	0.97912	-0.0919654
Rpia	-1.51393	0.0987851	0.997694	0.989575	-0.0919651
Orai1	-1.44643	0.113844	1	0.998178	-0.091763
Chst9	-0.831974	0.378262	1	0.998178	-0.0917042
Acsl3	-1.02946	0.265293	1	0.998178	-0.0914704
Tubb5	-0.909028	0.33518	1	0.998178	-0.09147
Pdha2	-0.892998	0.345584	1	0.998178	-0.091468
Scarb1	-0.995768	0.283414	1	0.998178	-0.0912471
Mttp	-0.682668	0.496496	1	0.998178	-0.0910911
Nipa1	-0.773277	0.417684	1	0.998178	-0.0910302
Chia1	-0.941855	0.314827	1	0.998178	-0.0909058
Fmo4	-0.905905	0.337112	1	0.998178	-0.0907512
Adad1	-0.806455	0.393474	1	0.998178	-0.0905397
Slc4a1	-1.26366	0.165763	1	0.998178	-0.0905053
Man1a	-0.895635	0.343846	1	0.998178	-0.0903518
Txnrd1	-1.23431	0.176166	1	0.998178	-0.090109
Mfsd8	-1.05976	0.249799	1	0.998178	-0.0899423
Fitm1	-1.40532	0.124016	1	0.998178	-0.0898668
Cds2	2.13233	0.0260395	0.953315	0.861934	-0.08985
Sat2	-0.756733	0.430705	1	0.998178	-0.0898086
Keap1	-1.47543	0.10711	0.993397	0.993397	-0.089663
Acsl4	-0.880307	0.352863	1	0.998178	-0.0896292
Ndufa7	-0.81621	0.387152	1	0.998178	-0.0893642
Slc35f1	-0.854645	0.366035	1	0.998178	-0.0890451
Snrnp27	-1.04079	0.259537	1	0.998178	-0.0888038
Echs1	-0.789303	0.405684	1	0.998178	-0.0887198
Slco1a5	-0.886243	0.349891	1	0.998178	-0.0885788
Ogfod2	-0.94651	0.311819	1	0.998178	-0.0884821
Trf	1.83372	0.0499236	0.93823	0.921686	-0.0884581
Chrna1	-1.03926	0.260247	1	0.998178	-0.0883586
P4htm	-1.15069	0.208428	1	0.998178	-0.0881524
Dgat2l6	-0.814569	0.388065	1	0.998178	-0.0880245
Slc39a2	-0.858561	0.36392	1	0.998178	-0.0876911
Sult1b1	-1.30934	0.150998	1	0.998178	-0.0875466
Plod1	-0.673392	0.505837	1	0.998178	-0.0872984
Slc26a3	-1.46328	0.109952	1	0.998178	-0.0872352
Atp8b2	-0.69405	0.48558	1	0.998178	-0.0872252
Gba2	-0.818321	0.385918	1	0.998178	-0.0872111
B3gat1	-0.714823	0.466277	1	0.998178	-0.085725
Soat2	-0.78267	0.410646	1	0.998178	-0.0856768
Lmf1	-0.664424	0.515055	1	0.998178	-0.0856693
Acsl5	-0.688142	0.491247	1	0.998178	-0.0855874
Ip6k2	-1.15519	0.206442	1	0.998178	-0.0855619
Plce1	-1.25642	0.168217	1	0.998178	-0.0853561
Maoa	-1.10294	0.229339	1	0.998178	-0.0852476
Egln2	1.23724	0.174935	0.963169	0.951026	-0.0851116
Itpr1	-0.708829	0.471624	1	0.998178	-0.0850782
Sirt6	-0.862087	0.362098	1	0.998178	-0.0848909
Ganc	-0.967211	0.299636	1	0.998178	-0.0848852
Abcb8	-0.824158	0.382632	1	0.998178	-0.0848823
Nxn	-0.917758	0.329533	1	0.998178	-0.084782
Slc36a4	-0.908733	0.335317	1	0.998178	-0.0847698
Hs6st3	-0.663662	0.51594	1	0.998178	-0.0847099
Ndufb6	-0.694951	0.48474	1	0.998178	-0.0839147
Slc40a1	-0.948023	0.311016	1	0.998178	-0.0834543
Uap1l1	-0.68995	0.489491	1	0.998178	-0.0834268
Fbp1	-0.755798	0.431422	1	0.998178	-0.0831681
Uroc1	-1.12905	0.21773	1	0.998178	-0.0830712
Cyp4f14	-1.08693	0.236832	1	0.998178	-0.0827735
Cs	-0.881946	0.35203	1	0.998178	-0.0824876
Pyroxd1	-0.758462	0.429306	1	0.998178	-0.0824502
B3gnt7	-0.864264	0.360936	1	0.998178	-0.0824106
B3gnt5	-0.668317	0.511154	1	0.998178	-0.0822873
Galm	-1.39705	0.126084	1	0.998178	-0.0822249
Gfod1	-0.874834	0.355599	1	0.998178	-0.0821857
Pah	-0.772332	0.418437	1	0.998178	-0.08211
Pla2g12b	2.01137	0.0339284	0.885594	0.871251	-0.0819242
Enpp1	-0.986685	0.288476	1	0.998178	-0.0819105
Abcd1	-0.719928	0.461598	1	0.998178	-0.0818447
Sult1c1	-1.17594	0.19817	1	0.998178	-0.0817554
Sdr16c5	-0.758208	0.429425	1	0.998178	-0.0816196
Atp1b4	-0.674774	0.50442	1	0.998178	-0.0814068
Eci2	-1.06768	0.245962	1	0.998178	-0.0813594
Wdr5	-1.03444	0.262678	1	0.998178	-0.0812444
P4ha2	-0.96193	0.302637	1	0.998178	-0.0812424
Slc35d1	-1.3962	0.126254	1	0.998178	-0.0807272
Grin3a	-1.54702	0.09214	1	0.989575	-0.0806295
Slc6a7	-1.04412	0.25774	1	0.998178	-0.0801335
Gm4943	-1.09017	0.235292	1	0.998178	-0.0800706
Atp6v1e2	-0.747132	0.438449	1	0.998178	-0.0800296
Eno2	-1.32065	0.147517	1	0.998178	-0.0797874
Scn1a	1.21269	0.183917	0.961895	0.951026	-0.0795834
Apom	-0.668908	0.510449	1	0.998178	-0.0795539
Clcn6	-0.708589	0.471874	1	0.998178	-0.0794399
Fam213b	-0.749131	0.436769	1	0.998178	-0.0793839
Phgdh	-0.688029	0.491247	1	0.998178	-0.0791537
Slc20a2	-1.03032	0.264784	1	0.998178	-0.0790012
Chrna7	-0.712344	0.46854	1	0.998178	-0.0789204
Lpcat1	-0.995033	0.283756	1	0.998178	-0.0788885
Kcnab2	-0.74474	0.440435	1	0.998178	-0.0788196
Pla2g1b	-0.906354	0.336976	1	0.998178	-0.0786003
Ogdh	-0.742533	0.442301	1	0.998178	-0.078564
Clybl	-0.744289	0.440829	1	0.998178	-0.078424
Slc6a19	-0.639783	0.542022	1	0.998178	-0.0780288
Hprt	-0.737233	0.446733	1	0.998178	-0.077801
Msmo1	-1.33816	0.142321	1	0.998178	-0.0773917
Abca12	-1.31822	0.148259	1	0.998178	-0.0772673
Sdhc	-1.14831	0.209367	1	0.998178	-0.0771941
Slc7a4	-0.707586	0.472815	1	0.998178	-0.0770772
Kcnk9	1.05789	0.25093	0.971665	0.968359	-0.0765447
Entpd3	-0.93999	0.315798	1	0.998178	-0.0763671
Hpd	-0.898512	0.341967	1	0.998178	-0.0762297
Sis	-0.771012	0.419449	1	0.998178	-0.0761142
Cbs	-1.12851	0.217927	1	0.998178	-0.0761007
Vat1	-1.00886	0.27612	1	0.998178	-0.0751807
Cyp27a1	-0.665389	0.514107	1	0.998178	-0.0748365
Pisd	-0.705387	0.47486	1	0.998178	-0.0746062
Nudt15	-0.629762	0.553756	1	0.998178	-0.0745844
Acbd3	-0.834045	0.377081	1	0.998178	-0.0745711
Mcoln1	-1.26183	0.166461	1	0.998178	-0.0741416
Gucy1b3	-0.939823	0.316082	1	0.998178	-0.0740701
Pon2	-0.908817	0.335267	1	0.998178	-0.0739281
Rpl13	-0.718499	0.462985	1	0.998178	-0.0736107
Enpp7	-0.797745	0.399622	1	0.998178	-0.0732869
Scd1	-1.14594	0.210338	1	0.998178	-0.0730817
Atp1b1	-0.909052	0.33518	1	0.998178	-0.0728857
Amd1	-0.857909	0.364284	1	0.998178	-0.0728827
Atp5g1	-0.972673	0.296446	1	0.998178	-0.0727195
Acsl6	-1.01242	0.274277	1	0.998178	-0.0726513
Pipox	-1.60519	0.0814065	1	0.989575	-0.0724056
Guk1	-0.711403	0.46926	1	0.998178	-0.0723362
Cyp1a2	-1.13235	0.216343	1	0.998178	-0.0721965
Dct	1.02226	0.269028	0.976048	0.968359	-0.0718914
Ptgr2	-1.05633	0.251672	1	0.998178	-0.0712059
Dmgdh	-1.30008	0.153966	1	0.998178	-0.0705913
Gpx4	-0.847351	0.369823	1	0.998178	-0.0705795
Aqp11	-0.79815	0.399252	1	0.998178	-0.0705145
Eci1	-1.16275	0.203326	1	0.998178	-0.0702325
Kcnk6	-0.618163	0.567706	1	0.998178	-0.0702089
Ctps2	-1.31069	0.15065	1	0.998178	-0.0699862
Thnsl2	-0.649204	0.531539	1	0.998178	-0.0698678
Plcg2	-0.659992	0.5199	1	0.998178	-0.0697943
Sms	-0.73076	0.452238	1	0.998178	-0.069527
Cyp3a41a	-1.19147	0.191959	1	0.998178	-0.069419
Cpt1b	-0.718856	0.462597	1	0.998178	-0.0692533
Amdhd1	-0.872219	0.356902	1	0.998178	-0.069124
Alg8	0.689309	0.490009	0.993053	0.990274	-0.0690567
Man1a2	-0.704278	0.475829	1	0.998178	-0.0690141
Slc16a5	-0.76945	0.420605	1	0.998178	-0.0688582
Slc25a3	-1.51257	0.0990242	0.993042	0.989575	-0.0684589
Rdh19	-0.615751	0.570737	1	0.998178	-0.0679433
Mcoln3	0.803991	0.395259	0.982571	0.978355	-0.067857
Pccb	-0.851968	0.367421	1	0.998178	-0.0677729
Aldh6a1	-0.831489	0.378601	1	0.998178	-0.0676746
Ada	-1.0228	0.26877	1	0.998178	-0.0675612
Ust	-0.85103	0.367887	1	0.998178	-0.0674575
Iah1	-0.670059	0.509289	1	0.998178	-0.0671197
Abcd3	-1.54682	0.0921798	1	0.989575	-0.0670489
Aqp7	-0.88784	0.348993	1	0.998178	-0.0667924
Sgms2	-0.625092	0.559324	1	0.998178	-0.066459
Chkb	-1.01456	0.273106	1	0.998178	-0.0662784
Nit2	-0.626928	0.557088	1	0.998178	-0.0661533
Dhodh	-0.737846	0.446192	1	0.998178	-0.0661409
Kcnk2	-0.821359	0.384186	1	0.998178	-0.0659816
Npr1	-0.812891	0.389085	1	0.998178	-0.0658877
Cox4i1	-0.746633	0.438894	1	0.998178	-0.0657196
Gabrp	1.06354	0.248047	0.969824	0.968359	-0.0655682
Gapdhs	-1.07413	0.242885	1	0.998178	-0.0650513
Ids	-0.65268	0.527766	1	0.998178	-0.0647755
Ugcg	-0.626278	0.557892	1	0.998178	-0.0646955
Lep	-0.804442	0.394884	1	0.998178	-0.0646603
Kcnma1	-1.11388	0.224275	1	0.998178	-0.0644932
Eif3g	-0.694837	0.48474	1	0.998178	-0.0642913
Grin2c	-0.727332	0.455261	1	0.998178	-0.0638347
Cyp17a1	-0.800851	0.397388	1	0.998178	-0.0637936
Slc24a1	-0.653314	0.527042	1	0.998178	-0.0632711
Slc16a7	-1.21114	0.184539	1	0.998178	-0.0632437
Cyp4a12b	0.780544	0.412153	0.983792	0.97912	-0.0631066
Cyp11b1	-0.736592	0.447267	1	0.998178	-0.062975
Itpka	-0.81173	0.389959	1	0.998178	-0.0628831
Ugt2b37	-1.09866	0.231228	1	0.998178	-0.0628263
Nagk	-1.51922	0.097735	0.997741	0.989575	-0.0626416
Uckl1	-0.741721	0.442933	1	0.998178	-0.0625149
Abcc4	-1.83372	0.0499236	0.977125	0.93513	-0.0624644
Sgpp2	-0.741871	0.442805	1	0.998178	-0.0623176
Cav1	-0.777939	0.414192	1	0.998178	-0.0622342
Serpina1a	-0.707862	0.472472	1	0.998178	-0.0619585
Pctp	-0.76536	0.423869	1	0.998178	-0.0613133
Asph	0.721433	0.460253	0.997275	0.988751	-0.0608586
Galnt7	-0.944583	0.313048	1	0.998178	-0.0608493
Raf1	-0.720167	0.461468	1	0.998178	-0.0606394
Cacna1c	-0.907583	0.336037	1	0.998178	-0.0602541
Atp6v0a1	-0.835683	0.376197	1	0.998178	-0.0600184
Gsto2	-0.650723	0.52992	1	0.998178	-0.0600184
Adipoq	-0.879797	0.353048	1	0.998178	-0.0598352
Man1c1	-0.916878	0.330149	1	0.998178	-0.0596802
Slc39a9	-0.598946	0.592217	1	0.998178	-0.059584
Hif1an	-0.799096	0.398688	1	0.998178	-0.0595626
Vldlr	-0.735148	0.448536	1	0.998178	-0.0595288
Kcnb1	-0.701705	0.478238	1	0.998178	-0.0592411
Cant1	-0.891346	0.346731	1	0.998178	-0.0592079
Adcy2	-0.623003	0.561854	1	0.998178	-0.0591936
Clcc1	-0.674111	0.505165	1	0.998178	-0.0590599
Il6	-0.709655	0.470994	1	0.998178	-0.0589269
Echdc1	-1.15022	0.208531	1	0.998178	-0.0588163
Lpin1	-0.785313	0.408674	1	0.998178	-0.0587804
Srm	-1.11046	0.225782	1	0.998178	-0.0586521
Arsa	-0.805481	0.394211	1	0.998178	-0.0581232
Cacng5	-0.812477	0.389461	1	0.998178	-0.0579024
Hsd17b11	-1.13012	0.21719	1	0.998178	-0.0578395
Ndufa12	-0.796769	0.400259	1	0.998178	-0.0577933
Adipor1	-0.617088	0.56905	1	0.998178	-0.0575678
D2hgdh	-0.72749	0.455002	1	0.998178	-0.0575476
Fdx1	-1.50745	0.100034	0.99613	0.989575	-0.0572158
Atp5s	-0.792905	0.40314	1	0.998178	-0.0570999
Cdk12	-0.729911	0.453016	1	0.998178	-0.0570649
Egln3	1.08603	0.237119	0.96178	0.955984	-0.0569424
Galnt6	-1.11442	0.2241	1	0.998178	-0.0567041
Rptor	-1.33611	0.143	1	0.998178	-0.0566929
Scn8a	-0.686565	0.492719	1	0.998178	-0.0566449
Slc34a2	0.843764	0.371794	0.985972	0.978198	-0.0566285
Trpm5	-0.814134	0.388384	1	0.998178	-0.0566042
Comt	-0.858366	0.364012	1	0.998178	-0.0565824
Atp1a3	1.0147	0.27307	0.979368	0.968359	-0.056555
Dio3	-1.02245	0.268938	1	0.998178	-0.0562754
Cyp2j6	-0.586471	0.608795	1	0.998178	-0.0561129
Lpcat3	-0.770367	0.419977	1	0.998178	-0.0560422
Oca2	-1.24184	0.173239	1	0.998178	-0.0555672
Hs6st2	-0.59215	0.601105	1	0.998178	-0.0553286
Cyp51	-0.796263	0.400653	1	0.998178	-0.0553127
Htr3b	-0.909988	0.334545	1	0.998178	-0.0552753
Naa20	-0.5858	0.609752	1	0.998178	-0.0552714
Bche	-0.701845	0.478096	1	0.998178	-0.0551047
Acot8	-0.774673	0.416689	1	0.998178	-0.0548807
Kcnj15	-0.677301	0.501875	1	0.998178	-0.0544364
Ppip5k2	-1.14653	0.210189	1	0.998178	-0.0542741
Kcnj10	0.804442	0.394884	0.983372	0.978355	-0.0540218
Pigg	-1.68152	0.0691442	1	0.989575	-0.0539824
U2af2	-0.590751	0.603015	1	0.998178	-0.0539335
Akr1a1	-0.741915	0.442805	1	0.998178	-0.053275
Pigx	-1.18695	0.193673	1	0.998178	-0.052528
Aqp2	-0.757955	0.429755	1	0.998178	-0.0525117
Tfam	-0.873609	0.356152	1	0.998178	-0.0524157
Hpgds	-1.15906	0.204848	1	0.998178	-0.0524059
Nmnat1	-0.747382	0.438188	1	0.998178	-0.0522401
Slc25a53	-1.21862	0.181888	1	0.998178	-0.0520639
Slc22a3	-0.766518	0.422933	1	0.998178	-0.0520126
Grid1	-0.636967	0.545287	1	0.998178	-0.0516395
Msrb1	-1.06145	0.249052	1	0.998178	-0.0515831
Dhrs3	-0.723156	0.4588	1	0.998178	-0.0515098
Scn3b	-1.34842	0.139379	1	0.998178	-0.051486
Bphl	-0.917681	0.329626	1	0.998178	-0.0514088
Atp11c	-0.59737	0.594144	1	0.998178	-0.0506647
Slc38a1	-0.574478	0.625524	1	0.998178	-0.0505398
Hcn4	-1.2267	0.178832	1	0.998178	-0.0504502
Slc6a2	0.615001	0.571671	0.997241	0.990274	-0.0503875
Pfkfb4	-0.816709	0.38681	1	0.998178	-0.0498375
Agxt2	-0.631961	0.551139	1	0.998178	-0.0497746
Satl1	-1.45494	0.111839	1	0.998178	-0.0497617
Slc23a2	-1.4029	0.124472	1	0.998178	-0.049761
Slc8a3	-0.669155	0.510315	1	0.998178	-0.0494029
Gnmt	-0.837204	0.375299	1	0.998178	-0.049336
Pde6d	-0.6416	0.540003	1	0.998178	-0.0491483
Inpp5b	-1.3602	0.135966	1	0.998178	-0.049049
Apoh	-0.584254	0.611898	1	0.998178	-0.0489746
Glo1	-1.23132	0.177149	1	0.998178	-0.0488825
Cox11	-0.906792	0.336546	1	0.998178	-0.048531
Gale	0.758743	0.429044	0.982514	0.98184	-0.04851
Kctd1	-0.605674	0.583367	1	0.998178	-0.0484768
Cyb5b	-1.52119	0.0972149	0.999623	0.989575	-0.0484424
Slc28a2	-0.598476	0.592788	1	0.998178	-0.0481368
Atp8a2	-0.65026	0.530397	1	0.998178	-0.0480109
Lpo	-1.07431	0.242758	1	0.998178	-0.0479506
Car5b	-0.923331	0.326052	1	0.998178	-0.0477612
Hsd11b2	-0.691877	0.487643	1	0.998178	-0.0476306
Smpd2	-0.929738	0.32213	1	0.998178	-0.0475687
Uqcrq	-0.920124	0.328108	1	0.998178	-0.0475251
Slc25a26	-0.738461	0.445699	1	0.998178	-0.0473162
Mmadhc	-0.596041	0.595918	1	0.998178	-0.0473052
Cyp20a1	-0.786456	0.407798	1	0.998178	-0.0472382
Pla2g4c	-0.724478	0.457686	1	0.998178	-0.0472166
Pfkfb2	-0.718142	0.463322	1	0.998178	-0.0471973
Grin2a	-0.606821	0.581933	1	0.998178	-0.0469083
Dio2	-0.826648	0.381251	1	0.998178	-0.046548
Cacnb2	-0.97831	0.293202	1	0.998178	-0.046371
Slc22a18	-0.699883	0.479993	1	0.998178	-0.046274
Dolk	-0.676141	0.503025	1	0.998178	-0.0462688
Abca8b	-0.75378	0.433103	1	0.998178	-0.0461849
Srsf3	-0.56789	0.635031	1	0.998178	-0.0460593
Mgst1	-0.901374	0.340157	1	0.998178	-0.0460073
Slc44a1	-0.911298	0.333769	1	0.998178	-0.0458385
Kcna3	-0.930492	0.321633	1	0.998178	-0.0454094
Mgat1	-1.49039	0.103769	0.99157	0.989575	-0.0453582
Abcc12	-0.691536	0.487983	1	0.998178	-0.045076
Aldh4a1	-0.663628	0.51594	1	0.998178	-0.0449325
Lhpp	1.13318	0.215874	0.96442	0.955984	-0.0449193
Sult6b1	-1.26975	0.163817	1	0.998178	-0.0444116
Slc2a10	-0.635573	0.546989	1	0.998178	-0.0442305
Slc20a1	1.22118	0.180748	0.961374	0.951026	-0.044144
Alad	-0.578395	0.619896	1	0.998178	-0.0440795
Papss2	-0.570951	0.630635	1	0.998178	-0.0439622
Pdhb	-0.611248	0.576238	1	0.998178	-0.0439619
Ddo	-0.955013	0.30687	1	0.998178	-0.0438748
Slc35d2	-0.721361	0.460467	1	0.998178	-0.0438539
Nudt4	0.627737	0.556141	0.996037	0.990274	-0.0438525
Tat	-0.939827	0.316038	1	0.998178	-0.0437259
Kcnk5	-1.58025	0.0859781	1	0.989575	-0.0432968
G6pc2	-0.587901	0.606803	1	0.998178	-0.0430811
Gabrr3	-0.920763	0.327712	1	0.998178	-0.0429254
Gdpd1	-1.39518	0.126662	1	0.998178	-0.0428843
Ggps1	0.95571	0.306444	0.973918	0.968359	-0.0427861
Mgat2	-0.782126	0.411087	1	0.998178	-0.0425772
Elovl1	-0.745195	0.439985	1	0.998178	-0.0425415
Il4i1	-0.715413	0.465821	1	0.998178	-0.0425412
Hlcs	-0.721627	0.460126	1	0.998178	-0.0424847
Hcn2	-0.604896	0.584372	1	0.998178	-0.0423806
Gabrg2	-0.643222	0.538194	1	0.998178	-0.0421274
Slc44a2	-0.70046	0.479523	1	0.998178	-0.0420615
Frrs1	-1.53982	0.0936448	1	0.989575	-0.0419317
Ces1d	-0.730032	0.452937	1	0.998178	-0.04191
St3gal3	-0.970863	0.297595	1	0.998178	-0.0416139
Abcb6	-0.68724	0.492113	1	0.998178	-0.0415369
Kctd11	-1.12307	0.220266	1	0.998178	-0.0412738
Fto	-0.647956	0.532874	1	0.998178	-0.0412247
Snca	-0.595327	0.59682	1	0.998178	-0.0408363
Slc39a5	0.642193	0.539276	1	0.990274	-0.0404372
Galk1	-0.716954	0.464374	1	0.998178	-0.0403792
Sptlc2	-0.731733	0.451454	1	0.998178	-0.0402164
Gstm1	-0.828819	0.380007	1	0.998178	-0.0402012
Aox1	-0.563372	0.641687	1	0.998178	-0.0400592
Pi4kb	-0.647344	0.533608	1	0.998178	-0.0400022
Slc6a16	-0.753527	0.43322	1	0.998178	-0.0399271
Tbxas1	-1.17519	0.198422	1	0.998178	-0.0397468
Slc25a45	-0.584049	0.612046	1	0.998178	-0.0396667
Cers5	-0.628464	0.555226	1	0.998178	-0.0396116
Fuca1	-0.665544	0.513962	1	0.998178	-0.0393349
Abhd5	-0.566412	0.63727	1	0.998178	-0.0392243
Kcna2	1.37046	0.133196	0.980364	0.951026	-0.0391728
Sgpl1	-0.985486	0.289097	1	0.998178	-0.0391652
Alox12b	0.838706	0.374496	0.98664	0.978198	-0.039059
Cox19	1.59791	0.0828631	0.945713	0.921686	-0.0388928
Gcnt3	0.76306	0.42558	0.980154	0.980154	-0.0387534
Rpl17-ps8	-0.93398	0.319497	1	0.998178	-0.0387012
Dpagt1	-0.710933	0.46973	1	0.998178	-0.0384395
Cyp2u1	-0.761282	0.427019	1	0.998178	-0.0384187
Ak3	-0.575577	0.623981	1	0.998178	-0.0383942
Ugp2	-1.2666	0.164787	1	0.998178	-0.0382946
Pde5a	-0.642758	0.538741	1	0.998178	-0.0379003
Acsm5	1.32902	0.144981	0.982455	0.951026	-0.0378502
Slc25a22	-0.866439	0.359953	1	0.998178	-0.0378273
Kctd19	-0.564422	0.640036	1	0.998178	-0.0375518
Crls1	-0.945857	0.312301	1	0.998178	-0.0367265
Atp12a	-0.594084	0.598538	1	0.998178	-0.0367016
Ndufc2	-0.615914	0.570491	1	0.998178	-0.0365267
Ndufa11	-0.721241	0.460521	1	0.998178	-0.0364954
Atp13a1	-0.699998	0.479993	1	0.998178	-0.0362926
Chka	-0.705935	0.474343	1	0.998178	-0.0362587
Colgalt2	-0.572553	0.628322	1	0.998178	-0.0357018
Aldh9a1	-1.03434	0.262715	1	0.998178	-0.0356769
Naalad2	-0.629699	0.553756	1	0.998178	-0.0354527
Scp2	-0.641725	0.539749	1	0.998178	-0.0354165
Gstt1	-1.10251	0.229486	1	0.998178	-0.0354161
Aadacl2	0.981333	0.291548	0.981929	0.968359	-0.0352891
Dut	-1.02963	0.265254	1	0.998178	-0.0352344
Adad2	-0.728457	0.45427	1	0.998178	-0.0351045
Abhd12b	-0.955004	0.30687	1	0.998178	-0.035019
St6galnac3	-1.59432	0.0833445	1	0.989575	-0.0349629
Slc12a1	-0.613186	0.573911	1	0.998178	-0.0347764
Dhcr7	-0.657982	0.521976	1	0.998178	-0.0347631
Pde1c	-0.649316	0.531459	1	0.998178	-0.0346928
Pnmt	-0.622192	0.562814	1	0.998178	-0.0344859
Fgfr3	-0.545341	0.66923	1	0.998178	-0.0339161
Fmo1	0.908817	0.335267	0.968359	0.968359	-0.0338983
Vkorc1l1	-0.655961	0.524188	1	0.998178	-0.0338778
Agpat2	0.968658	0.298698	0.976833	0.968359	-0.0338064
Ido1	-0.604625	0.584668	1	0.998178	-0.0335841
Itgav	1.04775	0.255969	0.975103	0.968359	-0.0333949
Them4	-0.65084	0.529757	1	0.998178	-0.0333129
Man2a1	-0.94661	0.311819	1	0.998178	-0.0330561
Nudt3	-0.736496	0.447322	1	0.998178	-0.0329679
P2rx3	0.875846	0.355114	0.982401	0.978004	-0.0327648
Ogfod1	1.22261	0.180405	0.965015	0.951026	-0.0327564
Chat	-0.597913	0.593532	1	0.998178	-0.0325872
Kdm4d	0.897869	0.342438	0.977057	0.974921	-0.0325501
Osbpl8	-0.561757	0.64407	1	0.998178	-0.0325211
Pi4ka	2.28288	0.0187199	0.879523	0.861934	-0.0324193
Acox3	-0.905197	0.337616	1	0.998178	-0.0324036
Pnpla8	-0.690402	0.489009	1	0.998178	-0.032397
Ehhadh	-0.921403	0.327269	1	0.998178	-0.0320053
Mfsd7b	-1.04547	0.257025	1	0.998178	-0.0319095
Prpsap2	-0.553743	0.656192	1	0.998178	-0.0318293
Gda	-0.592042	0.60126	1	0.998178	-0.0316872
B4galnt3	0.706703	0.473626	0.991203	0.988751	-0.0316324
Cacna1s	-0.615022	0.571619	1	0.998178	-0.0315994
Csgalnact2	-1.1238	0.220089	1	0.998178	-0.0315853
Pik3r6	-0.718975	0.462513	1	0.998178	-0.0312108
Amdhd2	-0.595715	0.596314	1	0.998178	-0.0311613
Atp7a	-0.569461	0.632715	1	0.998178	-0.0309557
Slc25a21	-0.636083	0.546316	1	0.998178	-0.0308572
Chrna6	-0.63111	0.552181	1	0.998178	-0.0308434
Degs1	-0.708414	0.471998	1	0.998178	-0.0306806
Sult2b1	-0.770258	0.420041	1	0.998178	-0.0306286
Pde8b	0.771068	0.419449	0.986177	0.97912	-0.0302534
Mboat1	-0.597538	0.59399	1	0.998178	-0.0301507
Nat10	-0.540471	0.677012	1	0.998178	-0.0300378
Mboat2	-0.810847	0.390509	1	0.998178	-0.0298781
Hs2st1	-0.650804	0.529757	1	0.998178	-0.0297169
Ech1	-0.624594	0.559985	1	0.998178	-0.0295007
Mcoln2	-0.625521	0.558782	1	0.998178	-0.029483
Hadha	-0.75378	0.433103	1	0.998178	-0.0293795
Slc9a3	-0.575365	0.624306	1	0.998178	-0.0290619
Nt5dc3	-1.16423	0.202897	1	0.998178	-0.0288041
Ddah1	-0.809446	0.391534	1	0.998178	-0.0287937
Pgam1	-1.25779	0.167878	1	0.998178	-0.0285041
Slc2a2	-1.0903	0.235236	1	0.998178	-0.0281425
Nadk	-1.10241	0.229519	1	0.998178	-0.0280945
Nt5c3b	-0.896056	0.343668	1	0.998178	-0.0276862
Cyp4a31	-0.614501	0.572215	1	0.998178	-0.0276747
Nxnl2	-0.722079	0.459755	1	0.998178	-0.0275307
Sstr4	-1.21409	0.183511	1	0.998178	-0.0274867
Otc	1.45059	0.112863	0.952574	0.951026	-0.0273815
Atp8b4	-1.62015	0.0789532	1	0.989575	-0.0273691
Adh5	-0.805799	0.393899	1	0.998178	-0.0272635
Dpysl4	-0.726524	0.455876	1	0.998178	-0.0272247
Abcc10	-0.710464	0.470133	1	0.998178	-0.0271881
Slc22a20	-0.960942	0.303228	1	0.998178	-0.0268788
Acot4	-0.606439	0.582413	1	0.998178	-0.0268129
Synj2	-0.704429	0.475704	1	0.998178	-0.0267205
Ptges3	-0.605961	0.582965	1	0.998178	-0.0266907
Elovl2	-0.638844	0.543197	1	0.998178	-0.0266278
Atp6v0d1	-1.06092	0.249442	1	0.998178	-0.0265678
Slc9a2	0.686867	0.492386	0.992873	0.990274	-0.0264158
Car2	0.825428	0.381839	0.98212	0.978198	-0.0264122
Slc9a6	-0.838297	0.37483	1	0.998178	-0.0262558
Pde8a	-1.02141	0.269515	1	0.998178	-0.0262084
Nat2	-1.06597	0.246836	1	0.998178	-0.0261869
Lipg	-0.888422	0.348679	1	0.998178	-0.0260946
Haghl	1.2966	0.154985	0.984014	0.951026	-0.0260828
St3gal4	-0.558091	0.649523	1	0.998178	-0.0259086
Plcg1	0.848383	0.369303	0.983995	0.978198	-0.0258841
Agpat4	-0.587078	0.607977	1	0.998178	-0.0258364
Clca1	-0.554557	0.654973	1	0.998178	-0.0257766
Serpina1b	-0.658515	0.521435	1	0.998178	-0.0256751
Cyb561a3	-0.673814	0.505444	1	0.998178	-0.0251266
B4galt5	0.73157	0.451587	0.992224	0.988751	-0.024774
Pnliprp1	-0.616892	0.569304	1	0.998178	-0.02444
Slc7a14	-0.69954	0.48038	1	0.998178	-0.0240522
Impad1	-0.522196	0.707169	1	0.998178	-0.0235498
Stard9	-0.735156	0.448536	1	0.998178	-0.0231497
Slc15a4	-0.93115	0.32137	1	0.998178	-0.0231481
Pip5k1c	-0.557593	0.650333	1	0.998178	-0.0229746
Psat1	-0.602397	0.587521	1	0.998178	-0.0228896
Slc25a23	1.15549	0.206321	0.955041	0.951026	-0.022323
Hsdl1	1.30008	0.153966	0.984196	0.951026	-0.0222264
Polr2d	-0.619346	0.566367	1	0.998178	-0.0222073
Cyp2f2	-0.611538	0.575931	1	0.998178	-0.0221103
Fmo3	-0.775152	0.41628	1	0.998178	-0.0213897
Gabrb3	-0.724541	0.457686	1	0.998178	-0.0213207
Alg14	-0.758354	0.429425	1	0.998178	-0.0211582
Atp9a	-0.799071	0.398688	1	0.998178	-0.0208756
Adh1	1.04503	0.257338	0.976359	0.968359	-0.0208525
Mgat4a	-0.975328	0.294956	1	0.998178	-0.0206558
B3gnt9	-1.08817	0.236131	1	0.998178	-0.0206061
Grik3	-0.581375	0.61576	1	0.998178	-0.020551
Ugt8a	-0.64746	0.533421	1	0.998178	-0.0201962
Dohh	-0.561093	0.64502	1	0.998178	-0.0200473
Dhrs7b	-1.04737	0.25612	1	0.998178	-0.0199708
Pla2g4d	-0.640283	0.541515	1	0.998178	-0.0199057
Degs2	1.11864	0.22233	0.96127	0.955984	-0.0198938
Fpgt	-0.774331	0.417016	1	0.998178	-0.0198248
Ugdh	-0.685642	0.493598	1	0.998178	-0.0197961
Pla2g10	0.929835	0.32213	0.970175	0.968359	-0.0195369
Ran	-1.00734	0.277029	1	0.998178	-0.019519
Ttyh1	0.940803	0.315451	0.972927	0.968359	-0.0195119
Best1	-0.659583	0.520291	1	0.998178	-0.0193992
Slco3a1	-1.31115	0.150557	1	0.998178	-0.0193566
Pik3c2g	0.852544	0.367077	0.981775	0.978198	-0.0191952
Me1	-0.51527	0.719188	1	0.998178	-0.0189578
Cyp26c1	-1.15429	0.206953	1	0.998178	-0.0188884
Atp5j2	-0.539983	0.67782	1	0.998178	-0.0188811
Slc8a2	-0.863722	0.361268	1	0.998178	-0.0188576
Car14	-0.557667	0.650244	1	0.998178	-0.0188571
Fgfr2	-0.62758	0.556397	1	0.998178	-0.0188468
Asrgl1	-0.708339	0.472084	1	0.998178	-0.0183629
Ces2h	0.818751	0.385643	0.981162	0.978198	-0.0183053
Cacna1a	1.26183	0.166461	0.965545	0.951026	-0.0177254
Map2k1	-0.588916	0.605438	1	0.998178	-0.0175663
Pecr	-0.943217	0.31385	1	0.998178	-0.01752
Slc35b1	-0.609029	0.579024	1	0.998178	-0.0174487
Gstm7	-0.646332	0.534674	1	0.998178	-0.0173286
Fads2	-0.554883	0.654345	1	0.998178	-0.0169125
Hsd3b3	-1.04357	0.258082	1	0.998178	-0.016885
Gfer	-0.527498	0.69808	1	0.998178	-0.0168552
Ndufb8	0.96069	0.303354	0.972872	0.968359	-0.0166892
Fpgs	-0.678637	0.500581	1	0.998178	-0.0166779
Slc12a6	-1.07846	0.240703	1	0.998178	-0.0165826
Cyp4a32	-0.808988	0.3919	1	0.998178	-0.016325
Slc12a3	-0.825918	0.381645	1	0.998178	-0.0160321
Tap2	-0.544229	0.670879	1	0.998178	-0.0159904
Renbp	-0.849279	0.368819	1	0.998178	-0.0159111
Slc25a17	1.2155	0.182931	0.962094	0.951026	-0.0158454
Catsper2	0.743548	0.441441	0.989993	0.98872	-0.0156308
Slc30a3	0.632381	0.55069	1	0.990274	-0.0155357
Slc24a5	1.30712	0.151672	0.987443	0.951026	-0.0154479
Adcy3	-1.09225	0.234158	1	0.998178	-0.0153938
Npc2	-1.28635	0.158349	1	0.998178	-0.0153542
Atp6v1g1	-0.530926	0.692433	1	0.998178	-0.0151178
Cyb5r1	0.776388	0.415321	0.987175	0.97912	-0.0151079
Ttyh3	-0.514378	0.720723	1	0.998178	-0.0150979
Slc25a33	-0.506438	0.734796	1	0.998178	-0.0149744
Grik4	-0.617953	0.568006	1	0.998178	-0.0144765
Cryz	-1.04143	0.259055	1	0.998178	-0.0144347
Txnrd3	-0.618268	0.567706	1	0.998178	-0.0144215
Slc27a3	0.819223	0.385458	0.981576	0.978198	-0.0142794
Cox5a	-0.592245	0.600997	1	0.998178	-0.0142645
Acot9	1.25243	0.169635	0.964117	0.951026	-0.0140868
Pparg	-0.609896	0.577963	1	0.998178	-0.0140027
Slc17a8	-1.00058	0.280682	1	0.998178	-0.0138383
Coq6	-0.665497	0.513962	1	0.998178	-0.0136999
Hcn1	-0.537083	0.682428	1	0.998178	-0.0134469
Clcn5	-0.621765	0.563364	1	0.998178	-0.0131704
Ugt1a1	-0.724889	0.457316	1	0.998178	-0.0131038
Slc7a10	-0.678748	0.500506	1	0.998178	-0.0130167
Pfkl	0.610901	0.576745	0.998676	0.990274	-0.0124509
Slco6b1	-0.525105	0.702262	1	0.998178	-0.0123602
Ndufab1	-0.507344	0.73311	1	0.998178	-0.0121724
Ahcy	1.43084	0.11755	0.954964	0.951026	-0.0121709
Dolpp1	-0.610185	0.577543	1	0.998178	-0.0121108
Hyal2	-0.516015	0.717774	1	0.998178	-0.0120983
Nt5dc1	-0.641258	0.5404	1	0.998178	-0.0120582
Slc35f2	-0.97965	0.292448	1	0.998178	-0.0119315
Ldhc	-0.682977	0.496265	1	0.998178	-0.0118853
Aoc3	0.698029	0.481758	0.989852	0.988791	-0.0116845
Atp5f1	-0.596976	0.594657	1	0.998178	-0.0112908
Acads	-0.533996	0.687395	1	0.998178	-0.0103209
Akt2	-0.596601	0.595204	1	0.998178	-0.0102065
Gabrr1	-0.516216	0.717492	1	0.998178	-0.0101027
Gpi1	-0.552034	0.658756	1	0.998178	-0.00998216
Rdh10	-0.588821	0.605536	1	0.998178	-0.00971951
Alox5	-0.525412	0.701615	1	0.998178	-0.00952878
Zadh2	-0.516836	0.716381	1	0.998178	-0.00941632
Ugt2b38	-0.630707	0.552577	1	0.998178	-0.00832061
Kctd18	-0.985319	0.289182	1	0.998178	-0.00802497
Slc25a44	-0.713973	0.466917	1	0.998178	-0.00782346
Hsd17b10	-1.02297	0.268729	1	0.998178	-0.00775554
Slc17a3	-0.915594	0.330932	1	0.998178	-0.00761888
Trpv1	-0.553622	0.656336	1	0.998178	-0.00738793
Slc22a13	-0.645246	0.535975	1	0.998178	-0.0073798
Atpif1	-0.54863	0.664038	1	0.998178	-0.00736654
Lyplal1	-0.546571	0.667243	1	0.998178	-0.00715534
Cyp19a1	-0.517143	0.715855	1	0.998178	-0.00696205
Ndufaf2	-0.494779	0.756376	1	0.998178	-0.00695262
Atp9b	-0.632403	0.550589	1	0.998178	-0.00676487
Atp2b2	-0.898375	0.342064	1	0.998178	-0.00650325
Cacna1h	-0.52742	0.698326	1	0.998178	-0.00649686
Pnp2	0.773104	0.417939	0.986742	0.97912	-0.00647654
Slc4a5	2.11981	0.0269081	0.948173	0.861934	-0.00614779
Edn2	-0.619641	0.565975	1	0.998178	-0.00602507
Plcd4	-0.586256	0.609097	1	0.998178	-0.0058141
Liph	-0.498518	0.749254	1	0.998178	-0.00572701
Vdac1	-0.548548	0.664228	1	0.998178	-0.00551868
Mtrr	-0.549209	0.663175	1	0.998178	-0.00548318
Asns	-0.494892	0.756231	1	0.998178	-0.00538914
Atp11b	-0.633945	0.548897	1	0.998178	-0.00527247
Cidea	0.990002	0.286503	0.975424	0.968359	-0.00523778
Hsd17b12	0.644772	0.536538	1	0.990274	-0.0051434
Pigp	-0.544932	0.669929	1	0.998178	-0.00503845
Hs3st1	-0.632424	0.550589	1	0.998178	-0.00479878
Sult2a6	-0.636611	0.545683	1	0.998178	-0.00471496
Gck	-0.630102	0.553374	1	0.998178	-0.00464184
Aadat	-0.697522	0.482294	1	0.998178	-0.00462618
C1qtnf3	-0.660538	0.519155	1	0.998178	-0.00450146
Zc3h12a	1.31975	0.147921	0.981149	0.951026	-0.00440046
Mlycd	-1.16257	0.203609	1	0.998178	-0.00438273
Nt5e	-0.979794	0.292359	1	0.998178	-0.00436648
Slc10a5	-0.560757	0.645458	1	0.998178	-0.00433749
Slc35f3	-0.527423	0.698326	1	0.998178	-0.00385157
Kcnc1	0.97234	0.296573	0.978967	0.968359	-0.00368812
Mpc2	-0.565333	0.6388	1	0.998178	-0.00364842
Atp2b1	-0.92444	0.325356	1	0.998178	-0.00356607
Pla2g16	-0.980316	0.292147	1	0.998178	-0.0032478
Npr3	-0.507199	0.733503	1	0.998178	-0.00321303
Colgalt1	-0.512305	0.724327	1	0.998178	-0.00310175
Hal	-1.10041	0.230409	1	0.998178	-0.00271878
Trpm3	-0.936252	0.318138	1	0.998178	-0.00264367
Hs3st3b1	-0.488282	0.768662	1	0.998178	-0.00242782
Kctd14	-0.525665	0.701209	1	0.998178	-0.00234164
Trpc4	0.665825	0.51363	0.996506	0.990274	-0.00232374
Pld3	0.616845	0.569304	0.996194	0.990274	-0.00224539
Pomt1	-0.564478	0.640036	1	0.998178	-0.00215676
Lipe	-0.649421	0.531322	1	0.998178	-0.00183021
Gsto1	-2.43215	0.013275	0.684992	0.684992	-0.00179944
Gmpr2	1.2284	0.178187	0.95678	0.951026	-0.00153073
Lipm	0.691463	0.488035	0.990475	0.990274	-0.00146033
Mif	-0.593341	0.599485	1	0.998178	-0.00136801
Kmo	-0.596882	0.594906	1	0.998178	-0.00132728
Dgka	-0.641932	0.539609	1	0.998178	-0.00115516
Clic5	-0.486489	0.772158	1	0.998178	-0.0010615
Impa2	-0.551644	0.659376	1	0.998178	-0.000960008
Chst10	-1.91718	0.0416415	0.960801	0.93513	-0.000338249
Slc37a4	-1.34043	0.141847	1	0.998178	-0.000315463
Apoa4	1.95744	0.0381793	0.896896	0.871251	-0.000242908
Lalba	0.697713	0.482028	0.989685	0.988791	-0.00023599
Jmjd6	-0.834382	0.376951	1	0.998178	-1.50847e-05
Atp10a	1.01304	0.273888	0.977331	0.968359	1.92556e-05
Prg3	-0.530457	0.693242	1	0.998178	0.000130917
Gabrb2	-0.661684	0.518064	1	0.998178	0.00042008
Manba	0.759915	0.42819	0.983756	0.98184	0.000511493
Hsd17b4	-0.511132	0.726406	1	0.998178	0.000514031
Abcg2	-0.572622	0.628089	1	0.998178	0.000587094
Ptges3-ps	1.64363	0.0750522	0.940321	0.921686	0.000612438
Nt5c3	-1.02056	0.269826	1	0.998178	0.000774089
Kcnk1	0.780962	0.411782	0.983741	0.97912	0.000993173
Rpl35	-0.55505	0.654191	1	0.998178	0.00116456
Atp1a2	-0.554293	0.655389	1	0.998178	0.00142909
Slc6a4	-0.723502	0.458583	1	0.998178	0.00145037
Slc17a6	-0.481535	0.781933	1	0.998178	0.00149385
Kcnn1	0.953875	0.307586	0.97316	0.968359	0.00154551
Srd5a2	-0.508577	0.730987	1	0.998178	0.00164078
Ndufaf1	-0.578549	0.619743	1	0.998178	0.00176473
Cps1	-1.3161	0.148973	1	0.998178	0.00184522
Mvd	-0.635369	0.547139	1	0.998178	0.00189203
Ppa2	-0.63946	0.542407	1	0.998178	0.00210011
Ndufa9	-0.487057	0.771146	1	0.998178	0.00259959
Nt5c1b	-0.601776	0.588338	1	0.998178	0.00327758
Trpm8	-0.638947	0.54304	1	0.998178	0.00329038
Slc22a7	-0.533285	0.688571	1	0.998178	0.00343439
Ulk1	-0.616109	0.570355	1	0.998178	0.00356205
Aadacl3	0.958144	0.304941	0.97243	0.968359	0.00361774
Slc39a6	-1.37255	0.132512	1	0.998178	0.00367342
Abcb9	-0.607492	0.581035	1	0.998178	0.00373766
Pigq	-0.479332	0.786375	1	0.998178	0.00402865
Chst15	-0.482521	0.779955	1	0.998178	0.00425396
Slc25a42	-0.609045	0.579024	1	0.998178	0.00434363
Cpt1a	-0.529629	0.694646	1	0.998178	0.00438067
Nadsyn1	0.897271	0.342757	0.975008	0.974921	0.00438386
Uqcrfs1	-0.518879	0.71287	1	0.998178	0.00445429
Ak7	-0.738771	0.445367	1	0.998178	0.00451534
Slc25a37	0.591419	0.602065	1	0.990274	0.00456194
Isca1	-0.481938	0.781155	1	0.998178	0.00466958
Hsd17b14	-0.549645	0.662477	1	0.998178	0.00483439
Hexdc	-0.506621	0.734539	1	0.998178	0.00484265
Gpt2	-0.614061	0.572716	1	0.998178	0.00509747
Nanp	0.920124	0.328108	0.975671	0.968359	0.00532964
Gm3244	-0.503108	0.740887	1	0.998178	0.00534762
Apobr	-0.632931	0.550025	1	0.998178	0.00543469
B3gnt4	-0.891656	0.346449	1	0.998178	0.00548717
Slc9a4	-0.57768	0.620986	1	0.998178	0.00576582
Sf3b5	0.522147	0.707287	0.992455	0.990644	0.00613375
Manea	-1.16794	0.201315	1	0.998178	0.00613969
Slc9c1	-1.31177	0.150165	1	0.998178	0.00655991
Dpm3	-0.497583	0.751069	1	0.998178	0.00657359
Cyb5r2	-0.518209	0.714036	1	0.998178	0.00683594
Amd2	-0.489914	0.765494	1	0.998178	0.00686222
Kcnh5	-0.904327	0.338256	1	0.998178	0.00686716
Aifm2	-0.65225	0.528219	1	0.998178	0.00727381
Entpd2	-0.475068	0.79498	1	0.998178	0.00731536
Sphk1	0.909668	0.334685	0.969658	0.968359	0.00738707
Slc13a3	-0.537495	0.681744	1	0.998178	0.00740392
Nox1	-0.974567	0.295293	1	0.998178	0.00742542
Mcat	-0.684146	0.494978	1	0.998178	0.00744231
Gmppb	1.66005	0.0723641	0.953245	0.921686	0.00751818
Slc31a1	-1.52524	0.0966185	1	0.989575	0.00770478
Ippk	1.05535	0.25218	0.972497	0.968359	0.00771187
Pank4	-0.537158	0.682324	1	0.998178	0.00793238
Ndufa1	1.04841	0.255549	0.974821	0.968359	0.00801441
Ckmt2	-0.537831	0.681194	1	0.998178	0.00809141
Glyat	-0.527033	0.698886	1	0.998178	0.00819233
Plcb4	-0.578664	0.619586	1	0.998178	0.00836224
Aspa	0.623417	0.561343	0.995236	0.990274	0.00851563
Gm4952	-0.87697	0.354389	1	0.998178	0.00857215
Abcd4	1.18304	0.195238	0.960516	0.951026	0.00875121
Me3	-1.08764	0.236326	1	0.998178	0.00875272
Hoga1	-0.607723	0.580795	1	0.998178	0.00875926
Atp6v1g2	0.584473	0.61148	1	0.990274	0.00885014
Crym	1.43569	0.116436	0.956947	0.951026	0.0090835
Ppard	0.757189	0.430329	0.982265	0.98184	0.00916964
Sgms1	-0.532953	0.68913	1	0.998178	0.00929526
Acbd4	-0.915754	0.330839	1	0.998178	0.00940864
Mgst3	-0.90424	0.338256	1	0.998178	0.00954577
Gm2a	-0.572288	0.628746	1	0.998178	0.00959241
Uqcrb	-0.533601	0.688055	1	0.998178	0.00976582
Pla2g4e	1.12325	0.220266	0.965678	0.955984	0.0097722
Trpm6	-1.08898	0.235668	1	0.998178	0.00988596
Mmab	-0.559877	0.64685	1	0.998178	0.0102668
B3galt4	0.880935	0.352496	0.980933	0.978004	0.0102676
Hsd17b6	-0.590433	0.603401	1	0.998178	0.0102729
Maneal	0.640149	0.54161	0.999213	0.990274	0.0103039
Vdac3	-0.588328	0.606247	1	0.998178	0.0103371
Ptgfrn	0.539718	0.678205	0.991115	0.990601	0.0104071
Plcb3	1.01386	0.273563	0.978649	0.968359	0.0104806
Cox16	-0.563474	0.641515	1	0.998178	0.0106065
Stard3nl	0.730859	0.452182	0.992758	0.988751	0.0106323
Dbi	-0.479495	0.786076	1	0.998178	0.010842
Pdk4	0.528577	0.696321	0.993385	0.990644	0.0108425
Catsper1	-0.59112	0.60247	1	0.998178	0.011077
Adcy4	0.791182	0.40429	0.982495	0.97912	0.0111647
Slc25a10	-0.681153	0.49808	1	0.998178	0.0112163
Elovl6	1.60519	0.0814065	0.948284	0.921686	0.0114185
Gphn	-0.538055	0.680792	1	0.998178	0.0114902
Slc9a1	-0.50511	0.737176	1	0.998178	0.0115634
Has2	-0.91752	0.329667	1	0.998178	0.0115657
Acsf3	-0.49828	0.749663	1	0.998178	0.0116782
Hibadh	-0.511535	0.725755	1	0.998178	0.0117776
Slc32a1	-0.912228	0.333114	1	0.998178	0.0118145
Ndufa6	-0.505269	0.736934	1	0.998178	0.0120121
Cda	-0.673525	0.505701	1	0.998178	0.0120357
Dagla	-1.41663	0.121204	1	0.998178	0.0121223
Dpysl3	-1.17661	0.197755	1	0.998178	0.0124614
Cyp2c65	-0.742473	0.442301	1	0.998178	0.0126009
Prps2	-0.569636	0.632558	1	0.998178	0.0129667
Dus3l	1.01496	0.272947	0.980174	0.968359	0.0135712
Cyp7b1	-0.490009	0.765344	1	0.998178	0.0136355
Apoc2	1.00002	0.280881	0.971539	0.968359	0.0137755
Npc1	-0.74207	0.442551	1	0.998178	0.0138637
Akr1e1	-0.585254	0.610436	1	0.998178	0.0139134
Aldoa	-0.472475	0.800329	0.999267	0.998178	0.013975
Dhrs7c	1.14692	0.210041	0.955011	0.955011	0.0139775
Clic1	0.937551	0.317369	0.9693	0.968359	0.0140545
Fgfr1	-0.55894	0.64831	1	0.998178	0.0140939
Tet2	-0.504465	0.7384	1	0.998178	0.0141428
Spr	-1.1471	0.209945	1	0.998178	0.0141443
Tyrp1	-0.549247	0.663069	1	0.998178	0.0143324
Scnn1g	-0.63031	0.553065	1	0.998178	0.0144832
Ptgs2	-0.49898	0.748454	1	0.998178	0.0146507
Vkorc1	-0.724785	0.457441	1	0.998178	0.0153484
Abhd1	1.04236	0.258737	0.973805	0.968359	0.015644
Gstcd	0.602474	0.587521	0.997725	0.990274	0.0159033
Cyp11a1	-0.469108	0.807453	0.999804	0.998178	0.0159916
Cox6a1	0.754487	0.432396	0.983003	0.982787	0.0160327
Naa60	1.11406	0.224215	0.962044	0.955984	0.0161828
Atp6v1e1	0.607093	0.581588	0.998476	0.990274	0.0162092
Map2k2	-0.473654	0.797867	1	0.998178	0.0162195
Apoo	-0.463015	0.820611	0.998668	0.998516	0.0162245
Agmat	-0.534075	0.687262	1	0.998178	0.0164137
Itpkb	0.76784	0.421976	0.983914	0.97912	0.0166986
Cdipt	-1.01888	0.27086	1	0.998178	0.0174232
Faah	0.942269	0.314453	0.971976	0.968359	0.0179246
Mfng	0.590658	0.603104	1	0.990274	0.0179595
Slc2a1	0.636109	0.546316	1	0.990274	0.0180111
Pank3	0.618006	0.567858	0.995517	0.990274	0.0180124
Clca4b	-0.510919	0.726799	1	0.998178	0.018033
Stard5	-0.600522	0.590047	1	0.998178	0.0180429
Mthfr	0.537307	0.682023	0.992065	0.990644	0.0181966
Pgs1	-1.36633	0.134249	1	0.998178	0.0183183
Bdh1	1.30358	0.15273	0.989758	0.951026	0.0183944
Dirc2	1.1567	0.205985	0.956625	0.951026	0.0184479
Mfsd7c	-1.283	0.159398	1	0.998178	0.0185452
Mmel1	0.646071	0.535016	1	0.990274	0.0186582
Isyna1	0.529057	0.695509	0.993232	0.990644	0.0189946
Alas1	0.483441	0.778199	0.998064	0.995146	0.0192723
Rpl4	-1.00025	0.280793	1	0.998178	0.0194862
Mdh1b	-0.883221	0.351304	1	0.998178	0.0197943
Gmpr	1.42605	0.118725	0.956244	0.951026	0.0198495
Abhd8	-1.01632	0.272226	1	0.998178	0.0198571
Scn3a	-0.878098	0.353879	1	0.998178	0.0199725
Ndufs7	-0.667517	0.511821	1	0.998178	0.0200482
Gabrd	0.473843	0.797453	1	0.995146	0.0201288
Slc35b3	1.03238	0.263862	0.971055	0.968359	0.0203049
Adcy7	-0.659713	0.520096	1	0.998178	0.0204144
Kdm6a	1.52828	0.0958772	0.92245	0.921686	0.0208236
Slc25a25	0.618058	0.567858	0.996136	0.990274	0.020865
Sult2a5	0.60826	0.580082	0.998932	0.990274	0.0209114
Kcnk4	0.493869	0.758082	0.998614	0.995097	0.0209253
Pik3ca	-1.97468	0.0369306	0.927513	0.907065	0.0209632
Cox7a2	0.96429	0.301265	0.973928	0.968359	0.0210596
Nfs1	0.594549	0.59788	0.997883	0.990274	0.0212697
St6galnac5	0.564308	0.640277	0.995006	0.990274	0.0213972
Mical3	-1.12752	0.218254	1	0.998178	0.0214207
Alkbh1	0.54284	0.673203	0.990997	0.990274	0.0214476
Clic4	1.25867	0.167439	0.963287	0.951026	0.0215617
Cyp3a44	0.576834	0.6222	0.997714	0.990274	0.0219113
Pla2g15	0.715526	0.465559	0.995759	0.988751	0.0219793
Lpcat4	-2.10764	0.0274335	0.874789	0.866643	0.0220597
Uqcr10	0.566933	0.636456	0.995654	0.990274	0.0221222
Rdh1	-1.1121	0.225065	1	0.998178	0.0221774
Coq9	0.636743	0.545597	1	0.990274	0.0225765
Abhd10	0.773602	0.417492	0.98817	0.97912	0.0231196
Gm3873	1.07316	0.243388	0.963638	0.963638	0.0231235
Glyr1	-0.929835	0.32213	1	0.998178	0.0232568
Sirt1	0.623583	0.561086	0.996661	0.990274	0.0233128
Slc25a43	0.970685	0.297636	0.977898	0.968359	0.0234634
B4galt6	0.537655	0.681443	0.992246	0.990644	0.0237545
Phospho2	-1.63173	0.0770163	1	0.989575	0.0237551
Nudt8	0.522203	0.707169	0.992784	0.990644	0.0239369
Upp2	0.498863	0.74865	0.996904	0.995097	0.0240319
Gnpat	1.15335	0.207239	0.953027	0.951026	0.0242986
Cox8c	0.93181	0.320849	0.969425	0.968359	0.024324
Slc7a7	0.4899	0.765494	0.996273	0.995097	0.0243264
Aqp6	0.47785	0.789291	1	0.995146	0.0244051
Slc5a12	0.478515	0.788061	1	0.995146	0.0244086
Kcnh7	0.559621	0.647256	0.9938	0.990274	0.0244397
Oxa1l	-0.949779	0.309881	1	0.998178	0.0245652
Slc35f4	-0.904081	0.33834	1	0.998178	0.0246156
Gapdh	0.479914	0.785171	1	0.995146	0.0246329
Alg11	0.555546	0.653375	0.992383	0.990274	0.0250437
Myc	0.55145	0.659729	0.994001	0.990274	0.0250572
Dera	0.555639	0.653326	0.992845	0.990274	0.0251816
Ace2	0.914424	0.331622	0.976846	0.968359	0.0252828
Hs3st4	0.624609	0.559882	0.997035	0.990274	0.0253024
Mip	0.910676	0.334031	0.972763	0.968359	0.0253479
Slc43a1	1.02912	0.265416	0.97044	0.968359	0.0254065
Ddhd2	0.609862	0.578057	0.999719	0.990274	0.0255109
Galnt14	0.716326	0.464959	0.998264	0.988751	0.0262062
Slc39a12	-1.54384	0.0928511	1	0.989575	0.0263016
Abca9	1.16405	0.202962	0.956772	0.951026	0.0264658
Apob	1.69495	0.0671767	0.971133	0.921686	0.0265285
Kdm4b	0.513922	0.721475	0.991632	0.990644	0.0266886
Alox8	0.490717	0.763945	0.995636	0.995097	0.0268285
Inpp4b	0.736954	0.44694	0.990507	0.988751	0.0268812
Slc27a2	0.832738	0.377849	0.985343	0.978198	0.0269027
Grhpr	0.884202	0.350849	0.978282	0.978004	0.0269968
Pde11a	-0.878664	0.3537	1	0.998178	0.027069
Has1	-0.923473	0.326009	1	0.998178	0.0271327
Scn1b	1.13777	0.213955	0.963481	0.955984	0.0273331
Lctl	1.15188	0.207874	0.952842	0.951026	0.0274723
Rpl13-ps6	-0.683545	0.495586	1	0.998178	0.0274976
Lyg1	-0.9033	0.338895	1	0.998178	0.0275591
Glrx2	0.583166	0.613243	0.999844	0.990274	0.0275672
Sult2a4	0.475361	0.794354	1	0.995146	0.0276006
Fh1	-1.01649	0.272189	1	0.998178	0.0276327
Acad8	0.544932	0.669929	0.991875	0.990274	0.0276354
Ckm	0.505469	0.736546	0.993455	0.993455	0.0278314
Mmaa	0.757577	0.43	0.982309	0.98184	0.0283764
Cyp27b1	0.564223	0.640436	0.994705	0.990274	0.0284907
Chst13	0.676433	0.502787	0.996734	0.990274	0.0287772
Gde1	-0.918849	0.32886	1	0.998178	0.0289124
Pdxk	1.27636	0.161516	0.972894	0.951026	0.029262
Ugt2a1	0.532182	0.690393	0.992968	0.990644	0.0292886
Acat1	-0.829794	0.379523	1	0.998178	0.0293079
Glra2	0.934461	0.319329	0.972126	0.968359	0.0293427
Gm21948	0.504823	0.737727	0.994098	0.993788	0.0295817
Mpc1	0.602629	0.587368	0.998066	0.990274	0.0297651
Kcnq1	0.494327	0.757203	0.998856	0.995097	0.030197
Kras	1.17743	0.197544	0.960131	0.951026	0.03082
Pfkp	1.17533	0.198366	0.959168	0.951026	0.030939
Cyp21a1	0.643222	0.538194	1	0.990274	0.0309409
Kcnn4	0.587078	0.607977	1	0.990274	0.0309488
Atp5d	-0.677606	0.50163	1	0.998178	0.0310673
Trpv6	-0.666107	0.51344	1	0.998178	0.0310957
Pck2	0.864806	0.360607	0.978394	0.978004	0.0311284
Eno1b	0.548796	0.663825	0.99327	0.990274	0.0317171
Enpp3	0.501262	0.744272	0.995778	0.995097	0.0318631
Fads3	-0.661366	0.518363	1	0.998178	0.0319857
Oat	-1.10634	0.227783	1	0.998178	0.0326539
Kdm5d	0.595521	0.596668	0.997041	0.990274	0.0326923
B4galt2	0.765561	0.423649	0.981319	0.97912	0.032853
Rpl23	0.500274	0.745986	0.995237	0.995097	0.0329747
St8sia4	0.993858	0.284351	0.978737	0.968359	0.0331082
Ndufs8	0.570442	0.631335	0.996492	0.990274	0.0331566
Nans	0.513859	0.721633	0.991367	0.990644	0.0333135
Abcf1	0.62739	0.556541	0.996119	0.990274	0.0334951
Hilpda	0.772288	0.418504	0.986423	0.97912	0.0335523
Dcxr	0.566152	0.637532	0.996232	0.990274	0.0336387
Acot12	0.505822	0.735951	0.993129	0.993129	0.0336601
Gxylt2	0.564991	0.639204	0.994983	0.990274	0.0336706
Kcnk7	0.556028	0.652671	0.992919	0.990274	0.0337131
Cyp3a11	-0.603784	0.585782	1	0.998178	0.0337505
Acot13	-0.875285	0.355298	1	0.998178	0.0337555
Pde10a	0.591671	0.601743	1	0.990274	0.0338807
Ivd	1.27093	0.163497	0.964223	0.951026	0.0339671
Nme6	0.530634	0.69295	0.992091	0.990644	0.0342251
Nme2	0.582478	0.614189	0.999653	0.990274	0.0344792
Atp13a5	1.09012	0.235292	0.965486	0.955984	0.0344936
Gabra2	-1.10674	0.227667	1	0.998178	0.0346081
Chst4	0.782457	0.410712	0.982017	0.97912	0.0346306
Far2	-0.937803	0.317086	1	0.998178	0.0348672
Cacnb1	0.586986	0.608138	1	0.990274	0.0354261
Agpat1	0.766238	0.423061	0.98238	0.97912	0.0354496
Naaladl1	1.27428	0.162288	0.971318	0.951026	0.0359898
Prdx6	-1.10146	0.230061	1	0.998178	0.0360034
Slc26a1	0.618756	0.566952	0.99703	0.990274	0.0360297
Sfxn1	0.5819	0.615014	0.998115	0.990274	0.0362598
Slc30a9	0.705726	0.474467	0.990758	0.988751	0.0363113
Ldha	0.927668	0.323388	0.969819	0.968359	0.0363162
Slc25a39	0.549706	0.662397	0.995361	0.990274	0.0365021
Galntl5	0.711972	0.468746	0.994278	0.988751	0.0365672
Kctd13	0.655086	0.525096	1	0.990274	0.0367972
Mthfsd	1.43813	0.115784	0.959988	0.951026	0.0368269
Kcnk3	0.769854	0.420405	0.985138	0.97912	0.0373436
Slc35c2	0.950799	0.309239	0.970762	0.968359	0.03736
Nampt	0.636797	0.54554	1	0.990274	0.0378412
Slc29a1	-1.07806	0.240904	1	0.998178	0.0379794
Mgll	-1.07511	0.242247	1	0.998178	0.0383629
Cpt2	0.722466	0.459382	0.99692	0.988751	0.0384591
Hmgcll1	1.1031	0.229246	0.960244	0.955984	0.0384688
Kctd9	0.590935	0.602724	1	0.990274	0.0385791
Kcnk12	1.06511	0.247293	0.972272	0.968359	0.0386482
Glra4	0.953383	0.307806	0.972762	0.968359	0.038947
Nme3	0.599134	0.591814	0.996014	0.990274	0.0390942
Abca7	1.28133	0.160041	0.972319	0.951026	0.0391336
Slc22a28	0.613477	0.573515	0.996756	0.990274	0.0391862
Cacng7	0.945204	0.31278	0.974282	0.968359	0.0392395
Scn2b	0.549725	0.662397	0.995891	0.990274	0.0393583
Acox1	1.15308	0.207363	0.952048	0.951026	0.0394113
Ppip5k1	-1.12978	0.217345	1	0.998178	0.0394275
Slc15a2	0.602692	0.58721	0.998399	0.990274	0.0394693
Dhrs4	0.579471	0.618416	0.99618	0.990274	0.0395122
Pfkm	0.556905	0.651288	0.994034	0.990274	0.0395185
Entpd4	0.614061	0.572716	0.997211	0.990274	0.039526
L2hgdh	0.973336	0.295966	0.979257	0.968359	0.0395706
Tk1	-0.539718	0.678205	1	0.998178	0.039703
Npr2	0.645725	0.535417	1	0.990274	0.0398411
Aqp12	0.501758	0.743382	0.996005	0.995097	0.0398862
Slc25a47	1.03787	0.261024	0.973317	0.968359	0.0400654
Glt8d1	1.30342	0.15273	0.985228	0.951026	0.0401048
Slc17a4	0.626047	0.558243	0.996004	0.990274	0.0401384
Slc6a11	1.05587	0.251829	0.972476	0.968359	0.040147
Galnt5	0.613672	0.573254	0.997533	0.990274	0.0403145
Pam	-0.685352	0.493859	1	0.998178	0.0405416
Rpl14	-0.937388	0.317409	1	0.998178	0.0406001
St8sia2	0.547558	0.665833	0.993638	0.990274	0.0406104
Aldh1a2	0.786456	0.407798	0.980035	0.97912	0.0407105
Uprt	0.514526	0.720477	0.991228	0.990644	0.0407797
Uck2	0.543872	0.67152	0.991107	0.990274	0.0409945
Aldh3a2	0.577948	0.620554	0.996777	0.990274	0.04127
Slc6a15	-0.84072	0.373526	1	0.998178	0.0415531
Nudt7	-0.943899	0.313553	1	0.998178	0.0416087
Cyp1a1	0.932036	0.320704	0.971068	0.968359	0.0417904
Alg2	0.648897	0.531851	1	0.990274	0.041884
Slc46a3	0.614397	0.572314	0.997127	0.990274	0.0420192
Ndufv1	0.62221	0.562814	0.994093	0.990274	0.0421322
Mfsd7a	0.586347	0.608942	1	0.990274	0.0423781
Slc39a10	0.658622	0.521343	0.999093	0.990274	0.0425375
Ndufa4l2	0.867624	0.359252	0.981329	0.978004	0.0427328
Hmgcs2	0.568152	0.634709	0.995685	0.990274	0.0427537
Naga	0.616274	0.570106	0.99636	0.990274	0.0428113
Abhd14a	0.897559	0.342573	0.976454	0.974921	0.042896
Ugt3a2	0.510546	0.727417	0.993021	0.990644	0.043167
Rhcg	0.502823	0.74134	0.99611	0.995097	0.0431814
Slc25a31	-2.70778	0.00710154	0.629818	0.629818	0.0432003
Glod5	-1.33851	0.142232	1	0.998178	0.0433485
Gria4	-0.697081	0.482627	1	0.998178	0.0433773
Trpc6	-0.61317	0.573911	1	0.998178	0.0434186
Sord	0.568437	0.6343	0.996151	0.990274	0.0435604
Ndor1	0.66593	0.513582	0.997099	0.990274	0.0438197
Dtymk	1.16164	0.203849	0.959349	0.951026	0.0439443
B4galnt1	1.0365	0.26171	0.974584	0.968359	0.0441814
Ass1	0.58257	0.614132	1	0.990274	0.0442538
Rps6	-0.924279	0.325609	1	0.998178	0.0445953
Gstp1	0.692392	0.48713	0.990064	0.989351	0.0445976
Man2c1	0.601492	0.58874	0.99799	0.990274	0.0447222
Gnpda1	1.06797	0.245834	0.969239	0.968359	0.044782
Scn4b	-0.66109	0.518628	1	0.998178	0.0448312
Ggh	0.777352	0.414646	0.986402	0.97912	0.0448789
Ppcdc	0.632222	0.550948	1	0.990274	0.0448922
Acsbg2	-0.890174	0.347469	1	0.998178	0.0448973
Stard6	0.71623	0.464959	0.997504	0.988751	0.0450606
Slc7a5	0.568239	0.634465	0.995856	0.990274	0.0451413
Slc1a4	0.843	0.372259	0.985351	0.978198	0.0452053
Pik3c2a	-1.04322	0.258241	1	0.998178	0.0458909
Hs3st5	-0.886101	0.349934	1	0.998178	0.0459153
Pigw	0.785783	0.40829	0.980382	0.97912	0.0461044
Atp8b3	-0.567832	0.635122	1	0.998178	0.0461807
Ndufb3	0.565076	0.639044	0.995285	0.990274	0.0461902
Echdc2	0.604911	0.584269	0.99882	0.990274	0.0465591
Ch25h	-1.44059	0.115145	1	0.998178	0.0466177
Atp13a4	0.687856	0.491392	0.991579	0.990274	0.0466342
Aldh5a1	0.57973	0.618111	0.997398	0.990274	0.0471637
Aanat	0.512235	0.724544	0.993429	0.990644	0.0473753
Acot3	0.677198	0.502011	0.9973	0.990274	0.0475396
Slc39a8	0.560254	0.646281	0.994468	0.990274	0.047574
Slc25a16	0.535821	0.684464	0.991015	0.990644	0.0476595
Abhd3	0.607972	0.580388	0.998239	0.990274	0.0478762
Plin5	0.548654	0.663981	0.992978	0.990274	0.0479678
Slc25a13	-0.787738	0.406831	1	0.998178	0.048235
Cacng1	0.518946	0.712636	0.99304	0.990644	0.0482651
Arsg	0.584513	0.61148	1	0.990274	0.0483445
Pigyl	0.719039	0.462465	0.997467	0.988751	0.049012
Cyp4f13	-0.891061	0.346861	1	0.998178	0.0492052
St8sia6	1.84654	0.0483734	0.927651	0.921686	0.0494004
Baat	-0.789886	0.405306	1	0.998178	0.0494084
Sms-ps	-0.846322	0.370489	1	0.998178	0.0494233
Cyp2c55	-0.785605	0.408357	1	0.998178	0.0495646
Cacnb4	0.676424	0.502879	0.996217	0.990274	0.0496585
Cyb561	0.628392	0.55537	0.996556	0.990274	0.049661
Coasy	1.29316	0.156058	0.979797	0.951026	0.0496636
Dus1l	0.572182	0.62885	0.997035	0.990274	0.0499962
Cryl1	-1.55671	0.090215	1	0.989575	0.05012
Slc24a4	1.40065	0.125131	0.982576	0.951026	0.0502347
Kcnmb1	-2.58306	0.00945243	0.67065	0.67065	0.050392
Kcne3	-0.97566	0.294651	1	0.998178	0.0504086
Pla2g12a	1.60154	0.0821355	0.945061	0.921686	0.0504282
Hmgcr	0.734789	0.448741	0.991381	0.988751	0.050686
Kcnj13	1.28501	0.158665	0.972339	0.951026	0.0509318
Abca13	0.919288	0.328687	0.976364	0.968359	0.0511799
Gabrg3	-1.76938	0.0573986	0.958219	0.93513	0.0512204
Naa35	-0.596667	0.59506	1	0.998178	0.0512765
Mtor	1.00531	0.278017	0.974787	0.968359	0.0513922
Oas1g	-1.66851	0.0711325	1	0.989575	0.0514454
Gaa	1.1191	0.22198	0.961232	0.955984	0.0515352
Afmid	1.23427	0.176166	0.956861	0.951026	0.0518742
Arg2	0.677751	0.501494	0.998384	0.990274	0.0523129
Msr1	0.685329	0.493938	0.99458	0.990274	0.0525326
Rplp2	1.09545	0.232641	0.961605	0.955984	0.0526016
Arsb	-1.26342	0.166043	1	0.998178	0.0527387
Mogat1	-0.759915	0.42819	1	0.998178	0.052979
B4galt1	0.620489	0.564918	0.994694	0.990274	0.0530387
Acyp2	0.573858	0.626425	0.996553	0.990274	0.0531155
Synj1	0.575309	0.624399	0.998967	0.990274	0.0535015
Pgam2	0.653525	0.526802	1	0.990274	0.0536187
Abcc3	0.559791	0.647051	0.994025	0.990274	0.0536477
Akr1b3	0.52626	0.700197	0.992884	0.990644	0.0537005
Nat8f1	0.694837	0.48474	0.990922	0.989351	0.0539622
Gstp-ps	0.708829	0.471624	0.99217	0.988751	0.0541069
Srebf1	0.554883	0.654345	0.992254	0.990274	0.0541167
Ryr2	0.963084	0.301962	0.975065	0.968359	0.054122
Slc2a7	0.916003	0.33071	0.977224	0.968359	0.0541482
Nat9	0.588633	0.605851	1	0.990274	0.05422
Pgd	0.542532	0.673706	0.990703	0.990274	0.0542958
Kcnf1	-1.20851	0.185469	1	0.998178	0.0543755
Kcnh3	0.869729	0.358218	0.984227	0.978004	0.0546457
Cacng8	0.575667	0.623836	0.9992	0.990274	0.0547294
Slc23a1	0.969857	0.297975	0.977873	0.968359	0.0547547
P4ha1	1.08907	0.235668	0.964222	0.955984	0.0547707
Btd	0.720747	0.460988	0.996569	0.988751	0.0551181
Galnt3	0.656598	0.523489	0.999807	0.990274	0.0551344
Hpdl	0.663554	0.516086	0.998522	0.990274	0.0551975
Lbr	0.624013	0.560653	0.997148	0.990274	0.0557309
Slc30a10	0.945955	0.312301	0.974947	0.968359	0.055941
Asic1	0.934246	0.319364	0.971184	0.968359	0.0559595
Dhrs11	0.694582	0.485122	0.990984	0.989351	0.0561121
Xylb	-0.839208	0.37436	1	0.998178	0.0562157
Ggt7	0.714644	0.466406	0.996058	0.988751	0.0562538
Fut11	0.537831	0.681194	0.992908	0.990644	0.0563038
Atp6v1f	0.713001	0.467919	0.994019	0.988751	0.0564146
Pdhx	0.624494	0.560145	0.996875	0.990274	0.056431
Asna1	0.556073	0.652557	0.993283	0.990274	0.0564509
Pgk1	-0.838205	0.37483	1	0.998178	0.0570443
Aoah	0.677308	0.501875	0.997733	0.990274	0.0570751
Slc41a3	-0.912545	0.332809	1	0.998178	0.0574049
Dgkd	0.939823	0.316082	0.971685	0.968359	0.0575731
Galnt12	0.600642	0.589944	0.996436	0.990274	0.057582
Hgsnat	0.911298	0.333769	0.973003	0.968359	0.0575968
Slc35c1	-0.575798	0.623726	1	0.998178	0.0576359
Acadsb	0.601114	0.589285	0.997715	0.990274	0.0577487
Pnpla2	0.540951	0.676211	0.990769	0.99042	0.0577887
Foxred2	0.533245	0.688571	0.99136	0.990644	0.0578193
Slc25a29	0.973668	0.295802	0.979865	0.968359	0.0578793
Suclg1	-1.06928	0.2452	1	0.998178	0.0584252
Plcz1	0.711605	0.469122	0.99358	0.988751	0.0584945
Ugt1a5	0.647344	0.533608	1	0.990274	0.0586065
Ndst3	1.1238	0.220089	0.96791	0.955984	0.0589424
Enpp4	0.536488	0.683342	0.991936	0.990644	0.0589769
Psmb2	0.703234	0.476813	0.99125	0.988751	0.0590553
Acad11	0.770663	0.419655	0.98502	0.97912	0.0596598
Ndufb7	0.527343	0.698373	0.992795	0.990644	0.0596808
Slc16a2	-0.913349	0.332251	1	0.998178	0.0597509
Uqcrc2	0.580095	0.617564	0.99823	0.990274	0.0598955
Gal3st2b	1.00892	0.27612	0.976641	0.968359	0.0599313
Ddt	0.627991	0.555886	0.996212	0.990274	0.0601517
Abcc6	1.1949	0.190596	0.959446	0.951026	0.0601613
Slc2a6	-0.629437	0.554159	1	0.998178	0.0603219
Ppara	1.00581	0.277844	0.976611	0.968359	0.0603918
Itgb3	1.12996	0.217258	0.967537	0.955984	0.060586
Cyp8b1	-0.762271	0.426306	1	0.998178	0.0608696
Pigv	0.610668	0.577004	0.998511	0.990274	0.0608927
Minpp1	-1.09832	0.231501	1	0.998178	0.0613156
Gad1	1.33788	0.142348	0.978727	0.951026	0.0615009
Ptges	1.1128	0.224765	0.961477	0.955984	0.0619068
Pofut1	1.36746	0.134027	0.978813	0.951026	0.0619101
Slc38a7	0.974664	0.295255	0.981513	0.968359	0.0622256
Abca1	0.5685	0.634056	0.996324	0.990274	0.0622476
Dhtkd1	0.790314	0.404916	0.981477	0.97912	0.0623494
Abce1	-1.59791	0.0828631	1	0.989575	0.0624322
Slc35d3	0.63362	0.549253	1	0.990274	0.0624991
Grik5	0.546982	0.666686	0.993334	0.990274	0.0627476
Fabp6	0.706371	0.473951	0.991149	0.988751	0.062939
Cyb5d2	0.641713	0.539811	0.99982	0.990274	0.0630088
B3gnt8	-0.868629	0.358735	1	0.998178	0.0631648
Dgkz	0.582081	0.614799	0.998916	0.990274	0.0632141
Slc30a8	0.540305	0.677165	0.990622	0.990448	0.0633101
Slc25a27	1.06319	0.248207	0.969109	0.968359	0.0633245
Chrnb4	0.581651	0.615368	0.996967	0.990274	0.063445
Scn7a	-1.46343	0.109929	1	0.998178	0.063448
Sec1	0.629981	0.553468	1	0.990274	0.0634554
Atp5o	0.584884	0.610925	1	0.990274	0.0634929
Lcat	0.534933	0.685901	0.991058	0.990644	0.0635342
Nudt18	0.718499	0.462985	0.997824	0.988751	0.0635354
Serpina1d	0.568784	0.633675	0.997393	0.990274	0.0635455
Pkd2	0.571214	0.630231	0.996982	0.990274	0.0636707
Slco2a1	0.798627	0.398871	0.979457	0.978355	0.0639187
Slc15a3	0.547311	0.666046	0.99343	0.990274	0.0641097
Gnptg	-0.74765	0.438051	1	0.998178	0.0641359
Dgat2	0.541274	0.67576	0.990623	0.99042	0.0643812
Slc39a13	0.545669	0.668732	0.991666	0.990274	0.0644578
B3gntl1	-1.05232	0.253728	1	0.998178	0.0644604
Abcb7	1.09083	0.234867	0.966556	0.955984	0.0646271
Gldc	0.647538	0.533366	1	0.990274	0.0648213
Pdk3	0.71957	0.461992	0.997209	0.988751	0.0649801
Aldh1b1	0.81221	0.389578	0.980555	0.978198	0.0652052
Pdxp	0.94341	0.313776	0.974158	0.968359	0.0656067
Gbe1	0.964733	0.301143	0.974651	0.968359	0.0656564
G6pc3	0.909188	0.335048	0.969714	0.968359	0.0657989
Gm10639	0.847368	0.369784	0.984345	0.978198	0.0659461
Car12	0.612701	0.574458	0.996552	0.990274	0.0659517
Gsta3	-0.826877	0.381156	1	0.998178	0.0661285
Hnmt	0.749005	0.436971	0.989415	0.987999	0.0662899
Cyp4x1	1.29928	0.154124	0.982974	0.951026	0.0663107
Slc17a1	0.574567	0.625372	0.998257	0.990274	0.0663678
Cat	0.68254	0.496669	0.995811	0.990274	0.0663716
Chrnb2	0.682977	0.496265	0.995709	0.990274	0.0663914
Atp2a1	0.75908	0.428847	0.983661	0.98184	0.0666525
Cacna1i	0.632728	0.550178	1	0.990274	0.0670897
Kcnc2	0.538206	0.680623	0.992589	0.990644	0.0671122
Acaca	0.542733	0.673348	0.990693	0.990274	0.0671661
St6galnac1	0.552869	0.657542	0.992829	0.990274	0.0675502
Glud1	1.01072	0.275213	0.978342	0.968359	0.0675513
Chdh	0.701036	0.478981	0.989917	0.988751	0.0676432
Sirt7	1.39993	0.125274	0.978245	0.951026	0.0678152
Rpl7	0.658729	0.521215	0.999528	0.990274	0.0678158
Asnsd1	0.928153	0.323119	0.970046	0.968359	0.0679645
Rab10	0.718018	0.46345	0.997302	0.988751	0.0680471
Lss	0.629762	0.553756	0.999385	0.990274	0.0680925
Gk2	-1.58722	0.0845627	1	0.989575	0.0682206
Cyp4f40	1.20851	0.185469	0.96287	0.951026	0.0682751
Bdh2	0.796419	0.400653	0.979567	0.978718	0.0682839
Msrb3	1.10598	0.227883	0.960241	0.955984	0.0684262
Nme7	0.757827	0.429808	0.982666	0.98184	0.0685213
Psmd6	0.701152	0.478715	0.990093	0.988751	0.0689385
Cubn	0.925408	0.324737	0.97283	0.968359	0.0690091
Nme1	0.692326	0.48713	0.989351	0.989351	0.0690685
Alg1	0.694153	0.485383	0.9908	0.989351	0.0691233
Hsd11b1	0.648854	0.531947	1	0.990274	0.0691631
Far1	0.569655	0.632476	0.997175	0.990274	0.0695626
Slc25a38	0.698847	0.48099	0.989716	0.988791	0.0696505
Edem2	1.8875	0.0444882	0.895802	0.895802	0.069805
Pomt2	0.636287	0.546072	1	0.990274	0.069813
Gckr	0.929179	0.322545	0.970388	0.968359	0.0698335
Chst5	-2.08431	0.0290638	0.877479	0.869661	0.0699393
Amy2a5	0.70277	0.4772	0.989864	0.988751	0.0699453
Glb1l3	0.680747	0.498445	0.997244	0.990274	0.0699522
Sulf2	0.623476	0.561343	0.995863	0.990274	0.0700708
Galt	1.17556	0.198249	0.960247	0.951026	0.0701067
Sdr39u1	0.961271	0.303106	0.973184	0.968359	0.070184
Pycr1	0.605399	0.583701	0.999061	0.990274	0.0702715
Rrm1	1.37999	0.130566	0.98151	0.951026	0.0703219
Gabra6	0.789303	0.405684	0.982493	0.97912	0.0704507
Itpr3	0.746563	0.438894	0.988213	0.988213	0.0704906
Asic4	1.04599	0.256827	0.977052	0.968359	0.0705787
Slc26a5	0.935794	0.318317	0.971143	0.968359	0.0709633
Acat2	0.546096	0.668044	0.992735	0.990274	0.0710184
Cidec	0.55894	0.64831	0.993793	0.990274	0.0711429
Eif4a3	-0.899306	0.341413	1	0.998178	0.0711822
Ddhd1	2.30129	0.0178748	0.868779	0.861934	0.0713305
Ndufb10	0.667448	0.512024	0.996132	0.990274	0.0714124
Fabp3	0.910132	0.33451	0.971148	0.968359	0.0715203
Catsper3	0.625191	0.559185	0.997054	0.990274	0.0715953
Nt5c	0.608332	0.579981	0.999369	0.990274	0.0716229
Sardh	0.58181	0.615128	0.997725	0.990274	0.0717138
Nme5	-1.47133	0.108032	0.995439	0.995439	0.0717729
Arsi	1.10781	0.227101	0.961259	0.955984	0.0720828
Neu2	-1.06736	0.246075	1	0.998178	0.072197
Glb1l2	-0.63486	0.547798	1	0.998178	0.0724949
Cav3	1.01905	0.270811	0.977485	0.968359	0.0725252
Cyp4f39	1.58722	0.0845627	0.938512	0.921686	0.0725586
St6galnac2	1.12036	0.221622	0.964124	0.955984	0.0725779
Nos1	0.890614	0.347088	0.978441	0.978004	0.0726145
Awat2	-0.971601	0.29709	1	0.998178	0.072759
Pcx	0.969392	0.298397	0.978117	0.968359	0.0728247
Adh6b	0.904541	0.338128	0.971643	0.971023	0.0730461
Slc12a5	0.702384	0.477612	0.989991	0.988751	0.0730545
Atp4b	-0.817338	0.38642	1	0.998178	0.0736053
Car13	0.569139	0.633223	0.997237	0.990274	0.0737132
Mthfsl	0.749618	0.436509	0.989162	0.987999	0.0737817
Atp6v1a	1.51329	0.0988987	0.932426	0.932426	0.0740191
Slc12a8	1.24174	0.173273	0.959639	0.951026	0.0742704
Kcnmb3	0.758766	0.429044	0.983313	0.98184	0.0744296
Asic3	0.706138	0.474203	0.990939	0.988751	0.0744331
Uqcrc1	1.07441	0.242758	0.965212	0.963638	0.0744815
Galntl6	-0.649481	0.531222	1	0.998178	0.0745908
Manbal	1.08163	0.239237	0.957969	0.955984	0.0747297
St3gal2	0.56809	0.634709	0.995131	0.990274	0.0748431
Trpv2	1.24204	0.173194	0.961089	0.951026	0.0748608
Coq7	0.553906	0.655953	0.993089	0.990274	0.0748932
Slc13a1	0.639871	0.542022	0.998667	0.990274	0.0748937
Crp	0.711638	0.469122	0.994327	0.988751	0.07507
Slc44a4	1.15441	0.206899	0.954579	0.951026	0.0751404
Slc36a1	0.73417	0.449254	0.99096	0.988751	0.0754506
Sulf1	0.644935	0.536381	1	0.990274	0.075737
B4galt3	0.720912	0.460725	0.997531	0.988751	0.0759109
Gm3776	0.650575	0.530066	1	0.990274	0.0759178
Amacr	1.16776	0.201439	0.957599	0.951026	0.0760341
Clic6	0.736986	0.44694	0.991286	0.988751	0.0761599
Ctbs	0.585885	0.609506	1	0.990274	0.0762052
Gad2	1.17789	0.197398	0.962742	0.951026	0.0763598
Idh3g	0.91317	0.332536	0.977498	0.968359	0.0763937
Rps11	0.672355	0.506945	0.995179	0.990274	0.0765172
Loxl4	0.866439	0.359953	0.979448	0.978004	0.0765532
Nudt19	0.622309	0.562766	0.994631	0.990274	0.0766262
Cideb	0.893435	0.34521	0.977056	0.977056	0.076693
Cybb	0.603958	0.585562	0.999213	0.990274	0.0769785
Glrx3	1.16573	0.202267	0.956696	0.951026	0.0770821
Ndufs2	-0.792048	0.40371	1	0.998178	0.0771036
Rpl13a	0.709877	0.470665	0.993118	0.988751	0.0773383
Ndufv2	1.23046	0.177384	0.956109	0.951026	0.077339
Pygb	0.701841	0.478096	0.989539	0.988751	0.0773891
Apoa5	1.27507	0.16204	0.971895	0.951026	0.0776645
Aldh18a1	1.0048	0.278386	0.974869	0.968359	0.0777439
Thtpa	0.728034	0.454526	0.994032	0.988751	0.0778201
Ndufb2	0.985486	0.289097	0.979525	0.968359	0.0780278
Gpd2	0.796256	0.400653	0.978718	0.978718	0.0780316
Plcl1	0.700921	0.479038	0.98931	0.988751	0.0780547
Slc25a46	1.26342	0.166043	0.967095	0.951026	0.0782478
Aldh2	0.576961	0.621955	0.99789	0.990274	0.0783527
Prodh	0.609799	0.578108	0.999195	0.990274	0.0784445
Fgfr4	0.825918	0.381645	0.982519	0.978198	0.0785898
Kcnh2	0.597163	0.594509	0.995202	0.990274	0.0787171
Mthfd2l	0.693127	0.4865	0.989497	0.989351	0.0790136
Dpysl2	0.607396	0.581186	0.999002	0.990274	0.0792994
Hsd17b3	0.901533	0.340027	0.973133	0.973133	0.0794923
Aldoc	0.708276	0.472084	0.991658	0.988751	0.0797816
Awat1	0.626928	0.557088	0.996467	0.990274	0.079802
Psmc4	0.747132	0.438449	0.987999	0.987999	0.0798498
Acaa1a	0.629598	0.553902	0.999008	0.990274	0.080239
Orai2	0.606811	0.581933	0.99846	0.990274	0.0802499
Mogs	1.00362	0.279043	0.972339	0.968359	0.0802518
Slc47a1	0.656917	0.523148	0.999834	0.990274	0.0804036
Bpgm	0.621418	0.563763	0.994523	0.990274	0.0806118
Snrpg	1.29631	0.155055	0.982248	0.951026	0.0808105
Kcnq4	-0.854118	0.366223	1	0.998178	0.0808974
Ptdss1	1.80326	0.0532728	0.938601	0.921686	0.0811027
Man2b1	1.15685	0.205955	0.958064	0.951026	0.0811725
Pfkfb1	0.916946	0.330149	0.977616	0.968359	0.0811955
Gmppa	0.648272	0.532473	1	0.990274	0.0816088
Aspg	1.47165	0.108007	0.951473	0.941284	0.0816472
H2-Ke6	0.798184	0.399252	0.978687	0.978355	0.0818148
Fmo2	1.69043	0.0679239	0.976927	0.921686	0.0820085
Chsy3	1.15792	0.205413	0.960296	0.951026	0.0822056
Lyz2	0.93317	0.320052	0.971179	0.968359	0.0823239
Pld1	1.34799	0.139505	0.983161	0.951026	0.0824014
Slc46a1	0.637513	0.544652	1	0.990274	0.0824447
C1galt1	0.640917	0.540694	1	0.990274	0.082477
Pgm2l1	1.21409	0.183511	0.961558	0.951026	0.0825152
Best3	-0.641937	0.539609	1	0.998178	0.0825651
Napepld	-1.5633	0.0890517	1	0.989575	0.0826734
Hmgcl	0.69405	0.48558	0.990486	0.989351	0.0828858
Fmo5	0.846986	0.37007	0.983249	0.978198	0.0829881
Psmd1	-0.704428	0.475704	1	0.998178	0.0831135
Cyp2e1	-0.841731	0.372844	1	0.998178	0.0834651
Ndufb11	0.786786	0.407615	0.982109	0.97912	0.0834856
Ip6k3	0.810825	0.390509	0.9794	0.978198	0.0835662
Rpl35a	0.874726	0.355638	0.982887	0.978004	0.0836422
Slc26a9	0.597859	0.593577	0.997196	0.990274	0.0836522
Pole	1.04391	0.257792	0.974151	0.968359	0.083879
Slc39a4	0.706721	0.473568	0.991819	0.988751	0.0839809
Abcf2	-1.50168	0.101467	0.999875	0.989575	0.0840511
Atp6v1d	1.09243	0.234122	0.964899	0.955984	0.0842277
Dctd	0.623155	0.561597	0.99506	0.990274	0.0842691
Hsd3b1	0.981982	0.291123	0.981669	0.968359	0.0844314
Pnpla5	1.55671	0.090215	0.931561	0.921686	0.0844895
Lpin3	0.73883	0.445367	0.990133	0.988751	0.0845107
Plod3	0.662048	0.517688	0.99888	0.990274	0.0845164
Bcat2	0.764607	0.424436	0.97912	0.97912	0.084628
Aifm3	0.9082	0.335694	0.968598	0.968596	0.0846736
Uros	1.4843	0.105209	0.950593	0.941284	0.0847155
Plp1	1.47133	0.108032	0.948731	0.941284	0.0848249
Slc6a20a	0.726283	0.456076	0.995106	0.988751	0.0849724
Dhrs9	-0.96429	0.301265	1	0.998178	0.0850539
Cyp3a13	0.763308	0.425446	0.980648	0.980154	0.085247
Chpt1	0.930417	0.32182	0.97028	0.968359	0.0852585
Acaa2	1.24378	0.172771	0.962535	0.951026	0.0853272
Ptgis	0.599699	0.591059	0.996528	0.990274	0.0854391
Gal3st2	1.12307	0.220266	0.962684	0.955984	0.0855259
Mogat2	1.00109	0.280457	0.972459	0.968359	0.0856817
Arnt2	1.01221	0.274404	0.977934	0.968359	0.0857876
Atp5a1	1.28595	0.158473	0.975403	0.951026	0.0861527
Dse	0.868619	0.35878	0.982897	0.978004	0.0864071
Fads6	0.917681	0.329626	0.978121	0.968359	0.0866131
Cdk4	0.649211	0.531539	1	0.990274	0.0869151
Slc39a7	0.764718	0.424357	0.980543	0.97912	0.0869543
Gdpd2	0.766359	0.423001	0.98305	0.97912	0.087293
Gyg	0.663339	0.516329	0.998307	0.990274	0.0873103
Nos3	0.669405	0.509925	0.995483	0.990274	0.087673
Cyba	-1.15792	0.205413	1	0.998178	0.0878282
Acer1	0.765745	0.423513	0.981812	0.97912	0.0878832
Cacna1b	0.64018	0.54161	0.999867	0.990274	0.0878923
Hmgcs1	0.774934	0.416562	0.988459	0.97912	0.0878983
Slc25a11	-1.10781	0.227101	1	0.998178	0.0878992
Kcnc4	0.837362	0.375299	0.985072	0.978198	0.0880451
Kcnh8	0.632513	0.550589	1	0.990274	0.0880901
Rdh9	0.766002	0.423383	0.982318	0.97912	0.0884046
Thnsl1	0.582352	0.614433	0.998896	0.990274	0.0886641
Kcnv1	0.788633	0.406258	0.983041	0.97912	0.0888433
Abhd6	0.635401	0.547139	0.9996	0.990274	0.0888582
Plch2	0.786639	0.407683	0.980595	0.97912	0.0894356
Rpsa	1.36767	0.133975	0.980977	0.951026	0.0894805
Cox6b2	1.67867	0.069734	0.973169	0.921686	0.0895576
Agpat5	0.608644	0.579577	1	0.990274	0.0899161
Chst7	-2.51625	0.0109101	0.720066	0.684992	0.0900577
Pir	0.618796	0.566952	0.997652	0.990274	0.090597
Sfxn4	0.938038	0.317012	0.970311	0.968359	0.0907679
Ndufa2	1.3318	0.144146	0.981517	0.951026	0.0911052
Lypla2	0.597565	0.59399	0.996109	0.990274	0.0913014
Slc6a18	0.674001	0.505298	0.994718	0.990274	0.0919727
[truncated: 919 more rows]

## Sheet: Luc_FAC_FTH1_FAC
gene_id	FTH1_FAC_1	FTH1_FAC_2	FTH1_FAC_3	LUC_FAC_1	LUC_FAC_2	LUC_FAC_3	sgFTH1_1_FAC	sgLuc_FAC	log2FoldChange	pvalue	padj	gene_name	gene_chr	gene_start	gene_end	gene_strand	gene_length	gene_biotype	gene_description	tf_family	FTH1_FAC_count	FTH1_FAC_count	FTH1_FAC_count	LUC_FAC_count	LUC_FAC_count	LUC_FAC_count	FTH1_FAC_fpkm	FTH1_FAC_fpkm	FTH1_FAC_fpkm	LUC_FAC_fpkm	LUC_FAC_fpkm	LUC_FAC_fpkm
ENSMUSG00000024661	24265.4	23741.6	24665.8	77742.2	75948.9	71615.5	24224.2	75102.2	-1.63236	0	0	Fth1	19	9982703	9985092	+	866	protein_coding	ferritin heavy polypeptide 1 [Source:MGI Symbol;Acc:MGI:95588]	-	22980	24491	26509	69712	79177	74969	1341.78	1310.81	1360.87	4275.09	4170.02	3934.7
ENSMUSG00000042784	2884.82	2683.3	2799.78	9766.84	10377.9	9973.96	2789.3	10039.6	-1.84814	0	0	Muc1	3	89229057	89233381	+	2346	protein_coding	mucin 1, transmembrane [Source:MGI Symbol;Acc:MGI:97231]	-	2732	2768	3009	8758	10819	10441	58.8847	54.6878	57.0211	198.259	210.337	202.284
ENSMUSG00000022797	888.043	870.52	1002.11	5700.85	5317.97	5922.66	920.226	5647.16	-2.61642	0	0	Tfrc	16	32608920	32632794	+	6185	protein_coding	transferrin receptor [Source:MGI Symbol;Acc:MGI:98822]	-	841	898	1077	5112	5544	6200	6.87553	6.7296	7.74136	43.8941	40.8828	45.5617
ENSMUSG00000096210	1893.29	1794.36	1745.56	8803.31	8255.13	7721.43	1811.07	8259.96	-2.18956	0	0	H1f0	15	79028450	79030504	+	2055	protein_coding	H1 histone family, member 0 [Source:MGI Symbol;Acc:MGI:95893]	-	1793	1851	1876	7894	8606	8083	44.1183	41.7491	40.5847	204.005	191.006	178.776
ENSMUSG00000005413	9232.06	8880.66	9486.11	1076.16	1117.5	1222.74	9199.61	1138.8	3.01265	0	0	Hmox1	8	75093621	75100589	+	1751	protein_coding	heme oxygenase 1 [Source:MGI Symbol;Acc:MGI:96163]	-	8743	9161	10195	965	1165	1280	252.478	242.499	258.847	29.2682	30.3457	33.2255
ENSMUSG00000028179	6758	7045.59	7482.82	817.435	924.697	939.984	7095.47	894.039	2.98645	0	0	Cth	3	157894248	157925077	-	2791	protein_coding	cystathionase (cystathionine gamma-lyase) [Source:MGI Symbol;Acc:MGI:1339968]	-	6400	7268	8042	733	964	984	115.95	120.7	128.099	13.9476	15.7534	16.0245
ENSMUSG00000032487	16929.8	17542.2	16525.1	5045.12	4752.02	5294.1	16999.1	5030.41	1.75671	4.03955e-306	9.83976e-303	Ptgs2	1	150100031	150108227	+	4580	protein_coding	prostaglandin-endoperoxide synthase 2 [Source:MGI Symbol;Acc:MGI:97798]	-	16033	18096	17760	4524	4954	5542	177.011	183.134	172.393	52.4581	49.3341	54.9983
ENSMUSG00000027737	18708	19830	18807.5	5919.43	5336.19	5789.88	19115.2	5681.83	1.75064	5.72949e-305	1.22117e-301	Slc7a11	3	49892526	50443614	-	13922	protein_coding	solute carrier family 7 (cationic amino acid transporter, y+ system), member 11 [Source:MGI Symbol;Acc:MGI:1347355]	-	17717	20456	20213	5308	5563	6061	64.3485	68.1039	64.5462	20.2481	18.2249	19.7875
ENSMUSG00000015837	43328.3	42357.9	40703.3	15869.2	16182.2	15090.4	42129.8	15713.9	1.42281	7.17969e-263	1.36023e-259	Sqstm1	11	50199366	50210827	-	3356	protein_coding	sequestosome 1 [Source:MGI Symbol;Acc:MGI:107931]	-	41033	43695	43745	14230	16870	15797	618.246	603.479	579.493	225.184	229.271	213.944
ENSMUSG00000029446	4109.71	4082.14	3948.9	1012.59	1082.97	973.418	4046.92	1022.99	1.98367	7.83921e-253	1.33666e-249	Psph	5	129765558	129787449	-	4329	protein_coding	phosphoserine phosphatase [Source:MGI Symbol;Acc:MGI:97788]	-	3892	4211	4244	908	1129	1019	45.4606	45.0869	43.5842	11.1392	11.895	10.6988
ENSMUSG00000024587	19034.3	19441.3	19721.3	8455.38	8271.43	8191.43	19399	8306.08	1.22395	1.45682e-230	2.2582e-227	Nars	18	64499665	64516557	-	2632	protein_coding	asparaginyl-tRNA synthetase [Source:MGI Symbol;Acc:MGI:1917473]	-	18026	20055	21195	7582	8623	8575	346.309	353.175	358.005	152.987	149.427	148.08
ENSMUSG00000029505	25902.1	25932.4	27031	8591.43	7795.66	9181.08	26288.5	8522.72	1.6251	9.9937e-214	1.42002e-210	Ep400	5	110664373	110770717	-	13971	protein_coding	E1A binding protein p400 [Source:MGI Symbol;Acc:MGI:1276124]	-	24530	26751	29051	7704	8127	9611	88.781	88.7494	92.4432	29.2849	26.5314	31.2672
ENSMUSG00000032715	2857.37	2895.59	2850.02	702.57	778.894	724.093	2867.66	735.186	1.96242	2.58391e-209	3.3891e-206	Trib3	2	152337422	152344032	-	2125	protein_coding	tribbles pseudokinase 3 [Source:MGI Symbol;Acc:MGI:1345675]	-	2706	2987	3063	630	812	758	64.3901	65.1522	64.081	15.7448	17.4283	16.2128
ENSMUSG00000031906	1299.86	1283.48	1300.79	3849.64	3860.9	3908.96	1294.71	3873.16	-1.58098	5.68488e-198	6.92378e-195	Smpd3	8	106252548	106337988	-	5232	protein_coding	sphingomyelin phosphodiesterase 3, neutral [Source:MGI Symbol;Acc:MGI:1927578]	-	1231	1324	1398	3452	4025	4092	11.8971	11.7293	11.879	35.0396	35.0877	35.5481
ENSMUSG00000025007	6449.66	6733.45	6886.39	2608.43	2676.25	2591.64	6689.83	2625.44	1.34951	1.64846e-178	1.87385e-175	Aldh18a1	19	40550257	40588463	-	4072	protein_coding	aldehyde dehydrogenase 18 family, member A1 [Source:MGI Symbol;Acc:MGI:1888908]	-	6108	6946	7401	2339	2790	2713	75.8475	79.0642	80.8024	30.5055	31.2502	30.2824
ENSMUSG00000020256	2026.34	2174.36	2388.51	469.495	443.164	487.187	2196.4	466.615	2.23555	7.19968e-169	7.67261e-166	Aldh1l2	10	83487450	83534140	-	7503	protein_coding	aldehyde dehydrogenase 1 family, member L2 [Source:MGI Symbol;Acc:MGI:2444680]	-	1919	2243	2567	421	462	510	12.9327	13.8563	15.2101	2.97991	2.80843	3.08947
ENSMUSG00000041028	10986	10611	10614.8	4987.13	4818.21	4907.21	10737.3	4904.18	1.13065	4.45912e-167	4.47249e-164	Ghitm	14	37120092	37135272	-	3756	protein_coding	growth hormone inducible transmembrane protein [Source:MGI Symbol;Acc:MGI:1913342]	-	10404	10946	11408	4472	5023	5137	140.063	135.077	135.029	63.2312	60.995	62.163
ENSMUSG00000029752	5919.58	6045.17	6259.25	2322.94	2487.28	2310.79	6074.67	2373.67	1.35551	4.59322e-161	4.35105e-158	Asns	6	7675169	7693254	-	2735	protein_coding	asparagine synthetase [Source:MGI Symbol;Acc:MGI:1350929]	-	5606	6236	6727	2083	2593	2419	103.644	105.682	109.347	40.4471	43.2416	40.2001
ENSMUSG00000053398	45356.7	47440.5	47445.5	22010.5	23338	21844.1	46747.5	22397.6	1.06153	6.19436e-156	5.55895e-153	Phgdh	3	98313170	98339990	-	2486	protein_coding	3-phosphoglycerate dehydrogenase [Source:MGI Symbol;Acc:MGI:1355330]	-	42954	48938	50991	19737	24330	22867	873.68	912.426	911.872	421.634	446.373	418.077
ENSMUSG00000040435	1945.04	1954.31	1861.87	536.407	532.372	531.129	1920.4	533.303	1.84838	6.76778e-149	5.76987e-146	Ppp1r15a	7	45522916	45526268	-	2937	protein_coding	protein phosphatase 1, regulatory subunit 15A [Source:MGI Symbol;Acc:MGI:1927072]	-	1842	2016	2001	481	555	556	31.7129	31.8155	30.289	8.69754	8.61878	8.60437
ENSMUSG00000029810	2142.5	1942.68	1968.87	5386.37	5264.25	5024.71	2018.01	5225.11	-1.37295	4.68656e-141	3.80526e-138	Tmem176b	6	48833818	48841496	-	2371	protein_coding	transmembrane protein 176B [Source:MGI Symbol;Acc:MGI:1916348]	-	2029	2004	2116	4830	5488	5260	43.2714	39.1759	39.6758	108.186	105.57	100.833
ENSMUSG00000026483	6758	6963.19	6856.61	3238.51	3224.93	3213.52	6859.27	3225.65	1.0886	4.91749e-139	3.81127e-136	Fam129a	1	151571186	151721939	+	7380	protein_coding	family with sequence similarity 129, member A [Source:MGI Symbol;Acc:MGI:2137237]	-	6400	7183	7369	2904	3362	3364	43.8504	45.1131	44.3909	20.8976	20.7777	20.718
ENSMUSG00000031960	13881.3	14445	14414.8	7293.35	7267.12	7137.76	14247.1	7232.74	0.978213	7.54736e-139	5.59522e-136	Aars	8	111033144	111057664	+	9282	protein_coding	alanyl-tRNA synthetase [Source:MGI Symbol;Acc:MGI:2384560]	-	13146	14901	15492	6540	7576	7472	71.6147	74.4092	74.2006	37.419	37.2268	36.5884
ENSMUSG00000030268	1995.72	2084.21	2301.05	595.512	600.477	535.906	2126.99	577.298	1.88279	1.82696e-128	1.29798e-125	Bcat1	6	144993835	145076184	-	9322	protein_coding	branched chain aminotransferase 1, cytosolic [Source:MGI Symbol;Acc:MGI:104861]	-	1890	2150	2473	534	626	561	10.2519	10.6901	11.7939	3.0422	3.06282	2.73528
ENSMUSG00000023367	1165.75	1177.82	1121.21	2966.41	3095.43	2976.62	1154.93	3012.82	-1.38379	5.23831e-127	3.57274e-124	Tmem176a	6	48840919	48847071	+	3810	protein_coding	transmembrane protein 176A [Source:MGI Symbol;Acc:MGI:1913308]	-	1104	1215	1205	2660	3227	3116	14.6519	14.781	14.0606	37.0776	38.6305	37.1724
ENSMUSG00000022575	1092.89	970.368	1061.66	2841.51	2957.3	2962.29	1041.64	2920.37	-1.48808	7.90859e-126	5.18651e-123	Gsdmd	15	75862327	75867408	+	2377	protein_coding	gasdermin D [Source:MGI Symbol;Acc:MGI:1916396]	-	1035	1001	1141	2548	3083	3101	22.0172	19.519	21.3402	56.928	59.1563	59.2954
ENSMUSG00000018848	8405.26	8252.49	9008.78	3976.77	3877.2	3717.9	8555.51	3857.29	1.14973	4.23079e-122	2.67182e-119	Rars	11	35808381	35834506	-	3228	protein_coding	arginyl-tRNA synthetase [Source:MGI Symbol;Acc:MGI:1914297]	-	7960	8513	9682	3566	4042	3892	124.689	122.237	133.344	58.6683	57.111	54.8009
ENSMUSG00000024665	1888.02	2045.43	2031.21	4625.81	4584.16	4480.21	1988.22	4563.39	-1.1979	3.06985e-118	1.86943e-115	Fads2	19	10064164	10101503	-	1508	protein_coding	fatty acid desaturase 2 [Source:MGI Symbol;Acc:MGI:1930079]	-	1788	2110	2183	4148	4779	4690	59.9537	64.8536	64.3567	146.081	144.541	141.358
ENSMUSG00000041220	2456.11	2628.04	2497.37	5471.13	5736.19	5477.51	2527.17	5561.61	-1.13791	1.1507e-117	6.7657e-115	Elovl6	3	129532355	129638495	+	6431	protein_coding	ELOVL family member 6, elongation of long chain fatty acids (yeast) [Source:MGI Symbol;Acc:MGI:2156528]	-	2326	2711	2684	4906	5980	5734	18.2886	19.5391	18.5543	40.5139	42.4111	40.5254
ENSMUSG00000005667	4703.14	4696.74	4545.33	2073.14	2184.16	2084.4	4648.4	2113.9	1.13637	4.42332e-115	2.51407e-112	Mthfd2	6	83305691	83325908	-	3487	protein_coding	methylenetetrahydrofolate dehydrogenase (NAD+ dependent), methenyltetrahydrofolate cyclohydrolase [Source:MGI Symbol;Acc:MGI:1338850]	-	4454	4845	4885	1859	2277	2182	64.5875	64.4013	62.2808	28.3128	29.783	28.4414
ENSMUSG00000038539	3036.87	3124.37	2857.47	1125.23	1183.69	1157.79	3006.24	1155.57	1.37859	6.0072e-115	3.30416e-112	Atf5	7	44812256	44816658	-	1993	protein_coding	activating transcription factor 5 [Source:MGI Symbol;Acc:MGI:2141857]	TF_bZIP	2876	3223	3071	1009	1234	1212	72.9678	74.9559	68.5037	26.8868	28.24	27.6404
ENSMUSG00000031700	2563.81	2639.67	2830.48	989.174	933.33	878.847	2677.99	933.784	1.52169	6.78727e-114	3.61656e-111	Gpt2	8	85492576	85527560	+	5643	protein_coding	glutamic pyruvate transaminase (alanine aminotransferase) 2 [Source:MGI Symbol;Acc:MGI:1915391]	-	2428	2723	3042	887	973	920	21.7565	22.3661	23.9657	8.34774	7.86429	7.41013
ENSMUSG00000030738	20419.7	21718.4	21752.5	10644.5	11364	10687.5	21296.9	10898.7	0.966449	3.47027e-111	1.79308e-108	Eif3c	7	126546455	126566411	-	3511	protein_coding	eukaryotic translation initiation factor 3, subunit C [Source:MGI Symbol;Acc:MGI:1926966]	-	19338	22404	23378	9545	11847	11188	278.504	295.765	296.018	144.378	153.899	144.834
ENSMUSG00000025408	1375.89	1442.47	1448.74	421.542	389.447	365.868	1422.36	392.286	1.86102	7.52816e-111	3.77537e-108	Ddit3	10	127290774	127296288	+	1713	protein_coding	DNA-damage inducible transcript 3 [Source:MGI Symbol;Acc:MGI:109247]	TF_bZIP	1303	1488	1557	378	406	383	38.4625	40.2623	40.4085	11.719	10.81	10.1622
ENSMUSG00000020250	14116.8	14935.5	15265.2	7681.43	7699.73	7419.57	14772.5	7600.24	0.95901	1.60073e-110	7.79828e-108	Txnrd1	10	82833951	82897712	+	7086	protein_coding	thioredoxin reductase 1 [Source:MGI Symbol;Acc:MGI:1354175]	-	13369	15407	16406	6888	8027	7767	95.3999	100.779	102.93	51.6235	51.6665	49.8196
ENSMUSG00000068739	17370.2	17841.8	17917.1	9530.42	9911.71	9328.2	17709.7	9590.11	0.884933	3.46812e-110	1.64264e-107	Sars	3	108424865	108445209	-	5142	protein_coding	seryl-aminoacyl-tRNA synthetase [Source:MGI Symbol;Acc:MGI:102809]	-	16450	18405	19256	8546	10333	9765	161.765	165.904	166.485	88.2645	91.654	86.3154
ENSMUSG00000024512	921.833	792.968	868.126	150.551	132.374	142.335	860.976	141.753	2.6046	1.11288e-109	5.12857e-107	Dynap	18	70240429	70244584	-	1227	protein_coding	dynactin associated protein [Source:MGI Symbol;Acc:MGI:1922827]	-	873	818	933	135	138	149	35.9766	30.9002	33.8048	5.84312	5.12969	5.51938
ENSMUSG00000037071	7407.4	7055.29	7607.5	13794.9	14414.3	14145.6	7356.73	14118.3	-0.940488	2.93668e-108	1.31772e-105	Scd1	19	44394451	44407709	-	4836	protein_coding	stearoyl-Coenzyme A desaturase 1 [Source:MGI Symbol;Acc:MGI:98239]	-	7015	7278	8176	12370	15027	14808	73.3485	69.7555	75.1616	135.844	141.724	139.174
ENSMUSG00000023883	2761.28	2894.63	2993.31	1123	1176.01	1151.1	2883.07	1150.04	1.32577	3.17004e-108	1.38596e-105	Phf10	17	14945009	14961273	-	4914	protein_coding	PHD finger protein 10 [Source:MGI Symbol;Acc:MGI:1919307]	-	2615	2986	3217	1007	1226	1205	26.9083	28.1648	29.1043	10.883	11.3792	11.1455
ENSMUSG00000030587	1092.89	931.592	924.884	3342.23	2955.39	2929.81	983.124	3075.81	-1.64628	3.83228e-108	1.63361e-105	2200002D01Rik	7	29246561	29248466	-	1564	protein_coding	RIKEN cDNA 2200002D01 gene [Source:MGI Symbol;Acc:MGI:1919525]	-	1035	961	994	2997	3081	3067	33.4621	28.48	28.2547	101.767	89.8487	89.1303
ENSMUSG00000025503	8009.28	8243.77	8415.15	4168.58	4230.2	3965.32	8222.73	4121.37	0.996772	9.58324e-108	3.98546e-105	Taldo1	7	141392199	141402968	+	2171	protein_coding	transaldolase 1 [Source:MGI Symbol;Acc:MGI:1274789]	-	7585	8504	9044	3738	4410	4151	176.663	181.558	185.201	91.4397	92.6479	86.9043
ENSMUSG00000021403	2576.49	2541.76	2369.9	840.854	936.208	925.655	2496.05	900.905	1.46835	2.08475e-106	8.46358e-104	Serpinb9b	13	33027416	33041884	+	3351	protein_coding	serine (or cysteine) peptidase inhibitor, clade B, member 9b [Source:MGI Symbol;Acc:MGI:894668]	-	2440	2622	2547	754	976	969	36.8184	36.2669	33.7906	11.9496	13.2841	13.1431
ENSMUSG00000021215	4641.9	4607.55	4552.78	8404.08	8351.05	8442.66	4600.74	8399.26	-0.868493	3.85883e-102	1.53016e-99	Net1	13	3882018	3918220	-	5217	protein_coding	neuroepithelial cell transforming gene 1 [Source:MGI Symbol;Acc:MGI:1927138]	-	4396	4753	4893	7536	8706	8838	42.6076	42.2279	41.6961	76.7142	76.1123	76.9983
ENSMUSG00000040466	2691.58	2650.34	2551.34	1002.56	799.038	860.697	2631.09	887.43	1.57029	4.32219e-99	1.67495e-96	Blvrb	7	27447978	27466144	+	2782	protein_coding	biliverdin reductase B (flavin reductase (NADPH)) [Source:MGI Symbol;Acc:MGI:2385271]	-	2549	2734	2742	899	833	901	46.33	45.5506	43.8179	17.1616	13.6567	14.7203
ENSMUSG00000093930	5886.85	6113.03	5776.34	10617.7	10931.4	10886.2	5925.41	10811.8	-0.86775	2.27555e-97	8.6223e-95	Hmgcs1	13	119690379	119708260	+	4594	protein_coding	3-hydroxy-3-methylglutaryl-Coenzyme A synthase 1 [Source:MGI Symbol;Acc:MGI:107592]	-	5575	6306	6208	9521	11396	11396	61.3626	63.6232	60.0762	110.064	113.141	112.748
ENSMUSG00000001025	46272.2	42205.7	41438.4	89535.3	91593.9	82977.5	43305.4	88035.6	-1.02358	3.35183e-97	1.24243e-94	S100a6	3	90612882	90624181	+	1367	protein_coding	S100 calcium binding protein A6 (calcyclin) [Source:MGI Symbol;Acc:MGI:1339467]	-	43821	43538	44535	80287	95487	86863	1620.93	1476.23	1448.35	3119.12	3185.9	2888.12
ENSMUSG00000021996	19728.1	19731.1	19301.6	10867.5	10579.3	9831.62	19586.9	10426.2	0.909888	5.12742e-97	1.86016e-94	Esd	14	74732297	74750765	+	3366	protein_coding	esterase D/formylglutathione hydrolase [Source:MGI Symbol;Acc:MGI:95421]	-	18683	20354	20744	9745	11029	10292	280.661	280.278	273.981	153.753	149.444	138.974
ENSMUSG00000027962	2341.01	1866.09	1859.07	5462.2	5707.41	5825.23	2022.06	5664.95	-1.4874	1.30987e-95	4.65304e-93	Vcam1	3	116109949	116129688	-	8870	protein_coding	vascular cell adhesion molecule 1 [Source:MGI Symbol;Acc:MGI:98926]	-	2217	1925	1998	4898	5950	6098	12.6384	10.0591	10.0141	29.3259	30.595	31.2473
ENSMUSG00000036181	1386.45	1364.91	1267.3	3364.53	3423.49	3072.14	1339.55	3286.72	-1.29528	2.53541e-95	8.82272e-93	Hist1h1c	13	23738808	23740367	+	1560	protein_coding	histone cluster 1, H1c [Source:MGI Symbol;Acc:MGI:1931526]	-	1313	1408	1362	3017	3569	3216	42.5589	41.8341	38.8145	102.708	104.347	93.7
ENSMUSG00000025203	31288.5	33176.7	35569.9	62687.1	65563.3	64099.5	33345	64116.6	-0.943169	1.72295e-93	5.8756e-91	Scd2	19	44293676	44306864	+	5453	protein_coding	stearoyl-Coenzyme A desaturase 2 [Source:MGI Symbol;Acc:MGI:98240]	-	29631	34224	38228	56212	68350	67101	274.765	290.903	311.665	547.456	571.689	559.296
ENSMUSG00000027907	13128.5	12319.1	13307.5	23480.3	23552	22670.4	12918.4	23234.2	-0.846805	5.96396e-93	1.99395e-90	S100a11	3	93520488	93526287	+	511	protein_coding	S100 calcium binding protein A11 [Source:MGI Symbol;Acc:MGI:1338798]	-	12433	12708	14302	21055	24553	23732	1230.28	1152.68	1244.28	2188.21	2191.5	2110.87
ENSMUSG00000034667	9214.11	9927.62	10064.9	5026.16	5130.92	5115.46	9735.53	5090.85	0.935434	9.28205e-93	3.04362e-90	Xpot	10	121587380	121626332	-	6033	protein_coding	exportin, tRNA (nuclear export receptor for tRNAs) [Source:MGI Symbol;Acc:MGI:1920442]	-	8726	10241	10817	4507	5349	5355	73.1361	78.6795	79.7104	39.6743	40.4386	40.3436
ENSMUSG00000043501	473.06	438.168	414.058	1358.3	1428.29	1384.18	441.762	1390.26	-1.656	4.51815e-92	1.45357e-89	Lgals2	15	78850860	78855529	-	592	protein_coding	lectin, galactose-binding, soluble 2 [Source:MGI Symbol;Acc:MGI:895068]	-	448	452	445	1218	1489	1449	38.2654	35.3891	33.418	109.265	114.718	111.249
ENSMUSG00000071552	1508.93	1600.48	1619.01	566.517	510.31	507.247	1576.14	528.025	1.58017	8.40613e-92	2.65431e-89	Tigit	16	43648867	43664146	-	919	protein_coding	T cell immunoreceptor with Ig and ITIM domains [Source:MGI Symbol;Acc:MGI:3642260]	-	1429	1651	1740	508	532	531	78.6261	83.2692	84.1735	29.3565	26.403	26.262
ENSMUSG00000045294	5661.93	5374.35	5201.31	10460.5	9964.47	10532.8	5412.53	10319.2	-0.931211	2.15992e-91	6.69615e-89	Insig1	5	28071363	28078662	+	3093	protein_coding	insulin induced gene 1 [Source:MGI Symbol;Acc:MGI:1916289]	-	5362	5544	5590	9380	10388	11026	87.6591	83.0799	80.3477	161.057	153.182	162.027
ENSMUSG00000064370	30438.4	27052	25037.9	60601.7	59874.1	58829.2	27509.5	59768.4	-1.11955	2.41664e-91	7.35824e-89	mt-Cytb	MT	14145	15288	+	1144	protein_coding	mitochondrially encoded cytochrome b [Source:MGI Symbol;Acc:MGI:102501]	-	28826	27906	26909	54342	62419	61584	1274.11	1130.64	1045.71	2522.7	2488.56	2446.75
ENSMUSG00000020176	2641.95	2759.88	3070.54	964.64	1017.74	1105.25	2824.13	1029.21	1.45557	4.82953e-91	1.44471e-88	Grb10	11	11930508	12038683	-	9089	protein_coding	growth factor receptor bound protein 10 [Source:MGI Symbol;Acc:MGI:103232]	-	2502	2847	3300	865	1061	1157	13.9194	14.5186	16.1413	5.05424	5.32422	5.78583
ENSMUSG00000051439	438.214	392.607	364.743	1301.43	1378.41	1317.31	398.521	1332.38	-1.74386	1.13796e-90	3.3454e-88	Cd14	18	36725074	36726736	-	1572	protein_coding	CD14 antigen [Source:MGI Symbol;Acc:MGI:88318]	-	415	405	392	1167	1437	1379	13.3489	11.9414	11.086	39.4252	41.6928	39.8713
ENSMUSG00000081534	3584.91	3769.99	3680.93	1799.92	1745.8	1687	3678.61	1744.24	1.07734	6.17084e-90	1.78337e-87	Slc48a1	15	97778520	97792692	+	2751	protein_coding	solute carrier family 48 (heme transporter), member 1 [Source:MGI Symbol;Acc:MGI:1914989]	-	3395	3889	3956	1614	1820	1766	62.4021	65.524	63.9304	31.1579	30.1743	29.1775
ENSMUSG00000092274	1745.46	1800.17	1781.84	4697.18	4247.47	5375.29	1775.83	4773.31	-1.42647	9.3393e-90	2.65407e-87	Neat1	19	5824708	5845478	-	20771	lincRNA	nuclear paraspeckle assembly transcript 1 (non-protein coding) [Source:MGI Symbol;Acc:MGI:1914211]	-	1653	1857	1915	4212	4428	5627	4.02407	4.14388	4.09876	10.7693	9.72315	12.3131
ENSMUSG00000074743	1122.46	1321.29	1389.19	284.374	342.445	302.82	1277.65	309.879	2.04233	5.10924e-89	1.42816e-86	Thbd	2	148404466	148408188	-	3723	protein_coding	thrombomodulin [Source:MGI Symbol;Acc:MGI:98736]	-	1063	1363	1493	255	357	317	14.4374	16.969	17.8282	3.6375	4.37353	3.87003
ENSMUSG00000028124	9590.02	10276.6	9977.4	5279.31	5504.06	5150.81	9948.01	5311.39	0.905378	6.20258e-89	1.70581e-86	Gclm	3	122245557	122270732	+	6291	protein_coding	glutamate-cysteine ligase, modifier subunit [Source:MGI Symbol;Acc:MGI:104995]	-	9082	10601	10723	4734	5738	5392	72.9981	78.1052	75.7771	39.9635	41.6004	38.9564
ENSMUSG00000023951	4509.91	4724.85	4690.49	2399.89	2250.35	2301.24	4641.75	2317.16	1.00308	1.38317e-88	3.74357e-86	Vegfa	17	46016993	46032369	-	4285	protein_coding	vascular endothelial growth factor A [Source:MGI Symbol;Acc:MGI:103178]	-	4271	4874	5041	2152	2346	2409	50.3998	52.7215	52.3007	26.6715	24.9709	25.5525
ENSMUSG00000024493	7300.75	7480.85	7543.3	4139.59	4093.03	4194.58	7441.63	4142.4	0.845252	1.56208e-88	4.16172e-86	Lars	18	42202350	42262122	-	3856	protein_coding	leucyl-tRNA synthetase [Source:MGI Symbol;Acc:MGI:1913808]	-	6914	7717	8107	3712	4267	4391	90.6656	92.7607	93.4684	51.1242	50.4711	51.7577
ENSMUSG00000031430	1536.39	1411.45	1460.83	3511.74	4290.63	3760.89	1469.56	3854.42	-1.392	2.87494e-87	7.54162e-85	Vsig1	X	140907608	140939472	+	2768	protein_coding	V-set and immunoglobulin domain containing 1 [Source:MGI Symbol;Acc:MGI:1926039]	-	1455	1456	1570	3149	4473	3937	26.5795	24.3808	25.2159	60.4174	73.7038	64.6469
ENSMUSG00000021266	6705.2	7101.82	6955.24	3704.66	3810.06	3726.5	6920.75	3747.07	0.885162	6.16517e-87	1.59276e-84	Wars	12	108860030	108894174	-	3447	protein_coding	tryptophanyl-tRNA synthetase [Source:MGI Symbol;Acc:MGI:104630]	-	6350	7326	7475	3322	3972	3901	93.1499	98.5096	96.4076	51.1816	52.5563	51.4379
ENSMUSG00000024924	2048.52	2021.2	2066.57	855.351	750.117	817.71	2045.43	807.726	1.34191	1.27408e-85	3.24245e-83	Vldlr	19	27216484	27254231	+	10068	protein_coding	very low density lipoprotein receptor [Source:MGI Symbol;Acc:MGI:98935]	-	1940	2085	2221	767	782	856	9.74335	9.59877	9.80724	4.04583	3.54259	3.86437
ENSMUSG00000022043	5635.54	5745.63	5812.63	3090.19	3125.17	2968.02	5731.26	3061.13	0.90506	1.60984e-85	4.03668e-83	Trim35	14	66297031	66311424	+	4618	protein_coding	tripartite motif-containing 35 [Source:MGI Symbol;Acc:MGI:1914104]	-	5337	5927	6247	2771	3258	3107	58.4377	59.4886	60.1394	31.8668	32.1776	30.5799
ENSMUSG00000021831	2866.87	3150.55	3243.61	1126.34	1129.01	1306.81	3087.01	1187.39	1.37792	4.06161e-85	1.00369e-82	Ero1l	14	45283087	45318771	-	5285	protein_coding	ERO1-like (S. cerevisiae) [Source:MGI Symbol;Acc:MGI:1354385]	-	2715	3250	3486	1010	1177	1368	25.9762	28.503	29.324	10.1492	10.1575	11.7649
ENSMUSG00000029777	9831.83	10100.2	10304	5083.04	5628.76	5219.59	10078.7	5310.46	0.924128	4.29961e-85	1.04732e-82	Gars	6	55038007	55079500	+	3119	protein_coding	glycyl-tRNA synthetase [Source:MGI Symbol;Acc:MGI:2449057]	-	9311	10419	11074	4558	5868	5464	150.949	154.833	157.845	77.6094	85.8088	79.6239
ENSMUSG00000029334	4195.24	4362.3	4415.07	2046.37	2163.06	2208.58	4324.2	2139.34	1.01474	1.91477e-84	4.59841e-82	Prkg2	5	98929773	99037351	-	5369	protein_coding	protein kinase, cGMP-dependent, type II [Source:MGI Symbol;Acc:MGI:108173]	-	3973	4500	4745	1835	2255	2312	37.4175	38.8483	39.2902	18.1509	19.1562	19.5723
ENSMUSG00000021676	1214.33	1270.88	1197.51	2648.58	2860.42	2718.69	1227.57	2742.56	-1.16011	9.74002e-83	2.30663e-80	Iqgap2	13	95627177	95891922	-	5771	protein_coding	IQ motif containing GTPase activating protein 2 [Source:MGI Symbol;Acc:MGI:2449975]	-	1150	1311	1287	2375	2982	2846	10.0762	10.5294	9.91446	21.8559	23.5675	22.4147
ENSMUSG00000068267	3531.05	3748.67	3363.64	7515.27	7100.21	6855.96	3547.79	7157.15	-1.0123	1.59866e-81	3.73407e-79	Cenpb	2	131175182	131180067	-	4886	protein_coding	centromere protein B [Source:MGI Symbol;Acc:MGI:88376]	-	3344	3867	3615	6739	7402	7177	34.6069	36.6837	32.8925	73.2483	69.0959	66.7633
ENSMUSG00000020142	3258.62	3163.15	3203.6	1445.29	1582.73	1533.21	3208.46	1520.41	1.07634	1.67069e-81	3.84958e-79	Slc1a4	11	20302180	20332713	-	3926	protein_coding	solute carrier family 1 (glutamate/neutral amino acid transporter), member 4 [Source:MGI Symbol;Acc:MGI:2135601]	-	3086	3263	3443	1296	1650	1605	39.7462	38.5229	38.9878	17.5311	19.1686	18.5812
ENSMUSG00000006642	918.665	990.726	978.852	286.604	249.4	261.744	962.748	265.916	1.85921	9.88296e-81	2.24686e-78	Tcf23	5	30968662	30977018	+	4116	protein_coding	transcription factor 23 [Source:MGI Symbol;Acc:MGI:1934960]	bHLH	870	1022	1052	257	260	274	10.6879	11.5088	11.3627	3.31599	2.88108	3.02568
ENSMUSG00000010095	15049.2	15391.1	15260.6	8631.58	8084.38	7528.47	15233.7	8081.48	0.914967	1.48091e-79	3.32251e-77	Slc3a2	19	8706882	8723369	-	3529	protein_coding	solute carrier family 3 (activators of dibasic and neutral amino acid transport), member 2 [Source:MGI Symbol;Acc:MGI:96955]	-	14252	15877	16401	7740	8428	7881	204.209	208.53	206.614	116.478	108.926	101.503
ENSMUSG00000024423	2754.94	2720.13	2693.7	1305.89	1243.16	1310.63	2722.93	1286.56	1.08185	1.56354e-79	3.46234e-77	Impact	18	12972252	12992948	+	3432	protein_coding	impact, RWD domain protein [Source:MGI Symbol;Acc:MGI:1098233]	-	2609	2806	2895	1171	1296	1372	38.4394	37.896	37.501	18.1203	17.2232	18.17
ENSMUSG00000025432	11977.5	12129.1	12302.6	7192.98	6582.23	6664.91	12136.4	6813.37	0.833375	5.73101e-79	1.25281e-76	Avil	10	127000709	127020994	+	3398	protein_coding	advillin [Source:MGI Symbol;Acc:MGI:1333798]	-	11343	12512	13222	6450	6862	6977	168.793	170.67	172.988	100.807	92.1052	93.3241
ENSMUSG00000037851	8481.29	8703.26	9029.25	5001.63	5042.67	4997.01	8737.93	5013.77	0.801537	1.69303e-78	3.65415e-76	Iars	13	49682100	49734267	+	5272	protein_coding	isoleucine-tRNA synthetase [Source:MGI Symbol;Acc:MGI:2145219]	-	8032	8978	9704	4485	5257	5231	77.0368	78.9327	81.8308	45.1796	45.4799	45.098
ENSMUSG00000032849	7236.34	7335.44	7604.71	4192	3834.04	3973.92	7392.16	3999.99	0.886653	2.13012e-77	4.54008e-75	Abcc4	14	118482692	118706219	-	6389	protein_coding	ATP-binding cassette, sub-family C (CFTR/MRP), member 4 [Source:MGI Symbol;Acc:MGI:2443111]	-	6853	7567	8173	3759	3997	4160	54.2373	54.8964	56.8709	31.246	28.5337	29.5943
ENSMUSG00000026580	1081.28	1038.23	1082.13	341.248	300.239	344.852	1067.21	328.78	1.69975	3.67727e-77	7.74088e-75	Selp	1	164115264	164150026	+	4413	protein_coding	selectin, platelet [Source:MGI Symbol;Acc:MGI:98280]	-	1024	1071	1163	306	313	361	11.7332	11.2489	11.7162	3.6825	3.23495	3.7181
ENSMUSG00000023039	11390.4	12307.5	11498.7	21780.8	23432.1	20851.6	11732.2	22021.5	-0.908416	4.49112e-77	9.33879e-75	Krt7	15	101411043	101430313	+	7049	protein_coding	keratin 7 [Source:MGI Symbol;Acc:MGI:96704]	-	10787	12696	12358	19531	24428	21828	77.379	83.4819	77.9403	147.147	158.058	140.746
ENSMUSG00000041313	8952.23	9520.47	9826.67	5194.56	5011.01	5273.08	9433.12	5159.55	0.870743	1.4478e-76	2.97427e-74	Slc7a1	5	148327410	148399904	-	11530	protein_coding	solute carrier family 7 (cationic amino acid transporter, y+ system), member 1 [Source:MGI Symbol;Acc:MGI:88117]	-	8478	9821	10561	4658	5224	5520	37.1804	39.4802	40.7209	21.4549	20.6648	21.76
ENSMUSG00000047180	961.959	768.733	736.93	2283.91	2350.11	2315.57	822.541	2316.53	-1.49599	3.65966e-74	7.42866e-72	Neurl3	1	36264597	36274679	-	3217	protein_coding	neuralized E3 ubiquitin protein ligase 3 [Source:MGI Symbol;Acc:MGI:2429944]	-	911	793	792	2048	2450	2424	14.3192	11.4255	10.945	33.8092	34.7354	34.2476
ENSMUSG00000024359	30321.2	30862.8	31038.5	19986.4	20086.3	19918.3	30740.8	19997	0.6204	4.01004e-74	8.04414e-72	Hspa9	18	34937414	34954357	-	3932	protein_coding	heat shock protein 9 [Source:MGI Symbol;Acc:MGI:96245]	-	28715	31837	33358	17922	20940	20851	369.271	375.294	377.162	242.063	242.896	241.025
ENSMUSG00000026615	11381.9	12323	12182.6	6642.08	6996.62	6670.64	11962.5	6769.78	0.821343	4.50517e-74	8.93228e-72	Eprs	1	185363044	185428360	+	18102	protein_coding	glutamyl-prolyl-tRNA synthetase [Source:MGI Symbol;Acc:MGI:97838]	-	10779	12712	13093	5956	7294	6983	30.1094	32.5492	32.1554	17.4736	18.3779	17.5333
ENSMUSG00000028542	1692.67	1826.35	1708.34	696.994	637.887	723.138	1742.45	686.007	1.34531	2.25345e-73	4.41651e-71	Slc6a9	4	117834506	117875198	+	5141	protein_coding	solute carrier family 6 (neurotransmitter transporter, glycine), member 9 [Source:MGI Symbol;Acc:MGI:95760]	-	1603	1884	1836	625	665	757	15.7665	16.9858	15.8769	6.45636	5.89971	6.69263
ENSMUSG00000029260	2756	2756	2912.36	1381.72	1285.37	1365.08	2808.12	1344.06	1.0638	1.86034e-72	3.60462e-70	Ugt2b34	5	86889767	86906937	-	4312	protein_coding	UDP glucuronosyltransferase 2 family, polypeptide B34 [Source:MGI Symbol;Acc:MGI:2140962]	-	2610	2843	3130	1239	1340	1429	30.6064	30.5598	32.2706	15.2598	14.1737	15.0627
ENSMUSG00000028893	1357.93	1439.56	1446.88	473.956	536.209	543.548	1414.79	517.904	1.44789	3.12078e-72	5.97893e-70	Sesn2	4	132492032	132510501	-	3475	protein_coding	sestrin 2 [Source:MGI Symbol;Acc:MGI:2651874]	-	1286	1485	1555	425	559	569	18.7127	19.8073	19.8938	6.49516	7.33692	7.44228
ENSMUSG00000024087	526.913	462.403	454.068	1314.81	1321.82	1314.45	481.128	1317.03	-1.4547	1.94428e-70	3.68355e-68	Cyp1b1	17	79706953	79715041	-	5128	protein_coding	cytochrome P450, family 1, subfamily b, polypeptide 1 [Source:MGI Symbol;Acc:MGI:88590]	-	499	477	488	1179	1378	1376	4.92042	4.31145	4.23071	12.2102	12.2563	12.196
ENSMUSG00000039457	1072.83	1244.71	1170.53	2717.72	2592.8	2535.28	1162.69	2615.27	-1.16825	2.33074e-70	4.3672e-68	Ppl	16	5086291	5132421	-	6893	protein_coding	periplakin [Source:MGI Symbol;Acc:MGI:1194898]	-	1016	1284	1258	2437	2703	2654	7.45307	8.63395	8.11361	18.776	17.8852	17.5001
ENSMUSG00000033793	3717.95	3715.71	3639.99	1921.47	2015.34	1980.27	3691.22	1972.36	0.903598	2.43589e-70	4.51461e-68	Atp6v1h	1	5070018	5162529	+	9746	protein_coding	ATPase, H+ transporting, lysosomal V1 subunit H [Source:MGI Symbol;Acc:MGI:1914864]	-	3521	3833	3912	1723	2101	2073	18.2679	18.2291	17.8449	9.38889	9.83233	9.66766
ENSMUSG00000064341	39557.5	35901.7	33839.2	66405.1	71045.3	67630.1	36432.8	68360.2	-0.908005	3.81962e-70	7.00304e-68	mt-Nd1	MT	2751	3707	+	957	protein_coding	mitochondrially encoded NADH dehydrogenase 1 [Source:MGI Symbol;Acc:MGI:101787]	-	37462	37035	36368	59546	74065	70797	1979.38	1793.71	1689.46	3304.43	3529.86	3362.41
ENSMUSG00000029322	7535.17	6795.49	6972.92	12927.3	12387.5	12352.6	7101.19	12555.8	-0.822356	1.14525e-69	2.07741e-67	Plac8	5	100553725	100572245	-	1592	protein_coding	placenta-specific 8 [Source:MGI Symbol;Acc:MGI:2445289]	-	7136	7010	7494	11592	12914	12931	226.653	204.093	209.272	386.697	369.977	369.179
ENSMUSG00000027134	1599.74	1675.12	1614.36	3103.58	3276.73	3145.7	1629.74	3175.33	-0.96237	6.84099e-69	1.22785e-66	Lpcat4	2	112239468	112247111	+	2823	protein_coding	lysophosphatidylcholine acyltransferase 4 [Source:MGI Symbol;Acc:MGI:2138993]	-	1515	1728	1735	2783	3416	3293	27.1364	28.3717	27.3231	52.355	55.1904	53.0187
ENSMUSG00000025403	8839.25	9228.68	9635.92	4744.02	5263.29	4733.35	9234.62	4913.56	0.910178	2.47456e-68	4.39519e-66	Shmt2	10	127517123	127522444	-	3109	protein_coding	serine hydroxymethyltransferase 2 (mitochondrial) [Source:MGI Symbol;Acc:MGI:1277989]	-	8371	9520	10356	4254	5487	4955	136.147	141.928	148.086	72.6662	80.4954	72.4388
ENSMUSG00000034271	1561.73	1660.58	1667.4	670.23	712.707	654.359	1629.9	679.099	1.26318	1.81958e-67	3.19853e-65	Jdp2	12	85599027	85639878	+	2148	protein_coding	Jun dimerization protein 2 [Source:MGI Symbol;Acc:MGI:1932093]	TF_bZIP	1479	1713	1792	601	743	685	34.8164	36.9637	37.089	14.8592	15.7765	14.4945
ENSMUSG00000031004	4589.1	4970.11	4564.87	8201.11	8301.17	8104.5	4708.03	8202.26	-0.800834	2.32369e-67	4.04298e-65	Mki67	7	135689784	135716361	-	10061	protein_coding	antigen identified by monoclonal antibody Ki 67 [Source:MGI Symbol;Acc:MGI:106035]	-	4346	5127	4906	7354	8654	8484	21.8423	23.6197	21.6784	38.8184	39.2313	38.3273
ENSMUSG00000029378	2069.64	2005.69	1890.71	909.996	868.102	889.355	1988.68	889.151	1.16141	3.09353e-67	5.32806e-65	Areg	5	91139599	91148432	+	1215	protein_coding	amphiregulin [Source:MGI Symbol;Acc:MGI:88068]	-	1960	2069	2032	816	905	931	81.5699	78.9291	74.3514	35.6672	33.9726	34.8274
ENSMUSG00000001627	6742.16	6720.84	6719.83	3889.78	4040.27	4083.77	6727.61	4004.61	0.748035	9.60987e-67	1.63858e-64	Ifrd1	12	40201567	40248504	-	5858	protein_coding	interferon-related developmental regulator 1 [Source:MGI Symbol;Acc:MGI:1316717]	-	6385	6933	7222	3488	4212	4275	55.1139	54.8561	54.8087	31.6215	32.7941	33.1692
ENSMUSG00000035969	3290.3	3357.03	3326.42	1808.84	1636.44	1662.17	3324.58	1702.48	0.966725	3.23245e-66	5.45708e-64	Rusc2	4	43381979	43427088	+	7923	protein_coding	RUN and SH3 domain containing 2 [Source:MGI Symbol;Acc:MGI:2140371]	-	3116	3463	3575	1622	1706	1740	19.8865	20.2589	20.0599	10.8722	9.82079	9.98178
ENSMUSG00000027313	1171.03	1117.72	1214.26	448.307	385.61	396.436	1167.67	410.118	1.51227	4.68622e-66	7.8338e-64	Chac1	2	119351229	119354381	+	1637	protein_coding	ChaC, cation transport regulator 1 [Source:MGI Symbol;Acc:MGI:1916315]	-	1109	1153	1305	402	402	415	34.2557	32.6463	35.4408	13.0417	11.2004	11.5225
ENSMUSG00000026456	3119.24	3089.47	3225	1620.37	1515.58	1659.3	3144.57	1598.42	0.976573	6.29544e-66	1.04217e-63	Cyb5r1	1	134405559	134411740	+	4437	protein_coding	cytochrome b5 reductase 1 [Source:MGI Symbol;Acc:MGI:1919267]	-	2954	3187	3466	1453	1580	1737	33.6644	33.2924	34.7281	17.3913	16.2414	17.7934
ENSMUSG00000068699	1457.19	1637.31	1719.5	633.428	567.864	619.014	1604.67	606.769	1.40476	4.293e-65	7.03846e-63	Flnc	6	29433256	29461883	+	9402	protein_coding	filamin C, gamma [Source:MGI Symbol;Acc:MGI:95557]	-	1380	1689	1848	568	592	648	7.42179	8.32649	8.73823	3.20836	2.87183	3.13259
ENSMUSG00000003528	2991.47	2756	2720.69	5107.57	5680.56	5519.54	2822.72	5435.89	-0.946297	1.60232e-64	2.60202e-62	Slc25a1	16	17925223	17928219	-	2164	protein_coding	solute carrier family 25 (mitochondrial carrier, citrate transporter), member 1 [Source:MGI Symbol;Acc:MGI:1345283]	-	2833	2843	2924	4580	5922	5778	66.1971	60.8937	60.0706	112.399	124.815	121.358
ENSMUSG00000101939	344.235	268.524	247.504	964.64	1151.08	1147.28	286.754	1087.66	-1.92789	2.60502e-64	4.1904e-62	Gm28438	1	24612775	24613119	-	345	unprocessed_pseudogene	predicted gene 28438 [Source:MGI Symbol;Acc:MGI:5579144]	-	326	277	266	865	1200	1201	47.7803	37.2146	34.2771	133.153	158.642	158.224
ENSMUSG00000053964	2320.95	2282.93	2359.67	4756.29	4658.02	4182.16	2321.18	4532.16	-0.964903	2.92624e-64	4.66312e-62	Lgals4	7	28833854	28841708	+	2315	protein_coding	lectin, galactose binding, soluble 4 [Source:MGI Symbol;Acc:MGI:107536]	-	2198	2355	2536	4265	4856	4378	48.0094	47.1512	48.7012	97.8416	95.6719	85.9554
ENSMUSG00000025194	346.347	385.821	409.406	28.995	20.1438	45.8529	380.525	31.6639	3.58317	1.32589e-63	2.09331e-61	Abcc2	19	43782192	43840740	+	8532	protein_coding	ATP-binding cassette, sub-family C (CFTR/MRP), member 2 [Source:MGI Symbol;Acc:MGI:1352447]	-	328	398	440	26	21	48	1.9439	2.16215	2.29268	0.161837	0.11226	0.255705
ENSMUSG00000020399	1184.76	1150.68	1244.97	458.343	435.49	473.813	1193.47	455.882	1.38877	1.17672e-62	1.84075e-60	Havcr2	11	46454935	46481255	+	2721	protein_coding	hepatitis A virus cellular receptor 2 [Source:MGI Symbol;Acc:MGI:2159682]	-	1122	1187	1338	411	454	496	20.8504	20.2197	21.861	8.02174	7.60999	8.28517
ENSMUSG00000027611	3012.59	3136.98	2998.9	1644.91	1629.73	1614.4	3049.49	1629.68	0.904201	1.26257e-62	1.9571e-60	Procr	2	155751117	155755471	+	2031	protein_coding	protein C receptor, endothelial [Source:MGI Symbol;Acc:MGI:104596]	-	2853	3236	3223	1475	1699	1690	71.03	73.8501	70.5492	38.5689	38.154	37.8203
ENSMUSG00000072812	5753.8	5644.81	5914.98	3114.73	3230.68	3416.99	5771.2	3254.14	0.826108	1.42551e-62	2.18976e-60	Ahnak2	12	112772194	112802657	-	14163	protein_coding	AHNAK nucleoprotein 2 [Source:MGI Symbol;Acc:MGI:2144831]	-	5449	5823	6357	2793	3368	3577	19.4541	19.0565	19.9544	10.473	10.8461	11.4792
ENSMUSG00000034807	4035.79	3974.54	3953.56	6521.63	6540.02	6451.88	3987.96	6504.51	-0.705887	2.1406e-62	3.25887e-60	Colgalt1	8	71610998	71624911	+	4326	protein_coding	collagen beta(1-O)galactosyltransferase 1 [Source:MGI Symbol;Acc:MGI:1924348]	-	3822	4100	4249	5848	6818	6754	44.6739	43.9289	43.6658	71.792	71.8832	70.9615
ENSMUSG00000028278	1250.23	1107.05	1177.04	443.846	356.833	401.213	1178.11	400.631	1.5585	3.46059e-62	5.22182e-60	Rragd	4	32983037	33022180	+	5173	protein_coding	Ras-related GTP binding D [Source:MGI Symbol;Acc:MGI:1098604]	-	1184	1142	1265	398	372	420	11.5734	10.2324	10.8715	4.08598	3.27988	3.69024
ENSMUSG00000020099	7153.97	7029.11	7196.23	12095.4	11416.7	11272.2	7126.44	11594.8	-0.701993	8.93909e-62	1.33702e-59	Unc5b	10	60762593	60831581	-	6258	protein_coding	unc-5 netrin receptor B [Source:MGI Symbol;Acc:MGI:894703]	-	6775	7251	7734	10846	11902	11800	54.7424	53.705	54.9427	92.0427	86.7444	85.7027
ENSMUSG00000023809	636.73	717.355	704.364	167.279	190.887	189.143	686.15	182.436	1.90892	1.77964e-61	2.63866e-59	Rps6ka2	17	7170115	7303315	+	9978	protein_coding	ribosomal protein S6 kinase, polypeptide 2 [Source:MGI Symbol;Acc:MGI:1342290]	-	603	740	757	150	199	198	3.05579	3.43749	3.37283	0.798368	0.909633	0.901924
ENSMUSG00000003948	3693.67	3588.72	3617.66	1985.04	1929.01	2070.07	3633.35	1994.71	0.864906	2.98139e-61	4.36508e-59	Mmd	11	90249456	90278589	+	3581	protein_coding	monocyte to macrophage differentiation-associated [Source:MGI Symbol;Acc:MGI:1914718]	-	3498	3702	3888	1780	2011	2167	49.393	47.9165	48.2685	26.398	25.6132	27.5044
ENSMUSG00000021270	46395.8	47086.6	44056.7	29660.7	29976.9	29909.5	45846.4	29849	0.619081	2.99521e-61	4.36508e-59	Hsp90aa1	12	110690605	110702728	-	3931	protein_coding	heat shock protein 90, alpha (cytosolic), class A member 1 [Source:MGI Symbol;Acc:MGI:96250]	-	43938	48573	47349	26597	31251	31310	565.181	572.723	535.487	359.323	362.592	362.016
ENSMUSG00000022241	7323.98	7468.25	7737.77	4442.92	4640.75	4415.25	7510	4499.64	0.739021	3.62943e-61	5.24453e-59	Tars	15	11382301	11399665	-	5901	protein_coding	threonyl-tRNA synthetase [Source:MGI Symbol;Acc:MGI:106314]	-	6936	7704	8316	3984	4838	4622	59.4338	60.5123	62.6513	35.855	37.3936	35.6002
ENSMUSG00000023456	4354.68	4214.95	4081.03	7375.87	7476.23	6934.29	4216.89	7262.13	-0.784381	1.27254e-60	1.82337e-58	Tpi1	6	124810586	124814296	-	2753	protein_coding	triosephosphate isomerase 1 [Source:MGI Symbol;Acc:MGI:98797]	-	4124	4348	4386	6614	7794	7259	75.7465	73.2042	70.8278	127.589	129.125	119.845
ENSMUSG00000041939	762.386	816.234	707.155	1826.68	1826.37	1679.36	761.925	1777.47	-1.22219	3.10714e-60	4.41499e-58	Mvk	5	114444269	114460591	+	2675	protein_coding	mevalonate kinase [Source:MGI Symbol;Acc:MGI:107624]	-	722	842	760	1638	1904	1758	13.6478	14.5895	12.6308	32.5196	32.4638	29.8706
ENSMUSG00000011179	22016.3	23070.7	22746.2	14804.2	15047.4	14658.6	22611.1	14836.7	0.607902	3.21279e-60	4.52737e-58	Odc1	12	17544794	17551505	+	3405	protein_coding	ornithine decarboxylase, structural 1 [Source:MGI Symbol;Acc:MGI:97402]	-	20850	23799	24446	13275	15687	15345	309.627	323.962	319.177	207.049	210.126	204.832
ENSMUSG00000029371	388.585	269.493	265.183	1111.85	1095.44	1159.7	307.754	1122.33	-1.87084	6.11702e-60	8.54929e-58	Cxcl5	5	90759360	90761624	+	1863	protein_coding	chemokine (C-X-C motif) ligand 5 [Source:MGI Symbol;Acc:MGI:1096868]	-	368	278	285	997	1142	1214	9.98815	6.91647	6.80101	28.4209	27.9583	29.6179
ENSMUSG00000053581	4855.2	4557.14	4492.3	2570.51	2461.38	2642.27	4634.88	2558.06	0.85725	6.35315e-60	8.80711e-58	Zfand2a	5	139471211	139484549	-	3407	protein_coding	zinc finger, AN1-type domain 2A [Source:MGI Symbol;Acc:MGI:2140729]	-	4598	4701	4828	2305	2566	2766	68.2412	63.9545	62.9994	35.9298	34.3512	36.9002
ENSMUSG00000006777	2939.73	2930.49	2843.51	1596.95	1486.81	1546.58	2904.58	1543.45	0.912709	2.20484e-59	3.03183e-57	Krt23	11	99477974	99493137	-	1565	protein_coding	keratin 23 [Source:MGI Symbol;Acc:MGI:2148866]	-	2784	3023	3056	1432	1550	1619	89.9508	89.5316	86.8122	48.5942	45.1725	47.0198
ENSMUSG00000021226	432.934	488.577	457.79	73.6026	92.086	89.7952	459.767	85.1613	2.42752	2.61533e-59	3.56752e-57	Acot2	12	83987861	83993873	+	2196	protein_coding	acyl-CoA thioesterase 2 [Source:MGI Symbol;Acc:MGI:2159605]	-	410	504	492	66	96	94	9.44064	10.6378	9.96034	1.59613	1.99387	1.94556
ENSMUSG00000032261	4708.42	4709.34	4956.6	2591.7	2757.78	2786.52	4791.45	2712	0.820629	5.41446e-59	7.32713e-57	Sh3bgrl2	9	83548327	83638801	+	7865	protein_coding	SH3 domain binding glutamic acid-rich protein like 2 [Source:MGI Symbol;Acc:MGI:1915350]	-	4459	4858	5327	2324	2875	2917	28.6674	28.6294	30.111	15.6925	16.6723	16.8572
ENSMUSG00000032420	4204.74	4193.62	4197.34	2383.16	2475.77	2480.83	4198.57	2446.59	0.778664	1.01452e-58	1.3621e-56	Nt5e	9	88327197	88372092	+	8602	protein_coding	5' nucleotidase, ecto [Source:MGI Symbol;Acc:MGI:99782]	-	3982	4326	4511	2137	2581	2597	23.4073	23.3099	23.3139	13.1935	13.685	13.7221
ENSMUSG00000026385	1788.76	1600.48	1663.68	3325.5	3433.08	3138.06	1684.3	3298.88	-0.970338	2.69229e-58	3.58642e-56	Dbi	1	120113280	120121078	-	1422	protein_coding	diazepam binding inhibitor [Source:MGI Symbol;Acc:MGI:94865]	-	1694	1651	1788	2982	3579	3285	60.2371	53.8146	55.8997	111.369	114.794	104.999
ENSMUSG00000033685	841.582	755.162	816.02	1798.8	2007.67	1758.65	804.254	1855.04	-1.20649	7.83116e-58	1.03511e-55	Ucp2	7	100493337	100502020	+	6989	protein_coding	uncoupling protein 2 (mitochondrial, proton carrier) [Source:MGI Symbol;Acc:MGI:109354]	-	797	779	877	1613	2093	1841	5.76625	5.16625	5.57861	12.2567	13.6588	11.9726
ENSMUSG00000030122	2969.29	2702.68	2621.13	5989.69	5279.6	5244.42	2764.37	5504.57	-0.99374	1.92781e-57	2.52855e-55	Ptms	6	124913681	124920103	-	1619	protein_coding	parathymosin [Source:MGI Symbol;Acc:MGI:1916452]	-	2812	2788	2817	5371	5504	5490	87.8251	79.8176	77.3538	176.183	155.056	154.125
ENSMUSG00000023019	634.618	578.731	508.966	1502.16	1395.68	1489.26	574.105	1462.37	-1.35062	2.79731e-57	3.64099e-55	Gpd1	15	99717515	99725005	+	2961	protein_coding	glycerol-3-phosphate dehydrogenase 1 (soluble) [Source:MGI Symbol;Acc:MGI:95679]	-	601	597	547	1347	1455	1559	10.2633	9.3452	8.21278	24.1593	22.412	23.9307
ENSMUSG00000045312	669.464	665.008	708.086	157.242	197.601	202.517	680.852	185.787	1.86884	5.41402e-57	6.99351e-55	Lhfpl2	13	94057796	94195409	+	8415	protein_coding	lipoma HMGIC fusion partner-like 2 [Source:MGI Symbol;Acc:MGI:2145236]	-	634	686	761	141	206	212	3.80965	3.77853	4.02043	0.889858	1.11653	1.14506
ENSMUSG00000021477	12902.5	11591.1	12774.4	7276.62	7443.62	7434.85	12422.7	7385.03	0.750152	6.10104e-57	7.82171e-55	Ctsl	13	64359337	64370890	-	6489	protein_coding	cathepsin L [Source:MGI Symbol;Acc:MGI:88564]	-	12219	11957	13729	6525	7760	7783	95.2155	85.4077	94.0595	53.4021	54.5432	54.5152
ENSMUSG00000000385	1531.11	1539.41	1551.09	2867.16	2880.57	2743.53	1540.53	2830.42	-0.877303	1.24765e-56	1.58759e-54	Tmprss2	16	97564682	97611195	-	7302	protein_coding	transmembrane protease, serine 2 [Source:MGI Symbol;Acc:MGI:1354381]	-	1450	1588	1667	2571	3003	2872	10.041	10.08	10.1493	18.6989	18.7573	17.8768
ENSMUSG00000055333	498.402	520.567	492.217	123.786	120.863	110.811	503.729	118.487	2.08972	3.62416e-56	4.57745e-54	Fat2	11	55250609	55336564	-	14528	protein_coding	FAT atypical cadherin 2 [Source:MGI Symbol;Acc:MGI:2685369]	-	472	537	529	111	126	116	1.64281	1.71325	1.61879	0.405763	0.395568	0.362911
ENSMUSG00000024640	16742.9	17742.9	18508.9	10419.2	11078.1	10284.4	17664.9	10593.9	0.73769	8.53097e-56	1.06957e-53	Psat1	19	15904678	15947337	-	4254	protein_coding	phosphoserine aminotransferase 1 [Source:MGI Symbol;Acc:MGI:2183441]	-	15856	18303	19892	9343	11549	10766	188.472	199.424	207.885	116.639	123.824	115.028
ENSMUSG00000040703	342.124	341.228	331.246	895.498	1026.38	924.7	338.199	948.858	-1.48945	1.17881e-55	1.46715e-53	Cyp2s1	7	25802475	25816913	-	4938	protein_coding	cytochrome P450, family 2, subfamily s, polypeptide 1 [Source:MGI Symbol;Acc:MGI:1921384]	-	324	352	356	803	1070	968	3.31775	3.30403	3.20509	8.63615	9.88302	8.90989
ENSMUSG00000026062	1059.1	1076.03	1164.95	452.767	407.672	427.005	1100.03	429.148	1.36002	7.59812e-55	9.38808e-53	Slc9a2	1	40680574	40769273	+	6984	protein_coding	solute carrier family 9 (sodium/hydrogen exchanger), member 2 [Source:MGI Symbol;Acc:MGI:105075]	-	1003	1110	1252	406	425	447	7.26184	7.36667	7.96969	3.08729	2.7755	2.90905
ENSMUSG00000045672	842.638	802.662	900.692	1959.39	1797.6	2144.58	848.664	1967.19	-1.21256	8.45449e-55	1.0371e-52	Col27a1	4	63214004	63334991	+	13022	protein_coding	collagen, type XXVII, alpha 1 [Source:MGI Symbol;Acc:MGI:2672118]	-	798	828	968	1757	1874	2245	3.09867	2.94717	3.30475	7.16555	6.5637	7.83586
ENSMUSG00000023832	2631.39	2586.36	2466.67	4280.1	4498.78	4587.2	2561.47	4455.36	-0.799294	2.04143e-54	2.48631e-52	Acat2	17	12942890	12960747	-	2544	protein_coding	acetyl-Coenzyme A acetyltransferase 2 [Source:MGI Symbol;Acc:MGI:87871]	-	2492	2668	2651	3838	4690	4802	49.5314	48.6095	46.327	80.1204	84.0839	85.7933
ENSMUSG00000020808	882.763	900.572	936.981	1928.16	1919.42	1778.71	906.772	1875.43	-1.0475	5.64619e-54	6.82789e-52	Pimreg	11	72042032	72047370	+	2529	protein_coding	PICALM interacting mitotic regulator [Source:MGI Symbol;Acc:MGI:1924434]	-	836	929	1007	1729	2001	1862	16.715	17.0263	17.702	36.3079	36.0874	33.4641
ENSMUSG00000024413	3524.72	3599.38	3807.47	1944.89	1774.57	2025.17	3643.86	1914.88	0.928658	7.04354e-54	8.45771e-52	Npc1	18	12189693	12236400	-	10725	protein_coding	NPC intracellular cholesterol transporter 1 [Source:MGI Symbol;Acc:MGI:1097712]	-	3338	3713	4092	1744	1850	2120	15.7376	16.0465	16.9621	8.63584	7.8674	8.98435
ENSMUSG00000032204	242.865	269.493	317.289	16.7279	16.3069	18.1501	276.549	17.0616	4.01886	1.20794e-53	1.44033e-51	Aqp9	9	71110659	71168682	-	4143	protein_coding	aquaporin 9 [Source:MGI Symbol;Acc:MGI:1891066]	-	230	278	341	15	17	19	2.80713	3.11016	3.65916	0.192279	0.18715	0.208443
ENSMUSG00000039952	4174.12	4199.44	4389.94	6943.18	6696.38	6832.08	4254.5	6823.88	-0.681239	1.53504e-53	1.81764e-51	Dag1	9	108204634	108263958	-	6357	protein_coding	dystroglycan 1 [Source:MGI Symbol;Acc:MGI:101864]	-	3953	4332	4718	6226	6981	7152	31.443	31.5856	32.9949	52.0131	50.0867	51.1356
ENSMUSG00000033105	3516.27	3652.7	3795.38	5976.31	5955.85	6010.55	3654.78	5980.9	-0.710191	2.21776e-53	2.60794e-51	Lss	10	76531588	76557138	+	10787	protein_coding	lanosterol synthase [Source:MGI Symbol;Acc:MGI:1336155]	-	3330	3768	4079	5359	6209	6292	15.6097	16.1906	16.811	26.3839	26.2529	26.5116
ENSMUSG00000059336	2599.72	2645.49	2845.37	1425.21	1368.82	1459.65	2696.86	1417.89	0.927988	9.75382e-53	1.13913e-50	Slc14a1	18	78100091	78142119	-	3995	protein_coding	solute carrier family 14 (urea transporter), member 1 [Source:MGI Symbol;Acc:MGI:1351654]	-	2462	2729	3058	1278	1427	1528	31.1617	31.6621	34.03	16.9891	16.2916	17.3842
ENSMUSG00000031490	4933.34	4839.24	4399.25	2712.14	2573.61	2498.03	4723.94	2594.59	0.864736	1.88559e-52	2.18715e-50	Eif4ebp1	8	27260329	27276674	+	2196	protein_coding	eukaryotic translation initiation factor 4E binding protein 1 [Source:MGI Symbol;Acc:MGI:103267]	-	4672	4992	4728	2432	2683	2615	107.577	105.365	95.7165	58.8148	55.7244	54.1237
ENSMUSG00000029578	4846.75	4827.61	4978.93	3031.09	2969.77	2852.43	4884.43	2951.1	0.727438	2.3834e-52	2.7459e-50	Wipi2	5	142627698	142670588	+	10543	protein_coding	WD repeat domain, phosphoinositide interacting 2 [Source:MGI Symbol;Acc:MGI:1923831]	-	4590	4980	5351	2718	3096	2986	22.014	21.8936	22.5638	13.6912	13.3935	12.8728
ENSMUSG00000020758	980.965	788.121	791.828	1925.93	1985.6	1993.64	853.638	1968.39	-1.20731	1.29254e-51	1.47913e-49	Itgb4	11	115974709	116008412	+	7015	protein_coding	integrin beta 4 [Source:MGI Symbol;Acc:MGI:96613]	-	929	813	851	1727	2070	2087	6.69635	5.37175	5.39316	13.0744	13.4586	13.5221
ENSMUSG00000027800	40341	37270.5	38780	58461.6	64043.9	61379.8	38797.2	61295.1	-0.659892	3.27195e-51	3.71934e-49	Tm4sf1	3	57285611	57301988	-	4163	protein_coding	transmembrane 4 superfamily member 1 [Source:MGI Symbol;Acc:MGI:104678]	-	38204	38447	41678	52423	66766	64254	464.037	428.064	445.084	668.761	731.486	701.523
ENSMUSG00000050708	63160.9	61655.7	57912.3	38019.1	40397	37496.2	60909.6	38637.4	0.656621	4.60546e-51	5.20051e-49	Ftl1	7	45457944	45459884	-	1340	protein_coding	ferritin light polypeptide 1 [Source:MGI Symbol;Acc:MGI:95589]	-	59815	63602	62240	34092	42114	39252	2257.12	2199.98	2064.93	1351.15	1433.44	1331.39
ENSMUSG00000026864	29090	30017.4	30172.3	20507.2	20624.4	20773.3	29759.9	20635	0.528299	5.5608e-51	6.23798e-49	Hspa5	2	34771970	34777547	+	4229	protein_coding	heat shock protein 5 [Source:MGI Symbol;Acc:MGI:95835]	-	27549	30965	32427	18389	21501	21746	329.396	339.38	340.887	230.928	231.888	233.717
ENSMUSG00000029227	4638.73	4702.55	4603.95	2910.65	2873.85	2850.52	4648.41	2878.34	0.691672	5.9778e-51	6.66192e-49	Fip1l1	5	74535449	74598800	+	13122	protein_coding	FIP1 like 1 (S. cerevisiae) [Source:MGI Symbol;Acc:MGI:1914149]	-	4393	4851	4948	2610	2996	2984	16.9282	17.135	16.7638	10.5632	10.4135	10.3359
ENSMUSG00000024222	1183.71	1235.01	1273.81	2305.1	2452.75	2285.96	1230.84	2347.93	-0.931347	6.72189e-51	7.44253e-49	Fkbp5	17	28399094	28517527	-	9468	protein_coding	FK506 binding protein 5 [Source:MGI Symbol;Acc:MGI:104670]	-	1121	1274	1369	2067	2557	2393	5.98684	6.23683	6.42816	11.5941	12.3177	11.4877
ENSMUSG00000004207	19240.2	18301.3	18529.3	12713.2	11999	12307.7	18690.3	12339.9	0.599043	1.86918e-50	2.05622e-48	Psap	10	60277627	60302597	+	2744	protein_coding	prosaposin [Source:MGI Symbol;Acc:MGI:97783]	-	18221	18879	19914	11400	12509	12884	335.767	318.895	322.638	220.636	207.92	213.41
ENSMUSG00000038094	472.004	379.035	370.326	78.0633	56.5945	72.6004	407.122	69.0861	2.56261	3.85705e-50	4.2158e-48	Atp13a4	16	29395853	29544864	-	6230	protein_coding	ATPase type 13A4 [Source:MGI Symbol;Acc:MGI:1924456]	-	447	391	398	70	59	76	3.62802	2.90898	2.84012	0.596713	0.431937	0.554465
ENSMUSG00000026872	814.127	855.01	770.427	295.526	269.543	301.865	813.188	288.978	1.49307	4.84867e-50	5.2659e-48	Zeb2	2	44983632	45117395	-	19942	protein_coding	zinc finger E-box binding homeobox 2 [Source:MGI Symbol;Acc:MGI:1344407]	zf-C2H2	771	882	828	265	281	316	1.95495	2.04999	1.84588	0.70572	0.64268	0.720222
ENSMUSG00000017723	10476	9918.89	9394	15497.8	16309.8	15947.2	9929.61	15918.3	-0.681174	6.91452e-50	7.46199e-48	Wfdc2	2	164562413	164568510	+	1140	protein_coding	WAP four-disulfide core domain 2 [Source:MGI Symbol;Acc:MGI:1914951]	-	9921	10232	10096	13897	17003	16694	440.049	416.014	393.719	647.398	680.264	665.585
ENSMUSG00000049382	37358	38025.6	37252.2	55291.1	57774.4	53648.8	37545.3	55571.4	-0.565716	8.40459e-50	9.013e-48	Krt8	15	101996698	102004482	-	1958	protein_coding	keratin 8 [Source:MGI Symbol;Acc:MGI:96705]	-	35379	39226	40036	49580	60230	56161	913.656	928.569	909.033	1344.77	1403	1303.68
ENSMUSG00000055114	1891.18	1910.69	1987.48	3426.98	3331.4	3248.87	1929.78	3335.75	-0.788915	1.0962e-49	1.1682e-47	Anxa13	15	58341471	58389244	-	1348	processed_transcript	annexin A13 [Source:MGI Symbol;Acc:MGI:1917037]	-	1791	1971	2136	3073	3473	3401	67.1824	67.7719	70.4454	121.068	117.509	114.674
ENSMUSG00000038508	359.019	317.963	352.647	40.1469	62.3499	54.4503	343.21	52.3157	2.70356	1.50931e-49	1.59847e-47	Gdf15	8	70629393	70632456	-	1852	protein_coding	growth differentiation factor 15 [Source:MGI Symbol;Acc:MGI:1346047]	-	340	328	379	36	65	57	9.28299	8.20891	9.09787	1.03233	1.60077	1.39889
ENSMUSG00000021890	3674.66	3735.09	4058.7	2063.1	2127.57	2217.18	3822.82	2135.95	0.839583	1.62382e-49	1.70912e-47	Eaf1	14	31494399	31509858	+	5490	protein_coding	ELL associated factor 1 [Source:MGI Symbol;Acc:MGI:1921677]	-	3480	3853	4362	1850	2218	2321	32.0521	32.5296	35.3228	17.896	18.4266	19.2155
ENSMUSG00000001467	8312.34	8121.63	8873.87	13135.8	13365.9	12999.3	8435.94	13167	-0.642179	1.77945e-49	1.86143e-47	Cyp51	5	4081145	4104746	-	4415	protein_coding	cytochrome P450, family 51 [Source:MGI Symbol;Acc:MGI:106040]	-	7872	8378	9537	11779	13934	13608	90.158	87.9554	96.0335	141.688	143.947	140.092
ENSMUSG00000027122	1836.27	1957.22	1882.34	920.032	964.025	994.434	1891.94	959.497	0.978777	1.81741e-49	1.88955e-47	Arl14ep	2	106962527	106974424	-	5313	protein_coding	ADP-ribosylation factor-like 14 effector protein [Source:MGI Symbol;Acc:MGI:1926020]	-	1739	2019	2023	825	1005	1041	16.5504	17.6136	16.9277	8.2465	8.62746	8.90552
ENSMUSG00000028217	7187.76	7503.15	6725.42	4376.01	4271.45	4296.8	7138.78	4314.75	0.726424	2.13359e-49	2.20484e-47	Cdh17	4	11758147	11817895	+	4474	protein_coding	cadherin 17 [Source:MGI Symbol;Acc:MGI:1095414]	-	6807	7740	7228	3924	4453	4498	76.9325	80.1858	71.823	46.5788	45.3956	45.6953
ENSMUSG00000068922	756.051	796.846	776.01	1699.55	1698.79	1525.56	776.302	1641.3	-1.07935	3.48637e-49	3.58109e-47	Msto1	3	88905107	88913999	-	5418	protein_coding	misato 1, mitochondrial distribution and morphology regulator [Source:MGI Symbol;Acc:MGI:2385175]	-	716	822	834	1524	1771	1597	6.68227	7.03211	6.84335	14.9383	14.9086	13.3972
ENSMUSG00000039840	1730.68	1890.33	2045.17	863.158	862.347	914.192	1888.73	879.899	1.10233	3.63728e-49	3.71373e-47	Epg5	18	77938467	78035027	+	9672	protein_coding	ectopic P-granules autophagy protein 5 homolog (C. elegans) [Source:MGI Symbol;Acc:MGI:1918673]	-	1639	1950	2198	774	899	957	8.56865	9.34482	10.1031	4.24991	4.23936	4.49722
ENSMUSG00000028184	2310.39	2081.3	2164.27	4074.91	3718.93	4012.13	2185.32	3935.32	-0.848816	5.35048e-49	5.43041e-47	Adgrl2	3	148815583	148990555	-	14198	protein_coding	adhesion G protein-coupled receptor L2 [Source:MGI Symbol;Acc:MGI:2139714]	-	2188	2147	2326	3654	3877	4200	7.79238	7.00902	7.28323	13.6677	12.4545	13.4453
ENSMUSG00000024302	839.47	819.142	936.981	292.18	291.606	334.344	865.198	306.043	1.49846	5.45006e-49	5.49876e-47	Dtna	18	23415135	23659715	+	16930	protein_coding	dystrobrevin alpha [Source:MGI Symbol;Acc:MGI:106039]	-	795	845	1007	262	304	350	2.37443	2.31341	2.64432	0.821864	0.81898	0.939635
ENSMUSG00000027952	884.875	846.285	713.668	1786.54	1814.86	1797.81	814.943	1799.74	-1.14463	7.51203e-49	7.53456e-47	Pmvk	3	89454541	89469013	+	1713	protein_coding	phosphomevalonate kinase [Source:MGI Symbol;Acc:MGI:1915853]	-	838	873	767	1602	1892	1882	24.7364	23.6216	19.9058	49.6662	50.3756	49.9356
ENSMUSG00000009585	1023.2	1084.76	1018.86	1954.93	2198.55	2270.67	1042.27	2141.39	-1.03964	8.49449e-49	8.47015e-47	Apobec3	15	79891659	79915906	+	9454	protein_coding	apolipoprotein B mRNA editing enzyme, catalytic polypeptide 3 [Source:MGI Symbol;Acc:MGI:1933111]	-	969	1119	1095	1753	2292	2377	5.18272	5.48614	5.1492	9.8474	11.0575	11.4278
ENSMUSG00000024308	1184.76	972.307	965.825	2302.87	2172.65	2287.87	1040.96	2254.46	-1.11621	1.58449e-48	1.57076e-46	Tapbp	17	33915899	33929288	+	3296	protein_coding	TAP binding protein [Source:MGI Symbol;Acc:MGI:1201689]	-	1122	1003	1038	2065	2265	2395	17.213	14.1048	14.0008	33.2727	31.3428	33.0268
ENSMUSG00000031790	607.164	513.781	472.677	1508.85	1270.98	1375.59	531.208	1385.14	-1.384	5.77699e-48	5.69384e-46	Mmp15	8	95352268	95375080	+	5397	protein_coding	matrix metallopeptidase 15 [Source:MGI Symbol;Acc:MGI:109320]	-	575	530	508	1353	1325	1440	5.38723	4.55173	4.18459	13.3138	11.1975	12.1271
ENSMUSG00000006517	1836.27	1747.83	1563.19	3138.15	3322.77	3245.05	1715.76	3235.32	-0.916207	6.21904e-48	6.0943e-46	Mvd	8	122433601	122443422	-	1859	protein_coding	mevalonate (diphospho) decarboxylase [Source:MGI Symbol;Acc:MGI:2179327]	-	1739	1803	1680	2814	3464	3397	47.301	44.9541	40.1764	80.3897	84.9876	83.0547
ENSMUSG00000020911	9338.71	9550.52	9412.61	15718.6	16678.1	14423.6	9433.94	15606.8	-0.726193	9.85329e-48	9.60048e-46	Krt19	11	100140810	100148665	-	1855	protein_coding	keratin 19 [Source:MGI Symbol;Acc:MGI:96693]	-	8844	9852	10116	14095	17387	15099	241.076	246.169	242.441	403.531	427.501	369.958
ENSMUSG00000034127	5968.16	6174.1	5900.09	9179.13	9800.44	9182.04	6014.12	9387.21	-0.642471	1.87651e-47	1.81797e-45	Tspan8	10	115816832	115849893	+	1702	protein_coding	tetraspanin 8 [Source:MGI Symbol;Acc:MGI:2384918]	-	5652	6369	6341	8231	10217	9612	167.916	173.446	165.63	256.832	273.792	256.686
ENSMUSG00000026317	1053.83	1072.16	1069.11	419.312	470.982	469.992	1065.03	453.428	1.22995	1.97884e-47	1.90628e-45	Cln8	8	14881335	14901720	+	7606	protein_coding	ceroid-lipofuscinosis, neuronal 8 [Source:MGI Symbol;Acc:MGI:1349447]	-	998	1106	1149	376	491	492	6.63474	6.73987	6.71592	2.62535	2.9443	2.94007
ENSMUSG00000029455	17296.2	16711.5	16113.8	11327	10753.9	10916.8	16707.2	10999.2	0.603122	2.88539e-47	2.76398e-45	Aldh2	5	121566027	121593824	-	5126	protein_coding	aldehyde dehydrogenase 2, mitochondrial [Source:MGI Symbol;Acc:MGI:99600]	-	16380	17239	17318	10157	11211	11428	161.579	155.878	150.197	105.231	99.7522	101.33
ENSMUSG00000000303	9516.1	9647.46	10142.1	15010.5	15579.8	14532.5	9768.55	15040.9	-0.622546	3.04712e-47	2.90259e-45	Cdh1	8	106603351	106670246	+	4574	protein_coding	cadherin 1 [Source:MGI Symbol;Acc:MGI:88354]	-	9012	9952	10900	13460	16242	15213	99.6265	100.848	105.943	156.28	161.957	151.17
ENSMUSG00000019843	1080.22	1140.98	1071.9	481.762	494.003	466.171	1097.7	480.645	1.19157	3.3274e-47	3.15198e-45	Fyn	10	39368855	39565381	+	4363	protein_coding	Fyn proto-oncogene [Source:MGI Symbol;Acc:MGI:95602]	-	1023	1177	1152	432	515	488	11.8561	12.5039	11.7384	5.2584	5.38368	5.08373
ENSMUSG00000072235	6299.72	7171.61	6114.1	11321.4	11811.9	11045.8	6528.48	11393	-0.803333	3.96163e-47	3.73203e-45	Tuba1a	15	98949837	98953703	-	1803	protein_coding	tubulin, alpha 1A [Source:MGI Symbol;Acc:MGI:98869]	-	5966	7398	6571	10152	12314	11563	167.316	190.183	162.023	299.028	311.502	291.49
ENSMUSG00000025579	2958.74	2886.87	2917.01	1721.85	1704.55	1729.04	2920.87	1718.48	0.765202	4.19394e-47	3.92917e-45	Gaa	11	119267887	119285454	+	4783	protein_coding	glucosidase, alpha, acid [Source:MGI Symbol;Acc:MGI:95609]	-	2802	2978	3135	1544	1777	1810	29.6222	28.8587	29.1393	17.1436	16.9451	17.1999
ENSMUSG00000031168	1611.36	1513.23	1613.43	2978.67	3512.7	2971.84	1579.34	3154.4	-0.998507	4.30196e-47	4.00835e-45	Ebp	X	8185329	8193512	-	2310	protein_coding	phenylalkylamine Ca2+ antagonist (emopamil) binding protein [Source:MGI Symbol;Acc:MGI:107822]	-	1526	1561	1734	2671	3662	3111	33.4035	31.3216	33.3717	61.4069	72.3041	61.212
ENSMUSG00000020277	1047.49	993.634	944.424	2124.44	2065.22	1873.28	995.183	2020.98	-1.02226	4.84585e-47	4.49058e-45	Pfkl	10	77986947	78010083	-	6675	protein_coding	phosphofructokinase, liver, B-type [Source:MGI Symbol;Acc:MGI:97547]	-	992	1025	1015	1905	2153	1961	7.51468	7.11746	6.76015	15.1565	14.7113	13.3529
ENSMUSG00000036820	406.536	369.341	347.995	980.253	920.86	926.61	374.624	942.574	-1.33243	6.62644e-47	6.10742e-45	Amdhd2	17	24155833	24163766	-	2728	protein_coding	amidohydrolase domain containing 2 [Source:MGI Symbol;Acc:MGI:2443978]	-	385	381	374	879	960	970	7.13619	6.47341	6.09493	17.112	16.0503	16.1613
ENSMUSG00000000184	4132.94	4363.27	4463.45	2601.74	2633.08	2627.94	4319.88	2620.92	0.721129	9.5539e-47	8.75825e-45	Ccnd2	6	127125162	127152193	-	9409	protein_coding	cyclin D2 [Source:MGI Symbol;Acc:MGI:88314]	-	3914	4501	4797	2333	2745	2751	21.0343	22.1727	22.6656	13.1682	13.3063	13.2891
ENSMUSG00000006599	2946.06	3159.27	3287.34	1710.7	1734.29	1798.77	3130.89	1747.92	0.841037	1.42296e-46	1.29748e-44	Gtf2h1	7	46796103	46823800	+	2984	protein_coding	general transcription factor II H, polypeptide 1 [Source:MGI Symbol;Acc:MGI:1277216]	-	2790	3259	3533	1534	1808	1883	47.2776	50.6219	52.6364	27.3012	27.6348	28.6814
ENSMUSG00000006205	1988.33	2112.32	2019.11	935.645	1069.54	860.697	2039.92	955.294	1.09429	1.71211e-46	1.55283e-44	Htra1	7	130936111	130985660	+	2879	protein_coding	HtrA serine peptidase 1 [Source:MGI Symbol;Acc:MGI:1929076]	-	1883	2179	2170	839	1115	901	33.0719	35.0807	33.5089	15.4766	17.664	14.2243
ENSMUSG00000031169	681.079	689.243	700.642	1370.57	1408.15	1457.74	690.321	1412.15	-1.03273	3.8054e-46	3.43311e-44	Porcn	X	8193848	8206525	-	3000	protein_coding	porcupine O-acyltransferase [Source:MGI Symbol;Acc:MGI:1890212]	-	645	711	753	1229	1468	1526	10.8715	10.985	11.1587	21.7564	22.3183	23.1197
ENSMUSG00000026142	1653.6	1576.24	1627.39	833.047	821.1	835.86	1619.08	830.002	0.963908	4.69033e-46	4.2092e-44	Rhbdd1	1	82316452	82445366	+	6966	protein_coding	rhomboid domain containing 1 [Source:MGI Symbol;Acc:MGI:1924117]	-	1566	1626	1749	747	856	875	11.3673	10.8191	11.1622	5.69499	5.60463	5.70917
ENSMUSG00000022676	583.933	621.385	607.595	199.619	206.234	191.054	604.304	198.969	1.60321	8.50951e-46	7.59663e-44	Snai2	16	14705852	14709385	+	2021	protein_coding	snail family zinc finger 2 [Source:MGI Symbol;Acc:MGI:1096393]	zf-C2H2	553	641	653	179	215	200	13.8359	14.7009	14.3644	4.70373	4.85209	4.49792
ENSMUSG00000003199	511.073	488.577	481.052	1057.2	1139.56	1133.9	493.567	1110.22	-1.17099	1.05974e-45	9.41124e-44	Mpnd	17	56005711	56016790	+	2305	protein_coding	MPN domain containing [Source:MGI Symbol;Acc:MGI:1915297]	-	484	504	517	948	1188	1187	10.6176	10.1347	9.97151	21.842	23.5073	23.406
ENSMUSG00000021670	5658.77	5488.74	5725.17	8458.72	8854.64	9283.3	5624.22	8865.55	-0.65681	1.08764e-45	9.60901e-44	Hmgcr	13	96648967	96670936	-	7275	protein_coding	3-hydroxy-3-methylglutaryl-Coenzyme A reductase [Source:MGI Symbol;Acc:MGI:96159]	-	5359	5662	6153	7585	9231	9718	37.2478	36.0736	37.6007	55.3705	57.8725	60.7145
ENSMUSG00000030093	2512.07	2702.68	2596.93	1474.28	1383.21	1486.4	2603.9	1447.96	0.847197	1.54109e-45	1.35449e-43	Wnt7a	6	91363981	91411363	-	3172	protein_coding	wingless-type MMTV integration site family, member 7A [Source:MGI Symbol;Acc:MGI:98961]	-	2379	2788	2791	1322	1442	1556	37.9237	40.7392	39.1172	22.1337	20.7343	22.2959
ENSMUSG00000025792	1348.43	1406.6	1429.2	2491.34	2619.65	2422.56	1394.74	2511.18	-0.847975	2.02434e-45	1.7701e-43	Slc25a10	11	120491840	120499187	+	3455	protein_coding	solute carrier family 25 (mitochondrial carrier, dicarboxylate transporter), member 10 [Source:MGI Symbol;Acc:MGI:1353497]	-	1277	1451	1536	2234	2731	2536	18.6893	19.4658	19.7644	34.3392	36.0521	33.3618
ENSMUSG00000021213	4280.77	4085.05	4126.62	2632.96	2507.43	2457.91	4164.15	2532.77	0.717737	2.38493e-45	2.07477e-43	Akr1c13	13	4191150	4205596	+	1434	protein_coding	aldo-keto reductase family 1, member C13 [Source:MGI Symbol;Acc:MGI:1351662]	-	4054	4214	4435	2361	2614	2573	142.95	136.207	137.495	87.4384	83.1406	81.5528
ENSMUSG00000024925	477.284	539.955	443.833	1256.82	1247.96	1098.56	487.024	1201.11	-1.30203	2.77804e-45	2.40448e-43	Rnaseh2c	19	5601873	5603439	+	1455	protein_coding	ribonuclease H2, subunit C [Source:MGI Symbol;Acc:MGI:1915459]	-	452	557	477	1127	1301	1150	15.7082	17.7437	14.5746	41.1355	40.7822	35.9239
ENSMUSG00000023906	1125.63	1135.17	1129.59	2032.99	2143.88	2018.48	1130.13	2065.12	-0.869901	7.54177e-45	6.49468e-43	Cldn6	17	23679249	23682446	+	1721	protein_coding	claudin 6 [Source:MGI Symbol;Acc:MGI:1859284]	-	1066	1171	1214	1823	2235	2113	31.3203	31.5376	31.3602	56.255	59.2316	55.8042
ENSMUSG00000042406	10585.8	10641.1	11281.9	6539.48	7200.93	6622.88	10836.3	6787.76	0.674724	1.24864e-44	1.06987e-42	Atf4	15	80255184	80257541	+	2358	protein_coding	activating transcription factor 4 [Source:MGI Symbol;Acc:MGI:88096]	TF_bZIP	10025	10977	12125	5864	7507	6933	214.976	215.771	228.602	132.07	145.204	133.637
ENSMUSG00000029377	1217.5	1334.86	1290.56	582.129	593.763	622.835	1280.97	599.576	1.0949	1.6085e-44	1.37133e-42	Ereg	5	91074622	91093646	+	4128	protein_coding	epiregulin [Source:MGI Symbol;Acc:MGI:107508]	-	1153	1377	1387	522	619	652	14.1234	15.4613	14.9375	6.71562	6.83924	7.17887
ENSMUSG00000046546	650.457	649.497	656.91	1387.3	1285.37	1444.37	652.288	1372.34	-1.07284	2.01498e-44	1.70932e-42	Fam43a	16	30599723	30602797	+	3075	protein_coding	family with sequence similarity 43, member A [Source:MGI Symbol;Acc:MGI:2676309]	-	616	670	706	1244	1340	1512	10.1294	10.0991	10.2071	21.4848	19.8754	22.3488
ENSMUSG00000024799	577.598	454.648	432.667	1221.13	1231.65	1252.36	488.304	1235.05	-1.34157	2.38575e-44	2.01383e-42	Tm7sf2	19	6062821	6077197	-	5593	protein_coding	transmembrane 7 superfamily member 2 [Source:MGI Symbol;Acc:MGI:1920416]	-	547	469	465	1095	1284	1311	4.9453	3.8867	3.69615	10.3974	10.4707	10.6538
ENSMUSG00000005125	3871.06	3678.87	3769.32	2179.08	2359.7	2258.25	3773.09	2265.68	0.735054	3.40571e-44	2.86063e-42	Ndrg1	15	66929318	66969640	-	6596	protein_coding	N-myc downstream regulated gene 1 [Source:MGI Symbol;Acc:MGI:1341799]	-	3666	3795	4051	1954	2460	2364	28.1036	26.6676	27.3038	15.7326	17.0103	16.2898
ENSMUSG00000010755	4141.38	4175.2	4254.1	2629.62	2686.8	2559.16	4190.23	2625.19	0.674755	4.31254e-44	3.60456e-42	Cars	7	143557230	143600090	-	6583	protein_coding	cysteinyl-tRNA synthetase [Source:MGI Symbol;Acc:MGI:1351477]	-	3922	4307	4572	2358	2801	2679	30.1255	30.3252	30.8762	19.0228	19.4065	18.4968
ENSMUSG00000054717	3244.89	3204.83	3296.65	5448.82	5304.54	4976.95	3248.79	5243.44	-0.69022	6.347e-44	5.27915e-42	Hmgb2	8	57511907	57515999	+	3003	protein_coding	high mobility group box 2 [Source:MGI Symbol;Acc:MGI:96157]	HMG	3073	3306	3543	4886	5530	5210	51.7437	51.027	52.4514	86.4079	83.9898	78.8553
ENSMUSG00000028158	501.57	462.403	479.191	144.975	122.781	99.3479	481.055	122.368	1.98107	6.51733e-44	5.39451e-42	Mttp	3	138089854	138144968	-	6206	protein_coding	microsomal triglyceride transfer protein [Source:MGI Symbol;Acc:MGI:106926]	-	475	477	515	130	128	104	3.87019	3.56254	3.68924	1.11247	0.940708	0.761675
ENSMUSG00000021109	6086.42	6228.39	5709.35	3616.56	3665.21	3852.6	6008.05	3711.46	0.694484	7.6662e-44	6.3148e-42	Hif1a	12	73901375	73947530	+	5896	protein_coding	hypoxia inducible factor 1, alpha subunit [Source:MGI Symbol;Acc:MGI:106918]	-	5764	6425	6136	3243	3821	4033	49.4329	50.509	46.2668	29.2109	29.5581	31.0899
ENSMUSG00000060639	142.551	145.41	132.126	581.014	542.924	448.976	140.029	524.305	-1.90405	1.28171e-43	1.05069e-41	Hist1h4i	13	22040636	22041362	-	727	protein_coding	histone cluster 1, H4i [Source:MGI Symbol;Acc:MGI:2448432]	-	135	150	142	521	566	470	9.38965	9.56334	8.68351	38.0591	35.509	29.3841
ENSMUSG00000026701	7668.21	8046.98	8052.26	5042.89	5322.76	4946.38	7922.49	5104.01	0.634357	1.338e-43	1.09159e-41	Prdx6	1	161240112	161251219	-	4804	protein_coding	peroxiredoxin 6 [Source:MGI Symbol;Acc:MGI:894320]	-	7262	8301	8654	4522	5549	5178	76.4369	80.0903	80.0858	49.99	52.6828	48.99
ENSMUSG00000056313	258.705	239.442	225.173	644.58	681.053	731.736	241.106	685.789	-1.51079	1.76461e-43	1.43278e-41	Tcim	8	24437180	24438984	-	1805	protein_coding	transcriptional and immune response regulator [Source:MGI Symbol;Acc:MGI:1916318]	-	245	247	242	578	710	766	6.86339	6.34268	5.96046	17.0062	17.9406	19.2886
ENSMUSG00000055737	3257.57	3302.74	2974.7	1797.69	1672.9	1836.98	3178.34	1769.19	0.845134	1.78348e-43	1.44124e-41	Ghr	15	3317760	3583492	-	9053	protein_coding	growth hormone receptor [Source:MGI Symbol;Acc:MGI:95708]	-	3085	3407	3197	1612	1744	1923	17.2311	17.4434	15.6997	9.45645	8.7864	9.65462
ENSMUSG00000049932	1456.14	1463.79	1628.32	2941.87	3490.63	2875.36	1516.08	3102.62	-1.03297	2.29361e-43	1.84474e-41	H2afx	9	44334694	44336077	+	1384	protein_coding	H2A histone family, member X [Source:MGI Symbol;Acc:MGI:102688]	-	1379	1510	1750	2638	3639	3010	50.3823	50.5701	56.2139	101.226	119.923	98.8505
ENSMUSG00000041237	439.27	389.698	357.299	947.912	958.27	1023.09	395.423	976.425	-1.30676	2.64952e-43	2.12099e-41	Pklr	3	89136142	89146784	+	3236	protein_coding	pyruvate kinase liver and red blood cell [Source:MGI Symbol;Acc:MGI:97604]	-	416	402	384	850	999	1071	6.50032	5.75798	5.27551	13.9497	14.0804	15.0428
ENSMUSG00000055675	307.278	285.973	279.14	794.016	733.81	742.243	290.797	756.69	-1.38019	3.40837e-43	2.7157e-41	Kbtbd11	8	15011025	15033333	+	7137	protein_coding	kelch repeat and BTB (POZ) domain containing 11 [Source:MGI Symbol;Acc:MGI:1922151]	-	291	295	300	712	765	777	2.06171	1.91584	1.86873	5.2981	4.8888	4.94827
ENSMUSG00000024378	3392.73	3314.38	3303.16	5387.49	5046.5	5399.18	3336.75	5277.72	-0.661448	3.56935e-43	2.83075e-41	Stard4	18	33199355	33213862	-	5586	protein_coding	StAR-related lipid transfer (START) domain containing 4 [Source:MGI Symbol;Acc:MGI:2156764]	-	3213	3419	3550	4831	5261	5652	29.0844	28.3694	28.2533	45.9295	42.956	45.9885
ENSMUSG00000015217	1141.47	1190.42	1159.36	2188	2173.61	2020.39	1163.75	2127.34	-0.869679	3.88268e-43	3.06498e-41	Hmgb3	X	71555918	71560676	+	2234	protein_coding	high mobility group box 3 [Source:MGI Symbol;Acc:MGI:1098219]	HMG	1081	1228	1246	1962	2266	2115	24.4677	25.4782	24.7957	46.6414	46.263	43.0304
ENSMUSG00000056413	140.44	132.808	124.683	489.569	452.756	455.663	132.643	465.996	-1.81371	5.55438e-43	4.36441e-41	Adap1	5	139271876	139325622	-	3292	protein_coding	ArfGAP with dual PH domains 1 [Source:MGI Symbol;Acc:MGI:2442201]	-	133	137	134	439	472	477	2.04287	1.92892	1.80962	7.08207	6.53942	6.58577
ENSMUSG00000048277	2074.92	2088.09	2124.26	3581.99	3561.62	3319.56	2095.75	3487.72	-0.734364	9.62036e-43	7.52462e-41	Syngr2	11	117809668	117814283	+	1776	protein_coding	synaptogyrin 2 [Source:MGI Symbol;Acc:MGI:1328324]	-	1965	2154	2283	3212	3713	3475	55.9461	56.2154	57.1485	96.0479	95.354	88.9324
ENSMUSG00000028972	191.125	229.748	243.782	4.46076	9.59229	7.64215	221.552	7.23173	4.91512	1.05834e-42	8.24007e-41	Car6	4	150187015	150201332	-	1816	protein_coding	carbonic anhydrase 6 [Source:MGI Symbol;Acc:MGI:1333786]	-	181	237	262	4	10	8	5.03979	6.04902	6.41397	0.116977	0.251155	0.200227
ENSMUSG00000055301	3343.1	3626.52	3667.9	1947.12	2093.04	1798.77	3545.84	1946.31	0.865724	1.15433e-42	8.94656e-41	Adh7	3	138217760	138233382	+	3787	protein_coding	alcohol dehydrogenase 7 (class IV), mu or sigma polypeptide [Source:MGI Symbol;Acc:MGI:87926]	-	3166	3741	3942	1746	2182	1883	42.2732	45.7873	46.2767	24.4852	26.2795	22.5997
ENSMUSG00000041168	10619.6	10789.4	10447.3	7325.69	6824.92	6688.79	10618.8	6946.46	0.612649	1.31349e-42	1.01341e-40	Lonp1	17	56614297	56626887	-	4374	protein_coding	lon peptidase 1, mitochondrial [Source:MGI Symbol;Acc:MGI:1921392]	-	10057	11130	11228	6569	7115	7002	116.262	117.942	114.121	79.7583	74.1913	72.7598
ENSMUSG00000025137	1584.96	1648.95	1664.61	2893.92	2696.39	2806.58	1632.84	2798.96	-0.776709	1.53276e-42	1.17726e-40	Pcyt2	11	120610087	120617936	-	4346	protein_coding	phosphate cytidylyltransferase 2, ethanolamine [Source:MGI Symbol;Acc:MGI:1915921]	-	1501	1701	1789	2595	2811	2938	17.4639	18.1413	18.3005	31.7105	29.5004	30.7263
ENSMUSG00000028927	1900.69	1946.55	1780.91	3168.26	3138.6	3362.54	1876.05	3223.13	-0.781275	2.10511e-42	1.60961e-40	Padi2	4	140906344	140952586	+	5013	protein_coding	peptidyl arginine deiminase, type II [Source:MGI Symbol;Acc:MGI:1338892]	-	1800	2008	1914	2841	3272	3520	18.1562	18.566	16.9741	30.0974	29.7696	31.9149
ENSMUSG00000041438	3702.11	3735.09	3801.89	2363.09	2366.42	2365.24	3746.37	2364.92	0.663815	2.55009e-42	1.94114e-40	Utp4	8	106893636	106923088	+	3451	protein_coding	UTP4 small subunit processome component [Source:MGI Symbol;Acc:MGI:1096573]	-	3506	3853	4086	2119	2467	2476	51.3709	51.7496	52.6375	32.6093	32.6048	32.6102
ENSMUSG00000050910	835.246	787.152	884.874	327.866	302.157	351.539	835.758	327.187	1.35319	4.09735e-42	3.10506e-40	Cdr2l	11	115381916	115396132	+	3700	protein_coding	cerebellar degeneration-related protein 2-like [Source:MGI Symbol;Acc:MGI:2684867]	-	791	812	951	294	315	368	10.81	10.172	11.4267	4.21989	3.88298	4.52058
ENSMUSG00000026153	2719.04	2685.24	2776.51	1513.31	1581.77	1659.3	2726.93	1584.79	0.782203	6.14711e-42	4.6378e-40	Fam135a	1	24011093	24100341	-	7773	protein_coding	family with sequence similarity 135, member A [Source:MGI Symbol;Acc:MGI:1915437]	-	2575	2770	2984	1357	1649	1737	16.7509	16.5175	17.0668	9.27143	9.67584	10.1569
ENSMUSG00000020644	633.562	611.691	652.258	1246.78	1416.78	1318.27	632.504	1327.28	-1.06998	1.09913e-41	8.23239e-40	Id2	12	25093799	25097140	-	2438	protein_coding	inhibitor of DNA binding 2 [Source:MGI Symbol;Acc:MGI:96397]	bHLH	600	631	701	1118	1477	1380	12.4442	11.9963	12.7828	24.3536	27.6314	25.7273
ENSMUSG00000019951	4779.17	5201.8	5286.92	3168.26	2991.84	3142.83	5089.29	3100.97	0.715317	1.10081e-41	8.23239e-40	Uhrf1bp1l	10	89744991	89819871	+	9235	protein_coding	UHRF1 (ICBP90) binding protein 1-like [Source:MGI Symbol;Acc:MGI:2442888]	-	4526	5366	5682	2841	3119	3290	24.7815	26.9319	27.3531	16.3377	15.4041	16.1923
ENSMUSG00000027806	4220.58	4669.6	4416.93	2775.71	2592.8	2529.55	4435.7	2632.69	0.7535	1.5285e-41	1.1381e-39	Tsc22d2	3	58414715	58466783	+	11244	protein_coding	TSC22 domain family, member 2 [Source:MGI Symbol;Acc:MGI:1919283]	TSC22	3997	4817	4747	2489	2703	2648	17.9748	19.8568	18.7689	11.756	10.9643	10.704
ENSMUSG00000038550	534.304	585.517	580.612	196.274	190.887	162.396	566.811	183.185	1.63253	2.25595e-41	1.67245e-39	Ciart	3	95878503	95882251	-	2261	protein_coding	circadian associated repressor of transcription [Source:MGI Symbol;Acc:MGI:2684975]	-	506	604	624	176	199	170	11.3162	12.382	12.2695	4.13397	4.0143	3.41741
ENSMUSG00000037820	341.068	294.697	299.61	768.366	775.057	822.486	311.792	788.636	-1.34099	3.25344e-41	2.40149e-39	Tgm2	2	158116402	158146436	-	4608	protein_coding	transglutaminase 2, C polypeptide [Source:MGI Symbol;Acc:MGI:98731]	-	323	304	322	689	808	861	3.54438	3.05783	3.1066	7.94076	7.99753	8.49257
ENSMUSG00000021948	2328.34	2374.06	2314.07	3654.48	3917.49	3729.37	2338.82	3767.11	-0.688	7.48351e-41	5.50005e-39	Prkcd	14	30595354	30626210	-	5544	protein_coding	protein kinase C, delta [Source:MGI Symbol;Acc:MGI:97598]	-	2205	2449	2487	3277	4084	3904	20.1111	20.4747	19.9432	31.3913	33.5985	32.0063
ENSMUSG00000056724	1946.09	1887.42	1943.75	3340	3073.37	3438.97	1925.75	3284.11	-0.769978	1.36186e-40	9.96612e-39	Nbeal2	9	110624789	110654161	-	9554	protein_coding	neurobeachin-like 2 [Source:MGI Symbol;Acc:MGI:2448554]	-	1843	1947	2089	2995	3204	3600	9.75416	9.44568	9.72064	16.6482	15.2955	17.1264
ENSMUSG00000046623	786.673	824.959	827.185	1699.55	1501.19	1593.39	812.939	1598.04	-0.973764	1.59313e-40	1.16088e-38	Gjb4	4	127351086	127354081	-	1446	protein_coding	gap junction protein, beta 4 [Source:MGI Symbol;Acc:MGI:95722]	-	745	851	889	1524	1565	1668	26.0518	27.2781	27.3322	55.9722	49.3632	52.4295
ENSMUSG00000017639	614.555	600.058	623.413	229.729	183.213	219.712	612.675	210.885	1.54144	2.42285e-40	1.75796e-38	Rab11fip4	11	79591212	79698023	+	7451	protein_coding	RAB11 family interacting protein 4 (class II) [Source:MGI Symbol;Acc:MGI:2442920]	-	582	619	670	206	191	230	3.94965	3.8506	3.99762	1.46828	1.16916	1.40301
ENSMUSG00000024597	8187.74	7379.07	7012.93	13758.1	12000.9	13492.2	7526.58	13083.7	-0.797846	2.56197e-40	1.85102e-38	Slc12a2	18	57878678	57946821	+	6520	protein_coding	solute carrier family 12, member 2 [Source:MGI Symbol;Acc:MGI:101924]	-	7754	7612	7537	12337	12511	14124	60.1351	54.1133	51.3916	100.489	87.5188	98.4597
ENSMUSG00000007850	6484.51	6199.31	6163.42	9301.8	9061.84	9481.04	6282.41	9281.56	-0.563243	2.6108e-40	1.87834e-38	Hnrnph1	11	50376990	50386528	+	5842	protein_coding	heterogeneous nuclear ribonucleoprotein H1 [Source:MGI Symbol;Acc:MGI:1891925]	-	6141	6395	6624	8341	9447	9925	53.153	50.7378	50.4081	75.8249	73.7546	77.2178
ENSMUSG00000020538	2968.24	3118.56	3213.83	4902.38	5146.26	4804.04	3100.21	4950.9	-0.674988	3.62796e-40	2.59917e-38	Srebf1	11	60199089	60222581	-	5634	protein_coding	sterol regulatory element binding transcription factor 1 [Source:MGI Symbol;Acc:MGI:107606]	bHLH	2811	3217	3454	4396	5365	5029	25.2286	26.4659	27.2551	41.4378	43.432	40.5708
ENSMUSG00000005447	675.8	531.231	511.757	1396.22	1341	1319.23	572.929	1352.15	-1.24093	3.75567e-40	2.67941e-38	Pafah1b3	7	25295049	25297986	-	2107	protein_coding	platelet-activating factor acetylhydrolase, isoform 1b, subunit 3 [Source:MGI Symbol;Acc:MGI:108414]	-	640	548	550	1252	1398	1381	15.3591	12.055	11.6049	31.557	30.2621	29.7905
ENSMUSG00000090124	1409.68	1388.18	1438.5	748.293	735.729	737.467	1412.12	740.496	0.931659	9.80699e-40	6.96746e-38	Ugt1a7c	1	88095062	88220002	+	4219	protein_coding	UDP glucuronosyltransferase 1 family, polypeptide A7C [Source:MGI Symbol;Acc:MGI:3032636]	-	1335	1432	1546	671	767	772	16.0001	15.7321	16.2908	8.44634	8.29168	8.3168
ENSMUSG00000022351	5246.95	5121.34	5323.2	8234.57	7885.82	7603.94	5230.5	7908.11	-0.596083	1.40406e-39	9.93385e-38	Sqle	15	59315077	59331192	+	5546	protein_coding	squalene epoxidase [Source:MGI Symbol;Acc:MGI:109296]	-	4969	5283	5721	7384	8221	7960	45.3043	44.1523	45.86	70.7078	67.6086	65.2351
ENSMUSG00000070044	2293.5	2346.92	2537.38	3848.52	4181.28	3954.81	2392.6	3994.87	-0.739375	3.1865e-39	2.24093e-37	Fam149a	8	45336717	45382291	-	5954	protein_coding	family with sequence similarity 149, member A [Source:MGI Symbol;Acc:MGI:2387177]	-	2172	2421	2727	3451	4359	4140	18.4459	18.8468	20.3619	30.7816	33.3914	31.6038
ENSMUSG00000028557	4392.7	4013.31	3965.65	2533.71	2475.77	2548.66	4123.89	2519.38	0.710602	3.19363e-39	2.24093e-37	Rnf11	4	109451098	109484728	-	4263	protein_coding	ring finger protein 11 [Source:MGI Symbol;Acc:MGI:1352759]	-	4160	4140	4262	2272	2581	2668	49.3433	45.013	44.4467	28.304	27.614	28.4458
ENSMUSG00000005251	2113.99	1977.57	2018.18	3314.35	3272.89	3248.87	2036.58	3278.7	-0.687252	4.50336e-39	3.147e-37	Ripk4	16	97741933	97763787	-	3591	protein_coding	receptor-interacting serine-threonine kinase 4 [Source:MGI Symbol;Acc:MGI:1919638]	-	2002	2040	2169	2972	3412	3401	28.1902	26.331	26.8526	43.953	43.3362	43.0467
ENSMUSG00000025950	3377.94	3263	3369.22	5069.66	5147.22	4955.93	3336.72	5057.6	-0.600056	5.56614e-39	3.87381e-37	Idh1	1	65158616	65186500	-	2771	protein_coding	isocitrate dehydrogenase 1 (NADP+), soluble [Source:MGI Symbol;Acc:MGI:96413]	-	3199	3366	3621	4546	5366	5188	58.3751	56.3028	58.0943	87.1261	88.3224	85.0965
ENSMUSG00000004951	813.071	704.753	598.29	1581.34	1622.06	1559	705.372	1587.46	-1.1724	5.9745e-39	4.14111e-37	Hspb1	5	135887919	135889563	+	1031	protein_coding	heat shock protein 1 [Source:MGI Symbol;Acc:MGI:96240]	-	770	727	643	1418	1691	1632	37.7644	32.6835	27.7264	73.0421	74.8069	71.9465
ENSMUSG00000051379	1084.45	1116.75	1038.4	505.181	434.531	515.845	1079.87	485.186	1.15504	7.16128e-39	4.9436e-37	Flrt3	2	140650914	140671469	-	4865	protein_coding	fibronectin leucine rich transmembrane protein 3 [Source:MGI Symbol;Acc:MGI:1918686]	-	1027	1152	1116	453	453	540	10.6743	10.9755	10.1982	4.94505	4.2469	5.04498
ENSMUSG00000056220	3754.91	3726.37	3570.2	2203.62	2371.21	2140.76	3683.83	2238.53	0.718267	1.07521e-38	7.39252e-37	Pla2g4a	1	149829618	149961290	-	6391	protein_coding	phospholipase A2, group IVA (cytosolic, calcium-dependent) [Source:MGI Symbol;Acc:MGI:1195256]	-	3556	3844	3837	1976	2472	2241	28.1347	27.8784	26.691	16.42	17.6415	15.9375
ENSMUSG00000033813	3233.28	3385.14	3307.81	2026.3	2120.86	2064.33	3308.74	2070.5	0.676088	2.16989e-38	1.4859e-36	Tcea1	1	4857814	4897909	+	3017	protein_coding	transcription elongation factor A (SII) 1 [Source:MGI Symbol;Acc:MGI:1196624]	-	3062	3492	3555	1817	2211	2161	51.3192	53.6478	52.3849	31.9842	33.4249	32.5558
ENSMUSG00000044254	5822.44	6155.68	6146.67	8811.12	8923.71	8708.23	6041.6	8814.35	-0.544694	3.82544e-38	2.6091e-36	Pcsk9	4	106442329	106464329	-	3521	protein_coding	proprotein convertase subtilisin/kexin type 9 [Source:MGI Symbol;Acc:MGI:2140260]	-	5514	6350	6606	7901	9303	9116	79.1864	83.5912	83.4092	119.171	120.507	117.676
ENSMUSG00000020593	553.311	569.037	566.655	1083.97	1242.2	1232.3	563.001	1186.15	-1.07601	4.03473e-38	2.74088e-36	Lpin1	12	16535669	16610966	-	9665	protein_coding	lipin 1 [Source:MGI Symbol;Acc:MGI:1891340]	-	524	587	609	972	1295	1290	2.74144	2.81507	2.80128	5.34097	6.11118	6.06647
ENSMUSG00000063200	1720.12	1707.11	1638.55	2954.14	2807.66	2712.01	1688.6	2824.6	-0.741997	5.23665e-38	3.54326e-36	Nol7	13	43398390	43407097	+	2753	protein_coding	nucleolar protein 7 [Source:MGI Symbol;Acc:MGI:1917328]	-	1629	1761	1761	2649	2927	2839	29.9202	29.6487	28.4377	51.1012	48.4924	46.8713
ENSMUSG00000045136	1778.2	1573.33	1621.8	2808.05	2905.51	2789.38	1657.78	2834.31	-0.774594	5.78248e-38	3.89712e-36	Tubb2b	13	34126748	34130466	-	2294	protein_coding	tubulin, beta 2B class IIB [Source:MGI Symbol;Acc:MGI:1920960]	-	1684	1623	1743	2518	3029	2920	37.1192	32.7927	33.7789	58.2932	60.223	57.8546
ENSMUSG00000034573	1687.39	1749.77	1812.55	2851.54	2841.24	2870.58	1749.9	2854.45	-0.705415	6.47027e-38	4.34349e-36	Ptpn13	5	103425192	103598303	+	12102	protein_coding	protein tyrosine phosphatase, non-receptor type 13 [Source:MGI Symbol;Acc:MGI:103293]	-	1598	1805	1948	2557	2962	3005	6.67682	6.9131	7.15605	11.2209	11.1631	11.2859
ENSMUSG00000022565	28989.7	30249.1	29302.3	21374.9	19990.3	20950.9	29513.7	20772	0.506852	6.63793e-38	4.43856e-36	Plec	15	76170974	76232574	-	18113	protein_coding	plectin [Source:MGI Symbol;Acc:MGI:1277961]	-	27454	31204	31492	19167	20840	21932	76.6417	79.8496	77.295	56.1978	52.4764	55.0346
ENSMUSG00000074656	8180.34	8046.98	7754.51	5235.82	5351.54	4783.03	7993.95	5123.46	0.641868	7.91929e-38	5.27468e-36	Eif2s2	2	154871410	154892935	-	6755	protein_coding	eukaryotic translation initiation factor 2, subunit 2 (beta) [Source:MGI Symbol;Acc:MGI:1914454]	-	7747	8301	8334	4695	5579	5007	57.9907	56.9584	54.8491	36.9118	37.6693	33.69
ENSMUSG00000029060	701.142	773.58	696.92	264.3	275.299	309.507	723.881	283.035	1.35294	1.53826e-37	1.01665e-35	Mib2	4	155654677	155669198	-	4724	protein_coding	mindbomb E3 ubiquitin protein ligase 2 [Source:MGI Symbol;Acc:MGI:2679684]	-	664	798	749	237	287	324	7.10736	7.82971	7.04877	2.66437	2.77095	3.11733
ENSMUSG00000071042	369.578	321.84	304.263	799.592	941.963	805.291	331.894	848.949	-1.35774	1.53831e-37	1.01665e-35	Rasgrp3	17	75435905	75529043	+	4921	protein_coding	RAS, guanyl releasing protein 3 [Source:MGI Symbol;Acc:MGI:3028579]	-	350	332	327	717	982	843	3.59637	3.12707	2.95417	7.73787	9.10154	7.78614
ENSMUSG00000000957	2620.84	2564.06	2637.87	3987.92	4248.43	3993.98	2607.59	4076.77	-0.644929	1.75266e-37	1.15212e-35	Mmp14	14	54431612	54445364	+	5960	protein_coding	matrix metallopeptidase 14 (membrane-inserted) [Source:MGI Symbol;Acc:MGI:101900]	-	2482	2645	2835	3576	4429	4181	21.0574	20.5699	21.147	31.8645	33.8935	31.8847
ENSMUSG00000023904	400.2	323.779	292.167	855.351	1030.21	890.31	338.715	925.291	-1.45347	1.75679e-37	1.15212e-35	Hcfc1r1	17	23673596	23675227	+	958	protein_coding	host cell factor C1 regulator 1 (XPO1-dependent) [Source:MGI Symbol;Acc:MGI:2663619]	-	379	334	314	767	1074	932	20.0043	16.1597	14.5715	42.5192	51.1323	44.218
ENSMUSG00000054364	1171.03	1108.99	1088.65	2073.14	1974.09	1923.91	1122.89	1990.38	-0.825918	1.83614e-37	1.19954e-35	Rhob	12	8497661	8500009	-	2349	protein_coding	ras homolog family member B [Source:MGI Symbol;Acc:MGI:107949]	-	1109	1144	1170	1859	2058	2014	23.8725	22.5733	22.1434	42.0293	39.9594	38.9695
ENSMUSG00000020598	439.27	418.78	460.581	123.786	101.678	142.335	439.544	122.6	1.8424	2.63285e-37	1.71346e-35	Nrcam	12	44328885	44601964	+	13358	protein_coding	neuronal cell adhesion molecule [Source:MGI Symbol;Acc:MGI:104750]	-	416	432	495	111	106	149	1.57471	1.49898	1.64742	0.441303	0.361927	0.506983
ENSMUSG00000045664	519.521	569.037	586.194	1139.72	1248.92	1125.31	558.251	1171.32	-1.06827	4.00531e-37	2.59675e-35	Cdc42ep2	19	5917556	5924816	-	1491	protein_coding	CDC42 effector protein (Rho GTPase binding) 2 [Source:MGI Symbol;Acc:MGI:1929744]	-	492	587	630	1022	1302	1178	16.6854	18.2479	18.7847	36.4023	39.8282	35.91
ENSMUSG00000036499	4066.41	4173.26	3776.77	2539.29	2486.32	2467.46	4005.48	2497.69	0.681402	4.15872e-37	2.686e-35	Eea1	10	95940650	96045518	+	9592	protein_coding	early endosome antigen 1 [Source:MGI Symbol;Acc:MGI:2442192]	-	3851	4305	4059	2277	2592	2583	20.3009	20.8026	18.8127	12.6069	12.3249	12.2395
ENSMUSG00000042099	289.327	244.289	274.488	699.225	652.276	707.854	269.368	686.451	-1.35037	7.97686e-37	5.13259e-35	Kank3	17	33810520	33822918	+	3118	protein_coding	KN motif and ankyrin repeat domains 3 [Source:MGI Symbol;Acc:MGI:1098615]	-	274	252	295	627	680	741	4.44349	3.74608	4.20618	10.6794	9.94694	10.8017
ENSMUSG00000031635	4722.15	4254.69	4075.45	2563.82	2666.66	2537.19	4350.76	2589.22	0.748198	8.03427e-37	5.15009e-35	Anxa10	8	62057042	62123150	-	2292	protein_coding	annexin A10 [Source:MGI Symbol;Acc:MGI:1347090]	-	4472	4389	4380	2299	2780	2656	98.6591	88.7572	84.9574	53.2696	55.3206	52.6698
ENSMUSG00000026869	3661.99	3516.98	3627.89	2285.03	2351.07	2175.15	3602.29	2270.41	0.665996	9.98374e-37	6.37576e-35	Psmd5	2	34849734	34874968	-	7230	protein_coding	proteasome (prosome, macropain) 26S subunit, non-ATPase, 5 [Source:MGI Symbol;Acc:MGI:1914248]	-	3468	3628	3899	2049	2451	2277	24.2544	23.2585	23.9749	15.0508	15.4619	14.3144
ENSMUSG00000029102	287.215	298.575	294.958	694.764	687.767	761.349	293.583	714.627	-1.2835	1.09074e-36	6.93965e-35	Hgfac	5	35041509	35048461	+	3410	protein_coding	hepatocyte growth factor activator [Source:MGI Symbol;Acc:MGI:1859281]	-	272	308	317	623	717	797	4.03334	4.18648	4.13282	9.70262	9.59007	10.6231
ENSMUSG00000036745	3592.3	3833.97	3548.8	2293.95	2131.41	2311.75	3658.36	2245.7	0.704347	1.52927e-36	9.69351e-35	Ttll7	3	146852367	146984009	+	8266	protein_coding	tubulin tyrosine ligase-like family, member 7 [Source:MGI Symbol;Acc:MGI:1918142]	-	3402	3955	3814	2057	2222	2420	20.8108	22.1771	20.5129	13.2158	12.2604	13.3066
ENSMUSG00000022295	3048.49	2982.84	2886.31	1863.48	1834.05	1878.06	2972.55	1858.53	0.677308	1.61876e-36	1.02228e-34	Atp6v1c1	15	38661933	38692446	+	5601	protein_coding	ATPase, H+ transporting, lysosomal V1 subunit C1 [Source:MGI Symbol;Acc:MGI:1913585]	-	2887	3077	3102	1671	1912	1966	26.0634	25.4633	24.6217	15.8441	15.5697	15.9539
ENSMUSG00000026971	440.326	436.23	468.025	982.483	992.802	913.237	448.193	962.841	-1.10226	1.63586e-36	1.02926e-34	Itgb6	2	60598292	60722643	-	7111	protein_coding	integrin beta 6 [Source:MGI Symbol;Acc:MGI:96615]	-	417	450	503	881	1035	956	2.96521	2.93315	3.1447	6.57962	6.63845	6.11048
ENSMUSG00000024776	1364.27	1383.33	1338.94	707.031	742.443	733.646	1362.18	727.707	0.903691	2.62167e-36	1.64346e-34	Stambpl1	19	34192229	34240333	+	5557	protein_coding	STAM binding protein like 1 [Source:MGI Symbol;Acc:MGI:1923880]	-	1292	1427	1439	634	774	768	11.7563	11.9024	11.5123	6.05905	6.35269	6.28158
ENSMUSG00000020154	701.142	820.112	761.122	1435.25	1478.17	1489.26	760.792	1467.56	-0.947187	3.78744e-36	2.36555e-34	Ptprb	10	116275523	116389535	+	13333	protein_coding	protein tyrosine phosphatase, receptor type, B [Source:MGI Symbol;Acc:MGI:97809]	-	664	846	818	1287	1541	1559	2.5182	2.941	2.72751	5.12633	5.27147	5.31455
ENSMUSG00000041782	2889.04	2883.96	3008.2	4547.75	4820.13	4391.37	2927.07	4586.41	-0.647791	4.99547e-36	3.10868e-34	Lad1	1	135818598	135833342	+	3400	protein_coding	ladinin [Source:MGI Symbol;Acc:MGI:109343]	-	2736	2975	3233	4078	5025	4597	40.6899	40.5565	42.2735	63.6977	67.4084	61.4531
ENSMUSG00000064373	7451.75	6166.35	6119.68	10857.5	11918.4	11931.3	6579.26	11569.1	-0.814747	5.02977e-36	3.11864e-34	Selenop	15	3268547	3280508	+	2842	protein_coding	selenoprotein P [Source:MGI Symbol;Acc:MGI:894288]	-	7057	6361	6577	9736	12425	12490	125.558	103.742	102.883	181.933	199.402	199.75
ENSMUSG00000001281	279.823	312.146	316.359	78.0633	56.5945	51.5845	302.776	62.0808	2.29687	5.24256e-36	3.2388e-34	Itgb7	15	102215995	102231944	-	2770	protein_coding	integrin beta 7 [Source:MGI Symbol;Acc:MGI:96616]	-	265	322	340	70	59	54	4.83745	5.38802	5.45683	1.34207	0.971469	0.886058
ENSMUSG00000054263	162.614	122.144	101.421	448.307	470.022	496.74	128.727	471.689	-1.88019	6.74566e-36	4.15236e-34	Lifr	15	7090614	7197489	+	10776	protein_coding	leukemia inhibitory factor receptor [Source:MGI Symbol;Acc:MGI:96788]	-	154	126	109	402	490	520	0.722625	0.541958	0.449687	1.98118	2.07394	2.19328
ENSMUSG00000024360	9771.64	10026.5	10130	7126.07	7090.62	6824.44	9976.04	7013.71	0.508533	1.08622e-35	6.66229e-34	Etf1	18	34902785	34932007	-	3709	protein_coding	eukaryotic translation termination factor 1 [Source:MGI Symbol;Acc:MGI:2385071]	-	9254	10343	10887	6390	7392	7144	126.16	129.254	130.495	91.4955	90.8996	87.5453
ENSMUSG00000041936	6310.28	6050.02	6403.48	9479.12	8834.5	9417.99	6254.59	9243.87	-0.563433	1.189e-35	7.26654e-34	Agrn	4	156165290	156197488	-	9285	protein_coding	agrin [Source:MGI Symbol;Acc:MGI:87961]	-	5976	6241	6882	8500	9210	9859	32.5446	31.1548	32.9514	48.6175	45.2412	48.2613
ENSMUSG00000000631	4684.14	4707.4	4767.71	7082.58	6710.77	6802.47	4719.75	6865.27	-0.540267	1.2706e-35	7.73748e-34	Myo18a	11	77763246	77865980	+	16037	protein_coding	myosin XVIIIA [Source:MGI Symbol;Acc:MGI:2667185]	-	4436	4856	5124	6351	6996	7121	13.9868	14.0349	14.2046	21.0317	19.8968	20.1821
ENSMUSG00000041605	915.497	890.878	787.175	1659.4	1623.02	1596.25	864.517	1626.22	-0.912453	1.35069e-35	8.19594e-34	Inava	1	136213531	136234264	-	4977	protein_coding	innate immunity activator [Source:MGI Symbol;Acc:MGI:1921579]	-	867	919	846	1488	1692	1671	8.80849	8.55856	7.55691	15.8778	15.5056	15.2601
ENSMUSG00000025371	929.225	965.521	880.222	1663.86	1757.31	1628.73	924.989	1683.3	-0.864255	1.54279e-35	9.32842e-34	Chmp6	11	119913441	119919548	+	2432	protein_coding	charged multivesicular body protein 6 [Source:MGI Symbol;Acc:MGI:3583942]	-	880	996	946	1492	1832	1705	18.2965	18.9823	17.293	32.5807	34.3573	31.8646
ENSMUSG00000025757	4297.66	4164.54	3813.99	6381.12	6216.76	6408.9	4092.06	6335.59	-0.631038	2.345e-35	1.41288e-33	Hspa4l	3	40744495	40796103	+	11792	protein_coding	heat shock protein 4 like [Source:MGI Symbol;Acc:MGI:107422]	-	4070	4296	4099	5722	6481	6709	17.4525	16.8861	15.4537	25.7701	25.0675	25.8594
ENSMUSG00000042428	2545.86	2509.77	2657.41	4055.95	3919.41	3895.58	2571.02	3956.98	-0.621571	2.47014e-35	1.48304e-33	Mgat3	15	80173721	80215519	+	4665	protein_coding	mannoside acetylglucosaminyltransferase 3 [Source:MGI Symbol;Acc:MGI:104532]	-	2411	2589	2856	3637	4086	4078	26.1334	25.7237	27.2175	41.4045	39.9488	39.7323
ENSMUSG00000014773	392.809	381.943	396.379	93.676	126.618	106.035	390.377	108.776	1.8387	2.5069e-35	1.49983e-33	Dll1	17	15367354	15376872	-	4219	protein_coding	delta like canonical Notch ligand 1 [Source:MGI Symbol;Acc:MGI:104659]	-	372	394	426	84	132	111	4.45844	4.32852	4.48892	1.05737	1.42699	1.19581
ENSMUSG00000026576	2748.6	2716.26	2875.14	4239.95	4295.43	4157.33	2780	4230.9	-0.605627	2.70213e-35	1.61098e-33	Atp1b1	1	164437109	164458355	-	3081	protein_coding	ATPase, Na+/K+ transporting, beta 1 polypeptide [Source:MGI Symbol;Acc:MGI:88108]	-	2603	2802	3090	3802	4478	4352	42.7201	42.1531	44.587	65.5354	66.2902	64.2015
ENSMUSG00000026414	980.965	834.653	847.656	1677.25	1654.67	1689.87	887.758	1673.93	-0.916369	2.84154e-35	1.68819e-33	Tnnt2	1	135836354	135852260	+	7752	protein_coding	troponin T2, cardiac [Source:MGI Symbol;Acc:MGI:104597]	-	929	861	911	1504	1725	1769	6.05971	5.14804	5.22452	10.3036	10.1492	10.372
ENSMUSG00000021306	1915.47	1910.69	2015.39	1151.99	1106.95	1147.28	1947.18	1135.41	0.778744	2.86946e-35	1.69886e-33	Gpr137b	13	13357620	13394014	-	5026	protein_coding	G protein-coupled receptor 137B [Source:MGI Symbol;Acc:MGI:1891463]	-	1814	1971	2166	1033	1154	1201	18.2501	18.1768	19.1592	10.9152	10.4723	10.861
ENSMUSG00000028614	4310.33	5008.88	5005.91	2868.27	2834.52	2883	4775.04	2861.93	0.738961	3.01603e-35	1.77946e-33	Ndc1	4	107367784	107416346	+	4924	protein_coding	NDC1 transmembrane nucleoporin [Source:MGI Symbol;Acc:MGI:1920037]	-	4082	5167	5380	2572	2955	3018	41.9184	48.6377	48.5742	27.7401	27.3714	27.858
ENSMUSG00000014599	1126.68	1315.47	1303.58	2177.97	2313.66	2255.39	1248.58	2249.01	-0.848232	3.57817e-35	2.10384e-33	Csf1	3	107741048	107760469	-	5281	protein_coding	colony stimulating factor 1 (macrophage) [Source:MGI Symbol;Acc:MGI:1339753]	-	1067	1357	1401	1953	2412	2361	10.2164	11.9101	11.7941	19.64	20.8314	20.3202
ENSMUSG00000002997	2068.58	2206.35	2085.18	3374.57	3480.08	3260.33	2120.04	3371.66	-0.669204	4.67061e-35	2.73672e-33	Prkar2b	12	31958476	32061296	-	3652	protein_coding	protein kinase, cAMP dependent regulatory, type II beta [Source:MGI Symbol;Acc:MGI:97760]	-	1959	2276	2241	3026	3628	3413	27.124	28.8865	27.2805	44.0041	45.3099	42.477
ENSMUSG00000027901	494.178	512.812	508.035	184.006	178.417	184.367	505.009	182.263	1.47083	4.71109e-35	2.75099e-33	Dennd2d	3	106482405	106503030	+	6868	protein_coding	DENN/MADD domain containing 2D [Source:MGI Symbol;Acc:MGI:2181193]	-	468	529	546	165	186	193	3.44561	3.57008	3.5343	1.27588	1.23521	1.27725
ENSMUSG00000038775	1180.54	1045.01	1021.65	1891.36	2063.3	2177.06	1082.4	2043.91	-0.918884	5.32225e-35	3.09726e-33	Vill	9	119052778	119071525	+	4409	protein_coding	villin-like [Source:MGI Symbol;Acc:MGI:1201781]	-	1118	1078	1098	1696	2151	2279	12.8219	11.3326	11.0714	20.4287	22.2514	23.4938
ENSMUSG00000098207	349.515	332.504	361.021	785.094	815.345	755.617	347.68	785.352	-1.17536	5.82529e-35	3.37847e-33	Arl14	3	69222419	69223618	+	1200	protein_coding	ADP-ribosylation factor-like 14 [Source:MGI Symbol;Acc:MGI:1918869]	-	331	343	388	704	850	791	13.9475	13.2485	14.3745	31.1564	32.3068	29.9601
ENSMUSG00000056394	1909.13	2112.32	2099.13	3260.82	3583.68	3339.62	2040.2	3394.71	-0.734335	6.31624e-35	3.65078e-33	Lig1	7	13277283	13311433	+	4268	protein_coding	ligase I, DNA, ATP-dependent [Source:MGI Symbol;Acc:MGI:101789]	-	1808	2179	2256	2924	3736	3496	21.4202	23.6639	23.4994	36.3838	39.9245	37.2302
ENSMUSG00000064080	12906.7	13916.7	13913.3	9553.84	9404.28	9451.42	13578.9	9469.85	0.520152	1.21672e-34	7.00891e-33	Fbln2	6	91212455	91272540	+	6370	protein_coding	fibulin 2 [Source:MGI Symbol;Acc:MGI:95488]	-	12223	14356	14953	8567	9804	9894	97.026	104.459	104.359	71.4241	70.1974	70.5961
ENSMUSG00000034640	1388.56	1348.43	1409.66	779.518	733.81	733.646	1382.22	748.992	0.885002	1.24713e-34	7.15988e-33	Tiparp	3	65528410	65555518	+	4358	protein_coding	TCDD-inducible poly(ADP-ribose) polymerase [Source:MGI Symbol;Acc:MGI:2159210]	-	1315	1391	1515	699	765	768	15.2577	14.7942	15.4549	8.51815	8.00629	8.00981
ENSMUSG00000022283	48372.5	51925.9	55947.1	34537.5	35232.5	33800.3	52081.8	34523.4	0.593256	1.47782e-34	8.4558e-33	Pabpc1	15	36595661	36609668	-	6540	protein_coding	poly(A) binding protein, cytoplasmic 1 [Source:MGI Symbol;Acc:MGI:1349722]	-	45810	53565	60128	30970	36730	35383	354.187	379.626	408.734	251.489	256.153	245.904
ENSMUSG00000031513	1858.45	1975.64	2036.79	1138.61	1143.4	1121.48	1956.96	1134.5	0.787162	1.60465e-34	9.15077e-33	Leprotl1	8	34135572	34147033	-	2879	protein_coding	leptin receptor overlapping transcript-like 1 [Source:MGI Symbol;Acc:MGI:1915442]	-	1760	2038	2189	1021	1192	1174	30.9116	32.8107	33.8023	18.8339	18.8839	18.5342
ENSMUSG00000026596	6207.85	6309.82	6508.62	4186.43	3715.09	4202.23	6342.1	4034.58	0.652971	1.81382e-34	1.03092e-32	Abl2	1	156558786	156649568	+	10800	protein_coding	v-abl Abelson murine leukemia viral oncogene 2 (arg, Abelson-related gene) [Source:MGI Symbol;Acc:MGI:87860]	-	5879	6509	6995	3754	3873	4399	27.5251	27.9347	28.7942	18.4598	16.3561	18.5131
ENSMUSG00000030607	2870.04	3016.77	2859.33	1873.52	1660.43	1738.59	2915.38	1757.51	0.731228	1.94336e-34	1.10087e-32	Acan	7	79053483	79115099	+	7469	protein_coding	aggrecan [Source:MGI Symbol;Acc:MGI:99602]	-	2718	3112	3073	1680	1731	1820	18.4008	19.3121	18.2912	11.9454	10.5704	11.0753
ENSMUSG00000040204	1815.16	1789.51	1881.4	2982.02	2976.49	2806.58	1828.69	2921.7	-0.675535	4.88455e-34	2.75783e-32	Pclaf	9	65890237	65903266	+	4813	protein_coding	PCNA clamp associated factor [Source:MGI Symbol;Acc:MGI:1915276]	-	1719	1846	2022	2674	3103	2938	18.0597	17.7774	18.677	29.5054	29.4051	27.745
ENSMUSG00000004105	1040.1	979.093	1005.84	526.37	460.43	476.679	1008.34	487.826	1.0493	5.96916e-34	3.35908e-32	Angptl2	2	33216069	33247717	+	6286	protein_coding	angiopoietin-like 2 [Source:MGI Symbol;Acc:MGI:1347002]	-	985	1010	1081	472	480	499	7.9234	7.44731	7.64527	3.98771	3.48276	3.60807
ENSMUSG00000000489	1096.06	975.215	1025.37	1802.15	1846.52	1790.17	1032.22	1812.95	-0.813416	6.05124e-34	3.39407e-32	Pdgfb	15	79995874	80014977	-	4161	protein_coding	platelet derived growth factor, B polypeptide [Source:MGI Symbol;Acc:MGI:97528]	-	1038	1006	1102	1616	1925	1874	12.6139	11.2061	11.774	20.6252	21.1004	20.4701
ENSMUSG00000027356	1821.49	1696.45	1733.46	2758.98	2791.36	2951.78	1750.47	2834.04	-0.695868	6.0889e-34	3.404e-32	Fermt1	2	132904389	132945906	-	5699	protein_coding	fermitin family member 1 [Source:MGI Symbol;Acc:MGI:2443583]	-	1725	1750	1863	2474	2910	3090	15.3052	14.2329	14.533	23.0545	23.289	24.6438
ENSMUSG00000036693	3465.59	3546.06	3427.84	2335.21	2216.78	2240.1	3479.83	2264.03	0.620633	6.86493e-34	3.82529e-32	Nop14	5	34638536	34660148	-	2730	protein_coding	NOP14 nucleolar protein [Source:MGI Symbol;Acc:MGI:1922666]	-	3282	3658	3684	2094	2311	2345	60.7891	62.106	59.9927	40.7352	38.6095	39.0417
ENSMUSG00000033916	952.455	923.837	833.699	1959.39	1755.39	1622.05	903.33	1778.94	-0.97754	8.79392e-34	4.88421e-32	Chmp2a	7	13032010	13034807	-	1162	protein_coding	charged multivesicular body protein 2A [Source:MGI Symbol;Acc:MGI:1916203]	-	902	953	896	1757	1830	1698	39.251	38.0136	34.2802	80.301	71.8293	66.4171
ENSMUSG00000053641	764.498	902.511	759.261	349.055	319.423	349.628	808.757	339.369	1.25375	9.45938e-34	5.23675e-32	Dennd4a	9	64811340	64919667	+	16643	protein_coding	DENN/MADD domain containing 4A [Source:MGI Symbol;Acc:MGI:2142979]	-	724	931	816	313	333	366	2.19967	2.59281	2.17972	0.998776	0.912577	0.999534
ENSMUSG00000079092	14124.2	12828.1	14594.4	9254.97	9298.77	9060.72	13848.9	9204.82	0.589344	9.82701e-34	5.42267e-32	Prl2c2	13	12996125	13005383	-	1090	protein_coding	prolactin family 2, subfamily c, member 2 [Source:MGI Symbol;Acc:MGI:97618]	-	13376	13233	15685	8299	9694	9485	620.511	562.71	639.734	404.347	405.633	395.511
ENSMUSG00000047230	363.242	244.289	218.66	852.006	803.834	905.594	275.397	853.811	-1.63674	1.2217e-33	6.71972e-32	Cldn2	X	139800828	139811386	+	3325	protein_coding	claudin 2 [Source:MGI Symbol;Acc:MGI:1276110]	-	344	252	235	764	838	948	5.23139	3.51287	3.14208	12.2027	11.495	12.9588
ENSMUSG00000016559	10785.3	10908.6	10920.9	15658.4	16172.6	14752.2	10871.6	15527.7	-0.514215	1.88451e-33	1.03321e-31	H3f3b	11	116021912	116027962	-	2976	protein_coding	H3 histone, family 3B [Source:MGI Symbol;Acc:MGI:1101768]	-	10214	11253	11737	14041	16860	15443	173.545	175.262	175.334	250.565	258.393	235.856
ENSMUSG00000039349	1880.62	1766.25	1598.54	3222.9	2975.53	2912.61	1748.47	3037.01	-0.796886	2.73108e-33	1.49255e-31	C130074G19Rik	1	184871926	184883218	-	3035	protein_coding	RIKEN cDNA C130074G19 gene [Source:MGI Symbol;Acc:MGI:2444831]	-	1781	1822	1718	2890	3102	3049	29.6726	27.8255	25.1655	50.5702	46.6165	45.6612
ENSMUSG00000020173	1071.78	1098.33	1280.32	548.674	481.533	557.877	1150.14	529.361	1.12096	2.96601e-33	1.61576e-31	Cobl	11	12236608	12464960	-	8142	protein_coding	cordon-bleu WH2 repeat [Source:MGI Symbol;Acc:MGI:105056]	-	1015	1133	1376	492	502	584	6.30355	6.44988	7.51327	3.20915	2.81209	3.26009
ENSMUSG00000033762	948.231	1069.25	1123.07	433.809	522.78	450.887	1046.85	469.159	1.15714	3.92364e-33	2.13064e-31	Recql4	15	76703553	76710548	-	4342	protein_coding	RecQ protein-like 4 [Source:MGI Symbol;Acc:MGI:1931028]	-	898	1103	1207	389	545	472	10.4577	11.7744	12.3583	4.7579	5.72484	4.94084
ENSMUSG00000049775	20445.1	17462.8	16795.9	30604.2	28681	29702.2	18234.6	29662.4	-0.702072	6.74887e-33	3.65317e-31	Tmsb4x	X	167207093	167209315	-	1371	protein_coding	thymosin, beta 4, X chromosome [Source:MGI Symbol;Acc:MGI:99510]	-	19362	18014	18051	27443	29900	31093	714.106	609.011	585.336	1063.04	994.697	1030.8
ENSMUSG00000021252	1292.47	1281.55	1380.81	2118.86	2277.21	2214.31	1318.28	2203.46	-0.741169	1.07794e-32	5.81644e-31	Erg28	12	85815448	85824550	-	4235	protein_coding	ergosterol biosynthesis 28 [Source:MGI Symbol;Acc:MGI:1915571]	-	1224	1322	1484	1900	2374	2318	14.6143	14.4687	15.5784	23.8262	25.5673	24.8776
ENSMUSG00000031530	6121.27	5955.02	6030.36	3960.04	3279.6	3787.64	6035.55	3675.76	0.715986	1.15088e-32	6.19044e-31	Dusp4	8	34807297	34819894	+	2740	protein_coding	dual specificity phosphatase 4 [Source:MGI Symbol;Acc:MGI:2442191]	-	5797	6143	6481	3551	3419	3965	106.98	103.916	105.156	68.8265	56.9122	65.772
ENSMUSG00000016028	638.842	583.578	578.751	1198.83	1109.83	1267.64	600.39	1192.1	-0.990499	1.55167e-32	8.30422e-31	Celsr1	15	85898929	86033777	-	11007	protein_coding	cadherin, EGF LAG seven-pass G-type receptor 1 [Source:MGI Symbol;Acc:MGI:1100883]	-	605	602	622	1075	1157	1327	2.77931	2.53501	2.51225	5.18675	4.79426	5.47962
ENSMUSG00000082381	382.249	351.892	391.727	124.901	105.515	106.99	375.289	112.469	1.74239	1.5536e-32	8.30422e-31	Gm12928	4	126476727	126477299	-	573	processed_pseudogene	predicted gene 12928 [Source:MGI Symbol;Acc:MGI:3652022]	-	362	363	421	112	110	112	31.9451	29.3633	32.664	10.3805	8.75578	8.88406
ENSMUSG00000027074	546.975	656.283	641.092	208.541	232.133	251.236	614.783	230.637	1.41275	1.61935e-32	8.62862e-31	Slc43a3	2	84936579	84958509	+	4464	protein_coding	solute carrier family 43, member 3 [Source:MGI Symbol;Acc:MGI:1931054]	-	518	677	689	187	242	263	5.86753	7.02938	6.86178	2.22471	2.47257	2.67781
ENSMUSG00000066232	9473.87	9809.35	9209.77	6674.42	6562.09	6847.36	9497.66	6694.62	0.504501	3.30463e-32	1.75536e-30	Ipo7	7	110018274	110056609	+	11169	protein_coding	importin 7 [Source:MGI Symbol;Acc:MGI:2152414]	-	8972	10119	9898	5985	6841	7168	40.6186	41.9929	39.398	28.4581	27.9359	29.1697
ENSMUSG00000032327	147.831	123.114	125.613	379.165	465.226	426.05	132.186	423.48	-1.68377	4.71548e-32	2.49701e-30	Stra6	9	58063788	58153996	+	5829	protein_coding	stimulated by retinoic acid gene 6 [Source:MGI Symbol;Acc:MGI:107742]	-	140	127	135	340	485	446	1.21446	1.00986	1.02963	3.09771	3.79494	3.47768
ENSMUSG00000024810	1344.21	1481.24	1482.23	812.974	770.261	773.767	1435.89	785.667	0.871355	5.52817e-32	2.91829e-30	Il33	19	29925114	29960718	+	2886	protein_coding	interleukin 33 [Source:MGI Symbol;Acc:MGI:1924375]	-	1273	1528	1593	729	803	810	22.304	24.5403	24.5392	13.4149	12.6904	12.7567
ENSMUSG00000032350	6348.29	6607.42	7224.15	4425.08	3787.04	4079	6726.62	4097.04	0.716047	7.90353e-32	4.15936e-30	Gclc	9	77754535	77794485	+	3766	protein_coding	glutamate-cysteine ligase, catalytic subunit [Source:MGI Symbol;Acc:MGI:104990]	-	6012	6816	7764	3968	3948	4270	80.7214	83.8884	91.653	55.956	47.8138	51.5342
[truncated: 22,475 more rows]

## Sheet: LUC_FTH1
gene_id	FTH1_1	FTH1_2	FTH1_3	Luc1	Luc2	Luc3	sgFTH1_1	sgLuc	log2FoldChange	pvalue	padj	gene_name	gene_chr	gene_start	gene_end	gene_strand	gene_length	gene_biotype	gene_description	tf_family	FTH1_1_count	FTH1_2_count	FTH1_3_count	Luc1_count	Luc2_count	Luc3_count	FTH1_1_fpkm	FTH1_2_fpkm	FTH1_3_fpkm	Luc1_fpkm	Luc2_fpkm	Luc3_fpkm
[truncated: 21,776 more rows]
